# Supplementary material for: Global research trends in stroke and gut microbiota: a multi-database bibliometric analysis and cross-validation study
Source: Front Microbiol. 2026 Apr 8;17:1766228. doi: 10.3389/fmicb.2026.1766228 (PMC13099332; doi:10.3389/fmicb.2026.1766228)
Supplement: Supplementary file 1 [file Table_1.XLSX]

## Sheet: WOS
FN Clarivate Analytics Web of Science
VR 1.0
PT J
AU Zou, XL
Wang, LY
Xiao, LX
Wang, S
Zhang, L
AF Zou, Xuelun
Wang, Leiyun
Xiao, Linxiao
Wang, Sai
Zhang, Le
TI Gut microbes in cerebrovascular diseases: Gut flora imbalance, potential impact mechanisms and promising treatment strategies
SO FRONTIERS IN IMMUNOLOGY
LA English
DT Review
DE cerebrovascular diseases; ischemic stroke; intestinal microbiome; fecal bacteria transplantation; inflammation; immunology
ID CHAIN FATTY-ACIDS; ISCHEMIC-STROKE; INTRACEREBRAL HEMORRHAGE; TRYPTOPHAN-METABOLITES; COGNITIVE IMPAIRMENT; BRAIN-DEVELOPMENT; DIETARY FIBER; INJURY; ASSOCIATION; DYSBIOSIS
AB The high morbidity, mortality, and disability rates associated with cerebrovascular disease (CeVD) pose a severe danger to human health. Gut bacteria significantly affect the onset, progression, and prognosis of CeVD. Gut microbes play a critical role in gut-brain interactions, and the gut-brain axis is essential for communication in CeVD. The reflection of changes in the gut and brain caused …
C1 [Zou, Xuelun; Wang, Sai; Zhang, Le] Cent South Univ, Xiangya Hosp, Dept Neurol, Changsha, Hunan, Peoples R China; [Wang, Leiyun] Wuhan First Hosp, Dept Pharm, Wuhan, Peoples R China; [Xiao, Linxiao] Cent South Univ, Xiangya Hosp, Dept Spine Surg, Changsha, Hunan, Peoples R China; [Zhang, Le] Cent South Univ, Xiangya Hosp, Natl Clin Res Ctr Geriatr Disorders, Changsha, Hunan, Peoples R China; […
C3 Central South University; Central South University; Central South University
RP Cent South Univ, Xiangya Hosp, Dept Neurol, Changsha, Hunan, Peoples R China; Cent South Univ, Xiangya Hosp, Natl Clin Res Ctr Geriatr Disorders, Changsha, Hunan, Peoples R China; Multimodal Monitoring Technol Severe Cerebrovasc D, Changsha, Hunan, Peoples R China
EM 1550277351@qq.com; zlzdzlzd@csu.edu.cn
RI Wang, Lei-Yun/IXN-6596-2023
FU National Science & Technology Fundamental Resources Investigation Program of China; Hunan Provincial Natural Science Foundation of China; Provincial Science and Technology Innovation Leading Talents Project; National Clinical Research Center for Geriatric Disorders
FX This study was supported by the National Science & Technology Fundamental Resources Investigation Program of China to LZ (No.2018FY100900), The Hunan Provincial Natural Science Foundation of China Grant to YZ (No.2021JJ30923), The Provincial Science and Technology Innovation Leading Talents Project to LZ (No.2021RC4014), National Clinical Research Center for Geriatric Disorders (XiangYa Hospit…
CR Priebe, MG, 2010, AMERICAN JOURNAL OF CLINICAL NUTRITION, V91, P90, DOI 10.3945/ajcn.2009.28521
Kurita, N, 2020, JOURNAL OF CEREBRAL BLOOD FLOW AND METABOLISM, V40, P2505, DOI 10.1177/0271678X19899577
Hill, C, 2014, NATURE REVIEWS GASTROENTEROLOGY & HEPATOLOGY, V11, P506, DOI 10.1038/nrgastro.2014.66
Seldin, MM, 2016, JOURNAL OF THE AMERICAN HEART ASSOCIATION, V5, DOI 10.1161/JAHA.115.002767
Lambertsen, KL, 2012, JOURNAL OF CEREBRAL BLOOD FLOW AND METABOLISM, V32, P1677, DOI 10.1038/jcbfm.2012.88
Feng, YH, 2018, CELLULAR PHYSIOLOGY AND BIOCHEMISTRY, V49, P190, DOI 10.1159/000492853
Gansevoort, RT, 2013, LANCET, V382, P339, DOI 10.1016/S0140-6736(13)60595-4
Zhong, DY, 2021, EVIDENCE-BASED COMPLEMENTARY AND ALTERNATIVE MEDICINE, V2021, DOI 10.1155/2021/4877311
Yu, F, 2021, FRONTIERS IN AGING NEUROSCIENCE, V13, DOI 10.3389/fnagi.2021.675158
Yu, XB, 2022, FRONTIERS IN CELLULAR NEUROSCIENCE, V15, DOI 10.3389/fncel.2021.789471
Guo, Q, 2021, OXIDATIVE MEDICINE AND CELLULAR LONGEVITY, V2021, DOI 10.1155/2021/5596924
Kawabata, S, 2022, STROKE, V53, P895, DOI 10.1161/STROKEAHA.121.034792
Vespa, PM, 2003, NEUROLOGY, V60, P1441, DOI 10.1212/01.WNL.0000063316.47591.B4
Rodrigues, CMP, 2003, PROCEEDINGS OF THE NATIONAL ACADEMY OF SCIENCES OF THE UNITED STATES OF AMERICA, V100, P6087, DOI 10.1073/pnas.1031632100
Swidsinski, A, 2017, FRONTIERS IN MICROBIOLOGY, V8, DOI 10.3389/fmicb.2017.01141
Lee, J, 2020, CIRCULATION RESEARCH, V127, P453, DOI 10.1161/CIRCRESAHA.119.316448
Abraham, BP, 2017, GASTROENTEROLOGY CLINICS OF NORTH AMERICA, V46, P769, DOI 10.1016/j.gtc.2017.08.003
Darlington, LG, 2007, EUROPEAN JOURNAL OF NEUROSCIENCE, V26, P2211, DOI 10.1111/j.1460-9568.2007.05838.x
Qureshi, AI, 2003, CRITICAL CARE MEDICINE, V31, P1482, DOI 10.1097/01.CCM.0000063047.63862.99
Wehner, S, 2012, LANGENBECKS ARCHIVES OF SURGERY, V397, P591, DOI 10.1007/s00423-012-0915-y
Stanley, D, 2018, SCIENTIFIC REPORTS, V8, DOI 10.1038/s41598-017-18904-8
Zhang, JL, 2021, JOURNAL OF NEUROIMMUNOLOGY, V354, DOI 10.1016/j.jneuroim.2021.577526
Xia, GH, 2021, FRONTIERS IN CELLULAR AND INFECTION MICROBIOLOGY, V11, DOI 10.3389/fcimb.2021.715475
Borre, YE, 2014, TRENDS IN MOLECULAR MEDICINE, V20, P509, DOI 10.1016/j.molmed.2014.05.002
Yin, J, 2015, JOURNAL OF THE AMERICAN HEART ASSOCIATION, V4, DOI 10.1161/JAHA.115.002699
Tang, WHW, 2017, CIRCULATION RESEARCH, V120, P1183, DOI 10.1161/CIRCRESAHA.117.309715
Singh, V, 2016, JOURNAL OF NEUROSCIENCE, V36, P7428, DOI 10.1523/JNEUROSCI.1114-16.2016
Li, H, 2020, NATURE COMMUNICATIONS, V11, DOI 10.1038/s41467-020-16990-3
Zhu, HM, 2019, PROGRESS IN NEUROBIOLOGY, V178, P6, DOI 10.1016/j.pneurobio.2019.03.003
Xia, ZY, 2020, PHYTOMEDICINE, V67, DOI 10.1016/j.phymed.2019.153158
Huang, Q, 2022, CNS NEUROSCIENCE & THERAPEUTICS, V28, P77, DOI 10.1111/cns.13736
Casiglia, E, 2013, CLINICAL NUTRITION, V32, P811, DOI 10.1016/j.clnu.2012.11.025
Cheng, YJ, 2016, INTERNATIONAL JOURNAL OF MOLECULAR SCIENCES, V17, DOI 10.3390/ijms17122032
Gostner, JM, 2020, NEUROPSYCHOBIOLOGY, V79, P89, DOI 10.1159/000496293
Wang, HX, 2016, CHINESE MEDICAL JOURNAL, V129, P2373, DOI 10.4103/0366-6999.190667
Tang, AT, 2017, NATURE, V545, P305, DOI 10.1038/nature22075
Chen, RZ, 2019, PHARMACOLOGICAL RESEARCH, V148, DOI 10.1016/j.phrs.2019.104403
Bian, KY, 2019, EUROPEAN REVIEW FOR MEDICAL AND PHARMACOLOGICAL SCIENCES, V23, P343, DOI 10.26355/eurrev_201901_16782
Wu, WF, 2021, JOURNAL OF MOLECULAR NEUROSCIENCE, V71, P2095, DOI 10.1007/s12031-021-01828-4
Bourassa, MW, 2016, NEUROSCIENCE LETTERS, V625, P56, DOI 10.1016/j.neulet.2016.02.009
Chojdak-Lukasiewicz, J, 2021, ADVANCES IN CLINICAL AND EXPERIMENTAL MEDICINE, V30, P349, DOI 10.17219/acem/131216
Stanley, D, 2016, NATURE MEDICINE, V22, P1277, DOI 10.1038/nm.4194
Xu, XP, 2012, ANATOMICAL RECORD-ADVANCES IN INTEGRATIVE ANATOMY AND EVOLUTIONARY BIOLOGY, V295, P307, DOI 10.1002/ar.21490
O'Hara, AM, 2006, EMBO REPORTS, V7, P688, DOI 10.1038/sj.embor.7400731
Al Omran, Y, 2014, MICROBIAL ENDOCRINOLOGY: THE MICROBIOTA-GUT-BRAIN AXIS IN HEALTH AND DISEASE, V817, P135, DOI 10.1007/978-1-4939-0897-4_6
El-Hakim, Y, 2021, BIOLOGY OF SEX DIFFERENCES, V12, DOI 10.1186/s13293-020-00352-1
Saji, N, 2021, JOURNAL OF STROKE & CEREBROVASCULAR DISEASES, V30, DOI 10.1016/j.jstrokecerebrovasdis.2020.105568
Kang, Y, 2021, JCPSP-JOURNAL OF THE COLLEGE OF PHYSICIANS AND SURGEONS PAKISTAN, V31, P1224, DOI 10.29271/jcpsp.2021.10.1224
Rustia, AJ, 2021, PHYSIOLOGICAL REPORTS, V9, DOI 10.14814/phy2.15100
Spence, JD, 2018, STROKE AND VASCULAR NEUROLOGY, V3, P44, DOI 10.1136/svn-2017-000130
Litvak, Y, 2017, CURRENT OPINION IN MICROBIOLOGY, V39, P1, DOI 10.1016/j.mib.2017.07.003
Ye, LH, 2021, CELL HOST & MICROBE, V29, P179, DOI 10.1016/j.chom.2020.11.011
Kelly, CJ, 2015, CELL HOST & MICROBE, V17, P662, DOI 10.1016/j.chom.2015.03.005
Koh, A, 2016, CELL, V165, P1332, DOI 10.1016/j.cell.2016.05.041
Liu, QK, 2019, NATURE IMMUNOLOGY, V20, P1023, DOI 10.1038/s41590-019-0421-2
Zeng, XL, 2019, FRONTIERS IN CELLULAR AND INFECTION MICROBIOLOGY, V9, DOI 10.3389/fcimb.2019.00004
Kalff, JC, 2000, GASTROENTEROLOGY, V118, P316, DOI 10.1016/S0016-5085(00)70214-9
Kingsbury, C, 2021, JOURNAL OF CEREBRAL BLOOD FLOW AND METABOLISM, V41, P3200, DOI 10.1177/0271678X211039598
Huang, Q, 2021, NEUROLOGICAL SCIENCES, V42, P4937, DOI 10.1007/s10072-021-05603-6
Spence, JD, 2019, NUTRIENTS, V11, DOI 10.3390/nu11030647
Winek, K, 2016, STROKE, V47, P1354, DOI 10.1161/STROKEAHA.115.011800
Galland, L, 2014, JOURNAL OF MEDICINAL FOOD, V17, P1261
Li, QY, 2020, CHINESE MEDICINE, V15, DOI 10.1186/s13020-020-00341-x
Wang, WY, 2018, MEDICINE, V97, DOI 10.1097/MD.0000000000012805
Benakis, C, 2016, NATURE MEDICINE, V22, P516, DOI 10.1038/nm.4068
Shimizu, C, 2019, NUTRIENTS, V11, DOI 10.3390/nu11081770
Chen, WW, 2016, EUROPEAN HEART JOURNAL SUPPLEMENTS, V18, PF2, DOI 10.1093/eurheartj/suw030
Park, MJ, 2020, TRANSLATIONAL STROKE RESEARCH, V11, P812, DOI 10.1007/s12975-019-00760-5
Van Spaendonk, H, 2017, WORLD JOURNAL OF GASTROENTEROLOGY, V23, P2106, DOI 10.3748/wjg.v23.i12.2106
Rodríguez, JM, 2015, MICROBIAL ECOLOGY IN HEALTH AND DISEASE, V26, DOI 10.3402/mehd.v26.26050
Sudo, N, 2004, JOURNAL OF PHYSIOLOGY-LONDON, V558, P263, DOI 10.1113/jphysiol.2004.063388
Wurtman, RJ, 2008, METABOLISM-CLINICAL AND EXPERIMENTAL, V57, PS6, DOI 10.1016/j.metabol.2008.07.007
Sun, M, 2012, AMINO ACIDS, V42, P1735, DOI 10.1007/s00726-011-0885-3
McLoughlin, RF, 2017, AMERICAN JOURNAL OF CLINICAL NUTRITION, V106, P930, DOI 10.3945/ajcn.117.156265
Shikata, F, 2019, HYPERTENSION, V73, P491, DOI 10.1161/HYPERTENSIONAHA.118.11804
Wu, HC, 2021, NUTRIENTS, V13, DOI 10.3390/nu13082878
Polster, SP, 2020, NATURE COMMUNICATIONS, V11, DOI 10.1038/s41467-020-16436-w
Henry, N, 2022, FRONTIERS IN IMMUNOLOGY, V12, DOI 10.3389/fimmu.2021.797302
Liu, TH, 2017, 3 BIOTECH, V7, DOI 10.1007/s13205-017-0997-x
Sampson, TR, 2015, CELL HOST & MICROBE, V17, P565, DOI 10.1016/j.chom.2015.04.011
Benech, N, 2021, CELL HOST & MICROBE, V29, P145, DOI 10.1016/j.chom.2021.01.009
Dissanayake, D, 2011, NATURE MEDICINE, V17, P1663, DOI 10.1038/nm.2556
Zhang, HY, 2021, FRONTIERS IN IMMUNOLOGY, V12, DOI 10.3389/fimmu.2021.767155
Mulak, A, 2015, WORLD JOURNAL OF GASTROENTEROLOGY, V21, P10609, DOI 10.3748/wjg.v21.i37.10609
Spychala, MS, 2018, ANNALS OF NEUROLOGY, V84, P23, DOI 10.1002/ana.25250
Klimiec, E, 2018, ATHEROSCLEROSIS, V269, P138, DOI 10.1016/j.atherosclerosis.2017.12.034
Forsythe, P, 2014, MICROBIAL ENDOCRINOLOGY: THE MICROBIOTA-GUT-BRAIN AXIS IN HEALTH AND DISEASE, V817, P115, DOI 10.1007/978-1-4939-0897-4_5
Turner, JR, 2000, SEMINARS IN CELL & DEVELOPMENTAL BIOLOGY, V11, P301, DOI 10.1006/scdb.2000.0180
Xu, DJ, 2021, NUTRITION METABOLISM AND CARDIOVASCULAR DISEASES, V31, P3434, DOI 10.1016/j.numecd.2021.08.045
Ji, WZ, 2017, MOLECULAR MEDICINE REPORTS, V16, P5413, DOI 10.3892/mmr.2017.7227
Lusardi, TA, 2004, JOURNAL OF NEUROTRAUMA, V21, P61, DOI 10.1089/089771504772695959
Li, TJ, 2017, FRONTIERS IN PHYSIOLOGY, V8, DOI 10.3389/fphys.2017.00350
Tan, CH, 2021, JOURNAL OF PARENTERAL AND ENTERAL NUTRITION, V45, P518, DOI 10.1002/jpen.1861
Nakamura, T, 2005, STROKE, V36, P348, DOI 10.1161/01.STR.0000153044.60858.1b
Kim, M, 2022, CARDIOVASCULAR RESEARCH, V118, P399, DOI 10.1093/cvr/cvab030
Sun, M, 2012, TRANSLATIONAL RESEARCH, V160, P223, DOI 10.1016/j.trsl.2012.02.007
Nam, HS, 2019, JOURNAL OF STROKE, V21, P151, DOI 10.5853/jos.2019.00472
Haak, BW, 2021, TRANSLATIONAL STROKE RESEARCH, V12, P581, DOI 10.1007/s12975-020-00863-4
Sadler, R, 2020, JOURNAL OF NEUROSCIENCE, V40, P1162, DOI 10.1523/JNEUROSCI.1359-19.2019
Bindels, LB, 2015, NATURE REVIEWS GASTROENTEROLOGY & HEPATOLOGY, V12, P303, DOI 10.1038/nrgastro.2015.47
An, SJ, 2017, JOURNAL OF STROKE, V19, P3, DOI 10.5853/jos.2016.00864
Chen, XL, 2017, ACTA NEUROLOGICA SCANDINAVICA, V136, P97, DOI 10.1111/ane.12688
Xu, Y, 2020, FRONTIERS IN MICROBIOLOGY, V11, DOI 10.3389/fmicb.2020.00219
Snellings, DA, 2021, CIRCULATION RESEARCH, V129, P195, DOI 10.1161/CIRCRESAHA.121.318174
Shin, NR, 2015, TRENDS IN BIOTECHNOLOGY, V33, P496, DOI 10.1016/j.tibtech.2015.06.011
Zhu, WF, 2021, CELL HOST & MICROBE, V29, P1199, DOI 10.1016/j.chom.2021.05.002
Nemet, I, 2020, CELL, V180, P862, DOI 10.1016/j.cell.2020.02.016
Peter, J, 2018, INTERNATIONAL JOURNAL OF MOLECULAR SCIENCES, V19, DOI 10.3390/ijms19113619
Wang, Z, 2021, Nan fang yi ke da xue xue bao = Journal of Southern Medical University, V41, P862, DOI 10.12122/j.issn.1673-4254.2021.06.08
English, C, 2021, LANCET NEUROLOGY, V20, P150, DOI 10.1016/S1474-4422(20)30433-6
SCHEPPACH, W, 1994, GUT, V35, PS35, DOI 10.1136/gut.35.1_Suppl.S35
He, SY, 2021, CARDIOVASCULAR TOXICOLOGY, V21, P593, DOI 10.1007/s12012-021-09656-z
Tawk, RG, 2021, MAYO CLINIC PROCEEDINGS, V96, P1970, DOI 10.1016/j.mayocp.2021.01.005
Hoyles, L, 2021, MICROBIOME, V9, DOI 10.1186/s40168-021-01181-z
Foster, JA, 2013, TRENDS IN NEUROSCIENCES, V36, P305, DOI 10.1016/j.tins.2013.01.005
YOSHIMURA, M, 1992, JOURNAL OF NEUROLOGY, V239, P441, DOI 10.1007/BF00856809
The, FO, 2005, BRITISH JOURNAL OF PHARMACOLOGY, V146, P252, DOI 10.1038/sj.bjp.0706303
Sekeljic, V, 2012, BRAIN STRUCTURE & FUNCTION, V217, P411, DOI 10.1007/s00429-011-0336-7
Hossmann, KA, 2006, CELLULAR AND MOLECULAR NEUROBIOLOGY, V26, P1057, DOI 10.1007/s10571-006-9008-1
Xu, N, 2018, JOURNAL OF MICROBIOLOGY, V56, P838, DOI 10.1007/s12275-018-8327-5
Tang, AT, 2019, SCIENCE TRANSLATIONAL MEDICINE, V11, DOI 10.1126/scitranslmed.aaw3521
Dou, ZC, 2019, CELLULAR AND MOLECULAR NEUROBIOLOGY, V39, P883, DOI 10.1007/s10571-019-00687-3
Yang, JE, 2021, COMPUTATIONAL AND MATHEMATICAL METHODS IN MEDICINE, V2021, DOI 10.1155/2021/3567447
Chalouhi, N, 2013, STROKE, V44, P3613, DOI 10.1161/STROKEAHA.113.002390
Baden, MY, 2021, NEUROLOGY, V96, PE1940, DOI 10.1212/WNL.0000000000011713
Gao, Q, 2021, CHINESE JOURNAL OF NATURAL MEDICINES, V19, P881, DOI 10.1016/S1875-5364(21)60079-1
Feigin, VL, 2017, CIRCULATION RESEARCH, V120, P439, DOI 10.1161/CIRCRESAHA.116.308413
Yang, T, 2015, HYPERTENSION, V65, P1331, DOI 10.1161/HYPERTENSIONAHA.115.05315
Liu, YQ, 2020, JOURNAL OF ALZHEIMERS DISEASE, V73, P1455, DOI 10.3233/JAD-191066
Ling, Y, 2020, JOURNAL OF ALZHEIMERS DISEASE, V77, P1595, DOI 10.3233/JAD-200315
Olson, CA, 2018, CELL, V173, P1728, DOI 10.1016/j.cell.2018.06.051
Li, CZ, 2022, OXIDATIVE MEDICINE AND CELLULAR LONGEVITY, V2022, DOI 10.1155/2022/1599747
Radenovic, L, 2020, AGING-US, V12, P12251, DOI 10.18632/aging.103411
Liu, PY, 2021, PHARMACOLOGICAL RESEARCH, V165, DOI 10.1016/j.phrs.2021.105420
Chen, RZ, 2019, JOURNAL OF NUTRITIONAL BIOCHEMISTRY, V65, P101, DOI 10.1016/j.jnutbio.2018.12.004
Gu, MM, 2021, FRONTIERS IN CELLULAR AND INFECTION MICROBIOLOGY, V11, DOI 10.3389/fcimb.2021.669322
Shaafi, S, 2019, JOURNAL OF STROKE & CEREBROVASCULAR DISEASES, V28, P1032, DOI 10.1016/j.jstrokecerebrovasdis.2018.12.024
Guo, Y, 2021, BIOMEDICAL CHROMATOGRAPHY, V35, DOI 10.1002/bmc.5058
Haghikia, A, 2018, ARTERIOSCLEROSIS THROMBOSIS AND VASCULAR BIOLOGY, V38, P2225, DOI 10.1161/ATVBAHA.118.311023
Ley, RE, 2006, NATURE, V444, P1022, DOI 10.1038/4441022a
Tang, WHW, 2013, NEW ENGLAND JOURNAL OF MEDICINE, V368, P1575, DOI 10.1056/NEJMoa1109400
Yang, T, 2018, NATURE REVIEWS NEPHROLOGY, V14, P442, DOI 10.1038/s41581-018-0018-2
Zhang, F, 2020, BIOLOGICAL & PHARMACEUTICAL BULLETIN, V43, P788, DOI 10.1248/bpb.b19-00847
Li, N, 2019, BMC MICROBIOLOGY, V19, DOI 10.1186/s12866-019-1552-1
Shaafi, S, 2014, ADVANCED PHARMACEUTICAL BULLETIN, V4, P479, DOI 10.5681/apb.2014.071
Yamashiro, K, 2017, PLOS ONE, V12, DOI 10.1371/journal.pone.0171521
Pluta, R, 2000, VASCULAR FACTORS IN ALZHEIMER'S DISEASE, V903, P324, DOI 10.1111/j.1749-6632.2000.tb06383.x
Yu, XB, 2021, FRONTIERS IN MICROBIOLOGY, V12, DOI 10.3389/fmicb.2021.647304
Sherry, CL, 2010, BRAIN BEHAVIOR AND IMMUNITY, V24, P631, DOI 10.1016/j.bbi.2010.01.015
Houlden, A, 2016, BRAIN BEHAVIOR AND IMMUNITY, V57, P10, DOI 10.1016/j.bbi.2016.04.003
Krishnan, S, 2018, CELL REPORTS, V23, P1099, DOI 10.1016/j.celrep.2018.03.109
Lin, HT, 2022, FRONTIERS IN PHARMACOLOGY, V12, DOI 10.3389/fphar.2021.773722
Wang, ZN, 2011, NATURE, V472, P57, DOI 10.1038/nature09922
Koliada, A, 2017, BMC MICROBIOLOGY, V17, DOI 10.1186/s12866-017-1027-1
Zhu, WF, 2016, CELL, V165, P111, DOI 10.1016/j.cell.2016.02.011
Xiong, ZJ, 2022, FRONTIERS IN CELLULAR AND INFECTION MICROBIOLOGY, V12, DOI 10.3389/fcimb.2022.829491
Wehner, S, 2005, SURGERY, V137, P436, DOI 10.1016/j.surg.2004.11.003
[Anonymous], 2017, The Lancet, V390, P1151, DOI DOI 10.1016/S0140-6736
Wang, HD, 2021, MICROBIOLOGY SPECTRUM, V9, DOI 10.1128/Spectrum.00042-21
Bailey, MT, 2011, BRAIN BEHAVIOR AND IMMUNITY, V25, P397, DOI 10.1016/j.bbi.2010.10.023
Cheng, YJ, 2018, INTERNATIONAL JOURNAL OF MOLECULAR MEDICINE, V42, P2120, DOI 10.3892/ijmm.2018.3755
Huang, L, 2019, PEERJ, V7, DOI 10.7717/peerj.6928
Nelson, JW, 2021, FASEB JOURNAL, V35, DOI 10.1096/fj.202001117R
Chen, YH, 2019, FRONTIERS IN NEUROLOGY, V10, DOI 10.3389/fneur.2019.00661
Nicholson, JK, 2012, SCIENCE, V336, P1262, DOI 10.1126/science.1223813
NR 165
TC 50
Z9 55
U1 13
U2 63
PU FRONTIERS MEDIA SA
PI LAUSANNE
PA AVENUE DU TRIBUNAL FEDERAL 34, LAUSANNE, CH-1015, SWITZERLAND
SN 1664-3224
J9 FRONT IMMUNOL
JI Front. Immunol.
PD OCT 31 2022
PY 2022
VL 13
AR 975921
DI 10.3389/fimmu.2022.975921
PG 19
WC Immunology
WE Science Citation Index Expanded (SCI-EXPANDED)
SC Immunology
TO Clinical & Life Sciences (1); Inflammatory Bowel Diseases & Infections (1.120); Gut Microbiota (1.120.384)
D3 2022-11-22
GA 6G9OK
PM 36389714
UT WOS:000885080000001
OA gold; Green Published
DA 2025-09-18
ER
PT J
AU Getie, A
Ayalneh, M
Bimerew, M
Wondmieneh, A
AF Getie, Addisu
Ayalneh, Manay
Bimerew, Melaku
Wondmieneh, Adam
TI Aspiration pneumonia among stroke patients in Ethiopia: Systematic review and meta-analysis
SO CLINICAL EPIDEMIOLOGY AND GLOBAL HEALTH
LA English
DT Review
DE Aspiration pneumonia; Stroke; Cerebrovascular accident; Systematic review; Meta-analysis; Ethiopia
ID UNIVERSITY MEDICAL-CENTER; TREATMENT OUTCOMES; WEST ETHIOPIA; PREDICTORS
AB Introduction: One of the main complications for stroke patients is aspiration pneumonia, which is an acute lung infection brought on by the entry of endogenous flora and various bodily substances from the gastrointestinal tract into the respiratory system. Aspiration pneumonia following a stroke was linked to older age, gender, dysarthria, denture use, cerebral atrophy, and basal ganglia-infar…
C1 [Getie, Addisu] Debre Markos Univ, Coll Med & Hlth Sci, Dept Nursing, Debre Markos, Ethiopia; [Ayalneh, Manay; Bimerew, Melaku; Wondmieneh, Adam] Injibara Univ, Coll Med & Hlth Sci, Dept Nursing, Injibara, Ethiopia
RP Debre Markos Univ, Coll Med & Hlth Sci, Dept Nursing, Debre Markos, Ethiopia
EM mebiget@gmail.com; wondmienehadam@gmail.com; addisu_getie@dmu.edu.et; manayayalneg@gmail.com
OI Belay, Adam Wondmieneh/0000-0002-3986-8072
CR Ayele, ZA, 2023, Front Stroke, V2
Wang, XF, 2020, CHEST, V158, PS65, DOI 10.1016/j.chest.2020.03.012
Sridharan, SE, 2009, STROKE, V40, P1212, DOI 10.1161/STROKEAHA.108.531293
Chen, SN, 2021, BMC INFECTIOUS DISEASES, V21, DOI 10.1186/s12870-021-02907-9
Kishore, AK, 2015, STROKE, V46, P1202, DOI 10.1161/STROKEAHA.114.007843
Prust, ML, 2021, NEUROLOGY-CLINICAL PRACTICE, V11, PE840, DOI 10.1212/CPJ.0000000000001111
Kefale, B, 2020, BMJ OPEN, V10, DOI 10.1136/bmjopen-2020-040238
Makhnevich, A, 2019, JOURNAL OF HOSPITAL MEDICINE, V14, P429, DOI 10.12788/jhm.3154
Greffie, ES, 2015, Clinical Medicine Research, V4, P182, DOI DOI 10.11648/J.CMR.20150406.13
Chang, CY, 2013, STROKE, V44, P1182, DOI 10.1161/STROKEAHA.111.000663
Gadisa, DA, 2020, VASCULAR HEALTH AND RISK MANAGEMENT, V16, P591, DOI 10.2147/VHRM.S287465
Belal, ES, 2020, EGYPTIAN JOURNAL OF NEUROLOGY PSYCHIATRY AND NEUROSURGERY, V56, DOI 10.1186/s41983-020-0157-9
Adem, F, 2023, SAGE OPEN MEDICINE, V11, DOI 10.1177/20503121221149537
Zewudie, AZ, 2020, STROKE RESEARCH AND TREATMENT, V2020, DOI 10.1155/2020/8817948
Ali, AN, 2018, TOPICS IN STROKE REHABILITATION, V25, P214, DOI 10.1080/10749357.2017.1398482
Mainali, S, 2021, FRONTIERS IN NEUROLOGY, V12, DOI 10.3389/fneur.2021.734345
Matsumura, Takuro, 2014, Nihon Ronen Igakkai zasshi. Japanese journal of geriatrics, V51, P364
Beyene, N, 2021, PATIENT-RELATED OUTCOME MEASURES, V12, P267, DOI 10.2147/PROM.S307291
Hailu, A, 2023, INTERNATIONAL JOURNAL OF GENERAL MEDICINE, V16, P243, DOI 10.2147/IJGM.S385578
Gidey, K, 2023, INTERNATIONAL JOURNAL OF GENERAL MEDICINE, V16, P5051, DOI 10.2147/IJGM.S433353
Mandell, LA, 2019, NEW ENGLAND JOURNAL OF MEDICINE, V380, P651, DOI 10.1056/NEJMra1714562
Asres, AK, 2020, International Journal of Africa Nursing Sciences, V13, P100228, DOI DOI 10.1016/J.IJANS.2020.100228
Mideksa, S, 2018, ADIPOCYTE, V7, P197, DOI 10.1080/21623945.2018.1467716
Mulugeta, H, 2020, EGYPTIAN JOURNAL OF NEUROLOGY PSYCHIATRY AND NEUROSURGERY, V56, DOI 10.1186/s41983-020-00173-4
Asgedom, SW, 2020, JOURNAL OF STROKE & CEREBROVASCULAR DISEASES, V29, DOI 10.1016/j.jstrokecerebrovasdis.2020.104990
Murphy, Stephen Jx, 2020, Medicine (Abingdon, England : UK ed.), V48, P561, DOI 10.1016/j.mpmed.2020.06.002
Fekadu, G, 2019, ANNALS OF MEDICINE AND SURGERY, V48, P135, DOI 10.1016/j.amsu.2019.11.003
Schwarz, M, 2018, JOURNAL OF CLINICAL NURSING, V27, PE235, DOI 10.1111/jocn.13922
Lidetu, T, 2023, INTERNATIONAL JOURNAL OF GENERAL MEDICINE, V16, P1303, DOI 10.2147/IJGM.S400420
Admas, M, 2022, SAGE OPEN MEDICINE, V10, DOI 10.1177/20503121221122465
Watila, MM, 2013, INTERNATIONAL JOURNAL OF STROKE, V8, PE16, DOI 10.1111/ijs.12095
Armstrong, JR, 2011, NEUROHOSPITALIST, V1, P85, DOI 10.1177/1941875210395775
Weldegebreal, S, 2020, A Cross Sectional Study
Abdella, SG, 2019, Clinical profile, in-hospital outcome and associated factors of stroke after the start of a standard organized stroke care unit at the university of Gondar hospital
Mamushet, Yared, 2015, Ethiopian medical journal, V53, P9
Shenkutie, E., 2015, Stroke: Clinical Pattern, Mortality and Associated Factors in a Referral Hospital, Northwest Ethiopia
Assefa, M, 2022, SCIENTIFIC REPORTS, V12, DOI 10.1038/s41598-022-14656-2
Mosisa, W, 2023, VASCULAR HEALTH AND RISK MANAGEMENT, V19, P527, DOI 10.2147/VHRM.S399815
Watanabe, S, 2014, ORAL SCIENCE INTERNATIONAL, V11, P15, DOI 10.1016/S1348-8643(13)00009-8
Hassan, AE, 2012, NEUROCRITICAL CARE, V16, P246, DOI 10.1007/s12028-011-9638-0
NR 40
TC 2
Z9 3
U1 1
U2 2
PU ELSEVIER - DIVISION REED ELSEVIER INDIA PVT LTD
PI NEW DELHI
PA 17-A/1 MAIN RING ROAD, LAJPAT NAGAR IV, NEW DELHI, 110024, INDIA
SN 2452-0918
EI 2213-3984
J9 CLIN EPIDEMIOL GLOB
JI Clin. Epidemiol. Glob. Health
PD JUL-AUG 2024
PY 2024
VL 28
AR 101707
DI 10.1016/j.cegh.2024.101707
EA JUL 2024
EY 2024
PG 7
WC Public, Environmental & Occupational Health
WE Emerging Sources Citation Index (ESCI)
SC Public, Environmental & Occupational Health
TO Clinical & Life Sciences (1); Strokes (1.105); Stroke Management (1.105.142)
D3 2024-07-16
GA YC6N3
UT WOS:001266328600001
OA gold
DA 2025-09-18
ER
PT J
AU Li, S
Zhao, XY
Lin, FH
Ni, XQ
Liu, X
Kong, C
Yao, XY
Mo, YC
Dai, QX
Wang, JL
AF Li, Shan
Zhao, Xiaoyong
Lin, Feihong
Ni, Xuqing
Liu, Xia
Kong, Chang
Yao, Xinyu
Mo, Yunchang
Dai, Qinxue
Wang, Junlu
TI Gut Flora Mediates the Rapid Tolerance of Electroacupuncture on Ischemic Stroke by Activating Melatonin Receptor through Regulating Indole-3-Propionic Acid
SO AMERICAN JOURNAL OF CHINESE MEDICINE
LA English
DT Article
DE Electroacupuncture; Cerebral Ischemic Stroke; Gut Microbiota; Indole-3-Propionic Acid; Melatonin Receptor
ID CEREBRAL ISCHEMIA/REPERFUSION INJURY; MICROBIAL DYSBIOSIS; OXIDATIVE STRESS; MICE; PRETREATMENT; MODEL; INFLAMMATION; MODULATION; MECHANISMS; MORTALITY
AB Electroacupuncture (EA) is commonly used to treat cerebrovascular diseases. This study aimed to clarify the mechanisms of action of treatments of cerebral ischemic stroke from the perspective of gut microecology. We used a mouse model and cell cultures to investigate the effects of EA on the intestinal microflora in mice models of middle cerebral artery occlusion (MCAO) and the mechanisms unde…
C1 [Li, Shan; Zhao, Xiaoyong; Lin, Feihong; Ni, Xuqing; Liu, Xia; Kong, Chang; Yao, Xinyu] Wenzhou Med Univ, Wenzhou 325035, Zhejiang, Peoples R China; [Mo, Yunchang; Dai, Qinxue; Wang, Junlu] Wenzhou Med Univ, Affiliated Hosp 1, Dept Anesthesiol, Nanbaixiang St, Wenzhou 325035, Zhejiang, Peoples R China
C3 Wenzhou Medical University; Wenzhou Medical University
RP Wenzhou Med Univ, Affiliated Hosp 1, Dept Anesthesiol, Nanbaixiang St, Wenzhou 325035, Zhejiang, Peoples R China
EM wangjunlu973@163.com
RI yao, xinyu/KIL-2649-2024; 赵, 晓勇/HPB-6593-2023; Wang, Junlu/AHE-8479-2022
OI Zhao, Xiaoyong/0000-0002-8088-7451
FU National Natural Science Foundation of China; Zhejiang Province Science and Technology Plan Research and Xinmiao Talent Program
FX We thank for Editage (www.editage.cn) for his English language editing. This research was funded by the National Natural Science Foundation of China (No. 80217066) and Zhejiang Province Science and Technology Plan Research and Xinmiao Talent Program (Grant No. 2020R413079).
CR Siddiqui, A, 2016, NEUROBIOLOGY OF DISEASE, V93, P115, DOI 10.1016/j.nbd.2016.05.009
Mimori, S, 2019, BIOCHEMICAL AND BIOPHYSICAL RESEARCH COMMUNICATIONS, V517, P623, DOI 10.1016/j.bbrc.2019.07.074
Vlasova, AN, 2013, PLOS ONE, V8, DOI 10.1371/journal.pone.0076962
Nie, J, 2018, STROKE, V49, P2021, DOI 10.1161/STROKEAHA.118.021997
Selvakumar, GP, 2018, MOLECULAR NEUROBIOLOGY, V55, P7132, DOI 10.1007/s12035-018-0882-6
Hwang, IK, 2009, JOURNAL OF NEUROSCIENCE RESEARCH, V87, P2126, DOI 10.1002/jnr.22030
Sun, J, 2016, NEUROSCIENCE LETTERS, V613, P30, DOI 10.1016/j.neulet.2015.12.047
Kilkenny, C, 2010, PLOS BIOLOGY, V8, DOI 10.1371/journal.pbio.1000412
Weng, GH, 2019, IUBMB LIFE, V71, P1515, DOI 10.1002/iub.2076
He, X, 2016, NEUROCHEMISTRY INTERNATIONAL, V97, P124, DOI 10.1016/j.neuint.2016.03.011
Liu, ZY, 2021, FRONTIERS IN PHARMACOLOGY, V12, DOI 10.3389/fphar.2021.640347
Dragicevic, N, 2011, JOURNAL OF PINEAL RESEARCH, V51, P75, DOI 10.1111/j.1600-079X.2011.00864.x
Singh, V, 2016, JOURNAL OF NEUROSCIENCE, V36, P7428, DOI 10.1523/JNEUROSCI.1114-16.2016
Zelante, T, 2013, IMMUNITY, V39, P372, DOI 10.1016/j.immuni.2013.08.003
Wu, H, 2019, JOURNAL OF CELLULAR BIOCHEMISTRY, V120, P15455, DOI 10.1002/jcb.28812
Dai, QX, 2017, NEURAL REGENERATION RESEARCH, V12, P228, DOI 10.4103/1673-5374.200806
Xu, KY, 2021, GUT, V70, P1486, DOI 10.1136/gutjnl-2020-323263
Yao, N, 2016, JOURNAL OF EXPERIMENTAL & CLINICAL CANCER RESEARCH, V35, DOI 10.1186/s13046-016-0457-1
Torres-Rosas, R, 2014, NATURE MEDICINE, V20, P291, DOI 10.1038/nm.3479
Stanley, D, 2016, NATURE MEDICINE, V22, P1277, DOI 10.1038/nm.4194
Cox, LM, 2021, ANNALS OF NEUROLOGY, V89, P1195, DOI 10.1002/ana.26084
Fanibunda, SE, 2019, PROCEEDINGS OF THE NATIONAL ACADEMY OF SCIENCES OF THE UNITED STATES OF AMERICA, V116, P11028, DOI 10.1073/pnas.1821332116
Ulett, GA, 1998, BIOLOGICAL PSYCHIATRY, V44, P129, DOI 10.1016/S0006-3223(97)00394-6
Winek, K, 2016, STROKE, V47, P1354, DOI 10.1161/STROKEAHA.115.011800
Erny, D, 2015, NATURE NEUROSCIENCE, V18, P965, DOI 10.1038/nn.4030
Benakis, C, 2016, NATURE MEDICINE, V22, P516, DOI 10.1038/nm.4068
Hardeland, R, 1999, TRYPTOPHAN, SEROTONIN AND MELATONIN, V467, P389
Xia, GH, 2019, FRONTIERS IN NEUROLOGY, V10, DOI 10.3389/fneur.2019.00397
Wang, WZ, 2017, STROKE AND VASCULAR NEUROLOGY, V2, P132, DOI 10.1136/svn-2017-000098
Wu, JY, 2015, ACTA PHARMACOLOGICA SINICA, V36, P1043, DOI 10.1038/aps.2015.50
Wang, WZ, 2017, CIRCULATION, V135, P759, DOI 10.1161/CIRCULATIONAHA.116.025250
Durgan, DJ, 2019, STROKE, V50, P2270, DOI 10.1161/STROKEAHA.119.025140
Sun, J, 2016, BRAIN RESEARCH, V1642, P180, DOI 10.1016/j.brainres.2016.03.042
Li, J, 2016, CIRCULATION, V133, P2434, DOI 10.1161/CIRCULATIONAHA.115.019645
Rothhammer, V, 2018, NATURE, V557, P724, DOI 10.1038/s41586-018-0119-x
Song, YF, 2020, AMERICAN JOURNAL OF CHINESE MEDICINE, V48, P77, DOI 10.1142/S0192415X20500044
Chen, F, 2014, PROGRESS IN NEUROBIOLOGY, V115, P246, DOI 10.1016/j.pneurobio.2013.12.007
Weil, ZM, 2006, BRAIN RESEARCH BULLETIN, V68, P425, DOI 10.1016/j.brainresbull.2005.09.016
Orrhage, K, 2000, DRUGS UNDER EXPERIMENTAL AND CLINICAL RESEARCH, V26, P95
Sun, SS, 2021, REJUVENATION RESEARCH, V24, P104, DOI 10.1089/rej.2020.2315
Dao, MC, 2016, GUT, V65, P426, DOI 10.1136/gutjnl-2014-308778
Romano, JG, 2015, JAMA NEUROLOGY, V72, P423, DOI 10.1001/jamaneurol.2014.4354
Chen, JL, 2001, STROKE, V32, P2682, DOI 10.1161/hs1101.098367
Jang, JH, 2020, BRAIN BEHAVIOR AND IMMUNITY, V89, P641, DOI 10.1016/j.bbi.2020.08.015
Rothhammer, V, 2016, NATURE MEDICINE, V22, P586, DOI 10.1038/nm.4106
Poeggeler, B, 1999, BRAIN RESEARCH, V815, P382, DOI 10.1016/S0006-8993(98)01027-0
Xu, H, 2014, PLOS ONE, V9, DOI 10.1371/journal.pone.0097488
Chen, Y, 2016, BRAIN RESEARCH BULLETIN, V127, P248, DOI 10.1016/j.brainresbull.2016.10.009
Gong, SH, 2019, HEPATOLOGY, V69, P1751, DOI 10.1002/hep.30361
Gregorius, J, 2021, BASIC RESEARCH IN CARDIOLOGY, V116, DOI 10.1007/s00395-021-00881-9
Needham, BD, 2020, NATURE REVIEWS NEUROSCIENCE, V21, P717, DOI 10.1038/s41583-020-00381-0
Hata, R, 1998, JOURNAL OF CEREBRAL BLOOD FLOW AND METABOLISM, V18, P367, DOI 10.1097/00004647-199804000-00004
NR 52
TC 20
Z9 23
U1 7
U2 51
PU WORLD SCIENTIFIC PUBL CO PTE LTD
PI SINGAPORE
PA 5 TOH TUCK LINK, SINGAPORE 596224, SINGAPORE
SN 0192-415X
EI 1793-6853
J9 AM J CHINESE MED
JI Am. J. Chin. Med.
PD 2022
PY 2022
VL 50
IS 04
BP 979
EP 1006
DI 10.1142/S0192415X22500409
PG 28
WC Integrative & Complementary Medicine; Medicine, General & Internal
WE Science Citation Index Expanded (SCI-EXPANDED)
SC Integrative & Complementary Medicine; General & Internal Medicine
TO Clinical & Life Sciences (1); Inflammatory Bowel Diseases & Infections (1.120); Gut Microbiota (1.120.384)
D3 2022-06-29
GA 2H0YA
PM 35475976
UT WOS:000814023400004
DA 2025-09-18
ER
PT J
AU Singh, V
Roth, S
Llovera, G
Sadler, R
Garzetti, D
Stecher, B
Dichgans, M
Liesz, A
AF Singh, Vikramjeet
Roth, Stefan
Llovera, Gemma
Sadler, Rebecca
Garzetti, Debora
Stecher, Baerbel
Dichgans, Martin
Liesz, Arthur
TI Microbiota Dysbiosis Controls the Neuroinflammatory Response after Stroke
SO JOURNAL OF NEUROSCIENCE
LA English
DT Article
DE inflammation; microbiota; stroke; T cells
ID REGULATORY T-CELLS; IMMUNE MODULATOR FINGOLIMOD; TRAUMATIC BRAIN-INJURY; CENTRAL-NERVOUS-SYSTEM; GUT MICROBIOTA; ISCHEMIC-STROKE; MECHANISMS; AXIS; INFILTRATION; LYMPHOCYTES
AB Acute brain ischemia induces a local neuroinflammatory reaction and alters peripheral immune homeostasis at the same time. Recent evidence has suggested a key role of the gut microbiota in autoimmune diseases by modulating immune homeostasis. Therefore, we investigated the mechanistic link among acute brain ischemia, microbiota alterations, and the immune response after brain injury. Using two…
C1 [Singh, Vikramjeet; Roth, Stefan; Llovera, Gemma; Sadler, Rebecca; Dichgans, Martin; Liesz, Arthur] Klinikum Univ Munchen, Inst Stroke & Dementia Res, D-81377 Munich, Germany; [Singh, Vikramjeet; Roth, Stefan; Llovera, Gemma; Sadler, Rebecca; Dichgans, Martin; Liesz, Arthur] Munich Cluster Syst Neurol SyNergy, D-80336 Munich, Germany; [Garzetti, Debora; Stecher, Baerbel] Klinikum Univ Munchen,…
C3 University of Munich; University of Munich; University of Munich; German Center for Infection Research
RP Inst Stroke & Dementia Res, Feodor Lynen Str 17, D-81377 Munich, Germany
EM Arthur.Liesz@med.uni-muenchen.de
RI Roth, Stefan/P-1783-2015; Sadler, Rebecca/HMP-1601-2023; Stecher, Barbel/A-2911-2015; Liesz, Arthur/HLX-0311-2023; Stecher, Barbel/B-9940-2019; Dichgans, Martin/HCH-3247-2022; Singh, Vikramjeet/ADC-3000-2022
OI Llovera, Gemma/0000-0002-7509-7500; Stecher, Barbel/0000-0002-7445-5193; Singh, Vikramjeet/0000-0002-7361-8317
FU Excellence Cluster of the German Research Foundation "Munich Cluster for Systems Neurology (SyNergy)"
FX This work was supported by the Excellence Cluster of the German Research Foundation "Munich Cluster for Systems Neurology (SyNergy)" to A.L. and by the SPP1656 " Intestinal Microbiota" (STE 1971/4-1) to B.S. All DNA sequences used for microbial community analyses have been deposited in MG-RAST (http://metagenomics.anl.gov/) under accession number 9778. We thank Kerstin Hofmann for providing te…
CR Offner, H, 2006, JOURNAL OF IMMUNOLOGY, V176, P6523, DOI 10.4049/jimmunol.176.11.6523
Segata, N, 2011, GENOME BIOLOGY, V12, DOI 10.1186/gb-2011-12-6-r60
Kilkenny, C, 2010, PLOS BIOLOGY, V8, DOI 10.1371/journal.pbio.1000412
El Aidy, S, 2012, MUCOSAL IMMUNOLOGY, V5, P567, DOI 10.1038/mi.2012.32
Zhu, ZL, 2015, CIRCULATION, V132, P1104, DOI 10.1161/CIRCULATIONAHA.115.016371
Yin, J, 2015, JOURNAL OF THE AMERICAN HEART ASSOCIATION, V4, DOI 10.1161/JAHA.115.002699
Kent, WJ, 2002, GENOME RESEARCH, V12, P656, DOI 10.1101/gr.229202
Bain, CC, 2014, IMMUNOLOGICAL REVIEWS, V260, P102, DOI 10.1111/imr.12192
Chamorro, A, 2007, JOURNAL OF THE NEUROLOGICAL SCIENCES, V252, P29, DOI 10.1016/j.jns.2006.10.001
Lee, YK, 2011, PROCEEDINGS OF THE NATIONAL ACADEMY OF SCIENCES OF THE UNITED STATES OF AMERICA, V108, P4615, DOI 10.1073/pnas.1000082107
Hofmann, U, 2015, CIRCULATION RESEARCH, V116, P354, DOI 10.1161/CIRCRESAHA.116.304072
Engler, Tania M N de M, 2014, The open nursing journal, V8, P43, DOI 10.2174/1874434601408010043
Cryan, JF, 2012, NATURE REVIEWS NEUROSCIENCE, V13, P701, DOI 10.1038/nrn3346
Gelderblom, M, 2012, BLOOD, V120, P3793, DOI 10.1182/blood-2012-02-412726
Hooper, LV, 2012, SCIENCE, V336, P1268, DOI 10.1126/science.1223490
Vogelgesang, A, 2010, PLOS ONE, V5, DOI 10.1371/journal.pone.0008718
Lucin, KM, 2009, NEURON, V64, P110, DOI 10.1016/j.neuron.2009.08.039
Liesz, A, 2009, NATURE MEDICINE, V15, P192, DOI 10.1038/nm.1927
[Anonymous]
Schwartz, M, 2014, NEUROSCIENTIST, V20, P343, DOI 10.1177/1073858413516799
Bansal, V, 2009, JOURNAL OF NEUROTRAUMA, V26, P1353, DOI 10.1089/neu.2008.0858
Fu, Y, 2014, PROCEEDINGS OF THE NATIONAL ACADEMY OF SCIENCES OF THE UNITED STATES OF AMERICA, V111, P18315, DOI 10.1073/pnas.1416166111
Erny, D, 2015, NATURE NEUROSCIENCE, V18, P965, DOI 10.1038/nn.4030
Olsen, AB, 2013, NEUROGASTROENTEROLOGY AND MOTILITY, V25, DOI 10.1111/nmo.12121
Meisel, C, 2005, NATURE REVIEWS NEUROSCIENCE, V6, P775, DOI 10.1038/nrn1765
Llovera, G, 2014, JOVE-JOURNAL OF VISUALIZED EXPERIMENTS, DOI 10.3791/51729
Shichita, T, 2012, NATURE MEDICINE, V18, P911, DOI 10.1038/nm.2749
Liesz, A, 2009, STROKE, V40, P2849, DOI 10.1161/STROKEAHA.109.549618
Liesz, A, 2013, PLOS ONE, V8, DOI 10.1371/journal.pone.0074839
Appel, SH, 2009, JOURNAL OF CLINICAL INVESTIGATION, V119, P13, DOI 10.1172/JCI38096
Huang, YF, 2007, CELLULAR IMMUNOLOGY, V248, P4, DOI 10.1016/j.cellimm.2007.03.009
Liesz, A, 2015, JOURNAL OF NEUROSCIENCE, V35, P583, DOI 10.1523/JNEUROSCI.2439-14.2015
[Anonymous]
Magrone, T, 2013, IMMUNITY & AGEING, V10, DOI 10.1186/1742-4933-10-31
Liesz, A, 2011, BRAIN, V134, P704, DOI 10.1093/brain/awr008
[Anonymous], 2012, Nature, V486, P207, DOI 10.1038/nature11234
Yilmaz, G, 2006, CIRCULATION, V113, P2105, DOI 10.1161/CIRCULATIONAHA.105.593046
JANDER, S, 1995, JOURNAL OF CEREBRAL BLOOD FLOW AND METABOLISM, V15, P42, DOI 10.1038/jcbfm.1995.5
Chamorro, A, 2012, NATURE REVIEWS NEUROLOGY, V8, P401, DOI 10.1038/nrneurol.2012.98
Gelderblom, M, 2009, STROKE, V40, P1849, DOI 10.1161/STROKEAHA.108.534503
Neumann, J, 2015, ACTA NEUROPATHOLOGICA, V129, P259, DOI 10.1007/s00401-014-1355-2
Kleinschnitz, C, 2010, BLOOD, V115, P3835, DOI 10.1182/blood-2009-10-249078
Liesz, A, 2013, JOURNAL OF NEUROSCIENCE, V33, P17350, DOI 10.1523/JNEUROSCI.4901-12.2013
Karlsson, FH, 2012, NATURE COMMUNICATIONS, V3, DOI 10.1038/ncomms2266
Shichita, T, 2009, NATURE MEDICINE, V15, P946, DOI 10.1038/nm.1999
Liesz, A, 2013, JOURNAL OF NEUROIMMUNOLOGY, V257, P46, DOI 10.1016/j.jneuroim.2013.01.013
Swidsinski, A, 2012, INTESTINAL RESEARCH, V10, P332, DOI 10.5217/ir.2012.10.4.332
Arpaia, N, 2013, NATURE, V504, P451, DOI 10.1038/nature12726
Zhou, W, 2013, BRAIN PATHOLOGY, V23, P34, DOI 10.1111/j.1750-3639.2012.00614.x
Claesson, MJ, 2012, NATURE, V488, P178, DOI 10.1038/nature11319
Ivanov, II, 2009, CELL, V139, P485, DOI 10.1016/j.cell.2009.09.033
Singh, V, 2016, ANTIOXIDANTS & REDOX SIGNALING, V24, P635, DOI 10.1089/ars.2015.6397
Iadecola, C, 2011, NATURE MEDICINE, V17, P796, DOI 10.1038/nm.2399
Meyer, F, 2008, BMC BIOINFORMATICS, V9, DOI 10.1186/1471-2105-9-386
Round, JL, 2010, PROCEEDINGS OF THE NATIONAL ACADEMY OF SCIENCES OF THE UNITED STATES OF AMERICA, V107, P12204, DOI 10.1073/pnas.0909122107
Mracsko, E, 2014, BRAIN BEHAVIOR AND IMMUNITY, V41, P200, DOI 10.1016/j.bbi.2014.05.015
Collins, SM, 2012, NATURE REVIEWS MICROBIOLOGY, V10, P735, DOI 10.1038/nrmicro2876
SCHROETER, M, 1994, JOURNAL OF NEUROIMMUNOLOGY, V55, P195, DOI 10.1016/0165-5728(94)90010-8
Vilz, TO, 2012, JOVE-JOURNAL OF VISUALIZED EXPERIMENTS, DOI 10.3791/4086
Berer, K, 2011, NATURE, V479, P538, DOI 10.1038/nature10554
Carabotti, M, 2015, ANNALS OF GASTROENTEROLOGY, V28, P203
NR 61
TC 547
Z9 667
U1 6
U2 145
PU SOC NEUROSCIENCE
PI WASHINGTON
PA 11 DUPONT CIRCLE, NW, STE 500, WASHINGTON, DC 20036 USA
SN 0270-6474
EI 1529-2401
J9 J NEUROSCI
JI J. Neurosci.
PD JUL 13 2016
PY 2016
VL 36
IS 28
BP 7428
EP 7440
DI 10.1523/JNEUROSCI.1114-16.2016
PG 13
WC Neurosciences
WE Science Citation Index Expanded (SCI-EXPANDED)
SC Neurosciences & Neurology
TO Clinical & Life Sciences (1); Inflammatory Bowel Diseases & Infections (1.120); Gut Microbiota (1.120.384)
D3 2016-07-13
GA DS1ST
PM 27413153
UT WOS:000380380500010
OA Bronze; Green Published
HP N
HC Y
DA 2025-09-18
ER
PT J
AU Hu, WJ
Kong, XY
Wang, H
Li, YQ
Luo, YM
AF Hu, Wenjie
Kong, Xiangyi
Wang, Hui
Li, Yunqing
Luo, Yimin
TI Ischemic stroke and intestinal flora: an insight into brain-gut axis
SO EUROPEAN JOURNAL OF MEDICAL RESEARCH
LA English
DT Review
DE Ischemic stroke; Intestinal flora; Brain-gut axis; Dysbiosis; Metabolites
ID CHAIN FATTY-ACIDS; BACTERIAL TRANSLOCATION; EPITHELIAL PERMEABILITY; POSTSTROKE DEPRESSION; CEREBRAL-ISCHEMIA; BLOOD-PRESSURE; BILE-ACID; MICROBIOTA; INJURY; NEUROINFLAMMATION
AB Stroke is a type of cerebrovascular disease that significantly endangers human health and lowers quality of life. This understandably places a heavy burden on society and families. In recent years, intestinal flora has attracted increasing attention from scholars worldwide, and its association with ischemic stroke is becoming a hot topic of research amongst researchers in field of stroke. Afte…
C1 [Hu, Wenjie; Luo, Yimin] Jining Med Univ, Dept Biol Sci, Rizhao, Shandong, Peoples R China; [Hu, Wenjie; Kong, Xiangyi; Wang, Hui] Qingdao Univ, Inst Neuroregenerat & Neurorehabil, Qingdao, Shandong, Peoples R China; [Li, Yunqing] Jining Med Univ, Dept Pathogen Biol, Jining, Shandong, Peoples R China
C3 Jining Medical University; Qingdao University; Jining Medical University
RP Jining Med Univ, Dept Biol Sci, Rizhao, Shandong, Peoples R China
EM jnmcluo@163.com
RI wang, hui/GRS-4730-2022; Kong, Xiangyi/AAS-5709-2020; Li, Hanbo/ABH-3880-2020
FU Medical and Health Science and Technology Development Project of Shandong Province
FX This work was supported by the Medical and Health Science and Technology Development Project of Shandong Province (202102060559) and the Research Fund for Lin He's Academician Workstation of New Medicine and Clinical Translation in Jining Medical (JYHL2019MS04).
CR Ye, DY, 2021, MEDIATORS OF INFLAMMATION, V2021, DOI 10.1155/2021/1315797
Rodrigues, TMP, 2002, JOURNAL OF CEREBRAL BLOOD FLOW AND METABOLISM, V22, P463, DOI 10.1097/00004647-200204000-00010
Vlacil, AK, 2020, BASIC RESEARCH IN CARDIOLOGY, V115, DOI 10.1007/s00395-020-0806-2
Evrensel, A, 2019, FRONTIERS IN PSYCHIATRY: ARTIFCIAL INTELLIGENCE, PRECISION MEDICINE, AND OTHER PARADIGM SHIFTS, V1192, P565, DOI 10.1007/978-981-32-9721-0_28
Kurita, N, 2020, JOURNAL OF CEREBRAL BLOOD FLOW AND METABOLISM, V40, P2505, DOI 10.1177/0271678X19899577
Xu, X, 2021, ARCHIVES OF BIOCHEMISTRY AND BIOPHYSICS, V697, DOI 10.1016/j.abb.2020.108720
Sharon, G, 2019, CELL, V177, P1600, DOI 10.1016/j.cell.2019.05.004
郭金博, 2021, Journal of Plant Resources and Environment, V30, P1
Singhal, S, 2004, BRAIN, V127, P2031, DOI 10.1093/brain/awh223
Bowman, CC, 2003, GLIA, V43, P281, DOI 10.1002/glia.10256
Kürekci, C, 2021, JOURNAL OF ANIMAL PHYSIOLOGY AND ANIMAL NUTRITION, V105, P927, DOI 10.1111/jpn.13445
CUMMINGS, JH, 1987, GUT, V28, P1221, DOI 10.1136/gut.28.10.1221
Lee, J, 2020, CIRCULATION RESEARCH, V127, P453, DOI 10.1161/CIRCRESAHA.119.316448
Dalile, B, 2019, NATURE REVIEWS GASTROENTEROLOGY & HEPATOLOGY, V16, P461, DOI 10.1038/s41575-019-0157-3
Li, D, 2018, AGING CELL, V17, DOI 10.1111/acel.12768
Yan, TX, 2021, PHYTOTHERAPY RESEARCH, V35, P289, DOI 10.1002/ptr.6799
Xia, GH, 2021, FRONTIERS IN CELLULAR AND INFECTION MICROBIOLOGY, V11, DOI 10.3389/fcimb.2021.715475
Shao, SY, 2021, PHYTOMEDICINE, V88, DOI 10.1016/j.phymed.2021.153606
Zhao, XR, 2015, JOURNAL OF NEUROSCIENCE, V35, P11281, DOI 10.1523/JNEUROSCI.1685-15.2015
Wang, Q, 2020, BMC GASTROENTEROLOGY, V20, DOI 10.1186/s12876-020-01195-1
Yin, J, 2015, JOURNAL OF THE AMERICAN HEART ASSOCIATION, V4, DOI 10.1161/JAHA.115.002699
Shi, N, 2017, MILITARY MEDICAL RESEARCH, V4, DOI 10.1186/s40779-017-0122-9
Singh, V, 2016, JOURNAL OF NEUROSCIENCE, V36, P7428, DOI 10.1523/JNEUROSCI.1114-16.2016
Caso, JR, 2008, STROKE, V39, P1314, DOI 10.1161/STROKEAHA.107.498212
Magnus, T, 2012, CURRENT OPINION IN NEUROLOGY, V25, P334, DOI 10.1097/WCO.0b013e328352ede6
Tascilar, N, 2010, BRATISLAVA MEDICAL JOURNAL-BRATISLAVSKE LEKARSKE LISTY, V111, P194
Dinan, TG, 2017, GASTROENTEROLOGY CLINICS OF NORTH AMERICA, V46, P77, DOI 10.1016/j.gtc.2016.09.007
Din, AU, 2019, APPLIED MICROBIOLOGY AND BIOTECHNOLOGY, V103, P9217, DOI 10.1007/s00253-019-10142-4
Xia, ZY, 2020, PHYTOMEDICINE, V67, DOI 10.1016/j.phymed.2019.153158
Breitbart, M, 2003, JOURNAL OF BACTERIOLOGY, V185, P6220, DOI 10.1128/JB.185.20.6220-6223.2003
Xu, KY, 2021, GUT, V70, P1486, DOI 10.1136/gutjnl-2020-323263
Chen, RZ, 2019, PHARMACOLOGICAL RESEARCH, V148, DOI 10.1016/j.phrs.2019.104403
Bian, KY, 2019, EUROPEAN REVIEW FOR MEDICAL AND PHARMACOLOGICAL SCIENCES, V23, P343, DOI 10.26355/eurrev_201901_16782
Wu, WF, 2021, JOURNAL OF MOLECULAR NEUROSCIENCE, V71, P2095, DOI 10.1007/s12031-021-01828-4
Koloski, N, 2020, EXPERT REVIEW OF GASTROENTEROLOGY & HEPATOLOGY, V14, P1047, DOI 10.1080/17474124.2020.1801414
Rubartelli, A, 2014, FRONTIERS IN IMMUNOLOGY, V5, P1, DOI 10.3389/fimmu.2014.00099
El-Hakim, Y, 2021, BIOLOGY OF SEX DIFFERENCES, V12, DOI 10.1186/s13293-020-00352-1
Yang, L, 2021, PHYTOMEDICINE, V92, DOI 10.1016/j.phymed.2021.153709
Jiang, WX, 2021, FRONTIERS IN CELLULAR AND INFECTION MICROBIOLOGY, V11, DOI 10.3389/fcimb.2021.663967
Turner, JR, 2009, NATURE REVIEWS IMMUNOLOGY, V9, P799, DOI 10.1038/nri2653
Pooja, B., 2021, Cureus., V13
Blessing, E, 2001, ATHEROSCLEROSIS, V158, P13, DOI 10.1016/S0021-9150(00)00758-9
Kang, Y, 2021, JCPSP-JOURNAL OF THE COLLEGE OF PHYSICIANS AND SURGEONS PAKISTAN, V31, P1224, DOI 10.29271/jcpsp.2021.10.1224
Wen, SW, 2019, AGING CELL, V18, DOI 10.1111/acel.12980
Liu, QK, 2019, NATURE IMMUNOLOGY, V20, P1023, DOI 10.1038/s41590-019-0421-2
Lee, SH, 2015, INTESTINAL RESEARCH, V13, P11
Mu, YY, 2018, IRANIAN JOURNAL OF PUBLIC HEALTH, V47, P988
Wang, QW, 2021, AGING AND DISEASE, V12, P1693, DOI 10.14336/AD.2021.0202
Wang, HB, 1999, MOLECULAR CELL, V3, P543, DOI 10.1016/S1097-2765(00)80348-2
Tuttolomondo, A, 2020, CURRENT PHARMACEUTICAL DESIGN, V26, P4207, DOI 10.2174/138161282634200831110542
Chistiakov, DA, 2019, JOURNAL OF CLINICAL MEDICINE, V8, DOI 10.3390/jcm8111798
Ju, FR, 2018, FRONTIERS IN CELLULAR NEUROSCIENCE, V12, DOI 10.3389/fncel.2018.00236
Masuda, T, 2011, GLIA, V59, P1744, DOI 10.1002/glia.21220
Patnala, R, 2017, MOLECULAR NEUROBIOLOGY, V54, P6391, DOI 10.1007/s12035-016-0149-z
Mohajeri, MH, 2018, NUTRITION REVIEWS, V76, P481, DOI 10.1093/nutrit/nuy009
Junger, WG, 2011, NATURE REVIEWS IMMUNOLOGY, V11, P201, DOI 10.1038/nri2938
Macfarlane, S, 2003, PROCEEDINGS OF THE NUTRITION SOCIETY, V62, P67, DOI 10.1079/PNS2002207
Meisel, C, 2005, NATURE REVIEWS NEUROSCIENCE, V6, P775, DOI 10.1038/nrn1765
Benakis, C, 2016, NATURE MEDICINE, V22, P516, DOI 10.1038/nm.4068
Yan, TX, 2020, INTERNATIONAL JOURNAL OF BIOLOGICAL MACROMOLECULES, V144, P427, DOI 10.1016/j.ijbiomac.2019.12.138
Singh, K, 2020, CIRCULATION, V142, P657, DOI 10.1161/CIRCULATIONAHA.120.045713
Guo, YJ, 2019, MOLECULAR MEDICINE REPORTS, V20, P3292, DOI 10.3892/mmr.2019.10586
Yin, QQ, 2021, BIOCHEMICAL AND BIOPHYSICAL RESEARCH COMMUNICATIONS, V554, P107, DOI 10.1016/j.bbrc.2021.03.104
Zhenhua, Z., 2020, J Cereb Blood Flow Metabol., V67, P267
Dahlman, S, 2021, CURRENT OPINION IN BIOTECHNOLOGY, V68, P89, DOI 10.1016/j.copbio.2020.09.016
Möhle, L, 2016, CELL REPORTS, V15, P1945, DOI 10.1016/j.celrep.2016.04.074
Huseyin, CE, 2017, FEMS MICROBIOLOGY REVIEWS, V41, P479, DOI 10.1093/femsre/fuw047
Ziemka-Nalecz, M, 2017, MOLECULAR NEUROBIOLOGY, V54, P5300, DOI 10.1007/s12035-016-0049-2
Ra, J., 2021, Physiol Rep., V9
Kexin, D., 2017, Protein Peptide Lett., V24, P5
Schulte-Herbrüggen, O, 2009, NEUROIMMUNOMODULATION, V16, P213, DOI 10.1159/000205514
Yamashiro, K, 2020, INTERNATIONAL JOURNAL OF STROKE, V15, P612
Caso, JR, 2009, AMERICAN JOURNAL OF PHYSIOLOGY-REGULATORY INTEGRATIVE AND COMPARATIVE PHYSIOLOGY, V296, PR979, DOI 10.1152/ajpregu.90825.2008
Aguilar-Lopez, M, 2021, GUT MICROBES, V13, P1, DOI 10.1080/19490976.2021.1884514
OLDENDORF, WH, 1973, AMERICAN JOURNAL OF PHYSIOLOGY, V224, P1450, DOI 10.1152/ajplegacy.1973.224.6.1450
Spychala, MS, 2018, ANNALS OF NEUROLOGY, V84, P23, DOI 10.1002/ana.25250
Suzuki, T, 2013, CELLULAR AND MOLECULAR LIFE SCIENCES, V70, P631, DOI 10.1007/s00018-012-1070-x
Kalayoglu, MV, 1998, JOURNAL OF INFECTIOUS DISEASES, V177, P725, DOI 10.1086/514241
Losa, M, 2021, NEUROGASTROENTEROLOGY AND MOTILITY, V33, DOI 10.1111/nmo.14177
Clarke, G, 2013, MOLECULAR PSYCHIATRY, V18, P666, DOI 10.1038/mp.2012.77
Crapser, J, 2016, AGING-US, V8, P1049, DOI 10.18632/aging.100952
Sun, J, 2016, BRAIN RESEARCH, V1642, P180, DOI 10.1016/j.brainres.2016.03.042
Qin, JJ, 2010, NATURE, V464, P59, DOI 10.1038/nature08821
Sampson, TR, 2016, CELL, V167, P1469, DOI 10.1016/j.cell.2016.11.018
Gárate, I, 2011, JOURNAL OF NEUROINFLAMMATION, V8, DOI 10.1186/1742-2094-8-151
Vaiserman, AM, 2017, AGEING RESEARCH REVIEWS, V35, P36, DOI 10.1016/j.arr.2017.01.001
O'Connor, JC, 2009, MOLECULAR PSYCHIATRY, V14, P511, DOI 10.1038/sj.mp.4002148
Nakata, K, 2017, JOURNAL OF BIOLOGICAL CHEMISTRY, V292, P15426, DOI 10.1074/jbc.M117.788596
Tian, DS, 2016, JOURNAL OF NEUROCHEMISTRY, V139, P96, DOI 10.1111/jnc.13751
Hayashi, C, 2011, ATHEROSCLEROSIS, V215, P52, DOI 10.1016/j.atherosclerosis.2010.12.009
Chan, YK, 2016, BMC MICROBIOLOGY, V16, DOI 10.1186/s12866-016-0883-4
Karl, JP, 2017, AMERICAN JOURNAL OF PHYSIOLOGY-GASTROINTESTINAL AND LIVER PHYSIOLOGY, V312, PG559, DOI 10.1152/ajpgi.00066.2017
Yanguas-Casás, N, 2017, JOURNAL OF CELLULAR PHYSIOLOGY, V232, P2231, DOI 10.1002/jcp.25742
Sadler, R, 2020, JOURNAL OF NEUROSCIENCE, V40, P1162, DOI 10.1523/JNEUROSCI.1359-19.2019
Fedotcheva, N, 2021, BIOMEDICINES, V9, DOI 10.3390/biomedicines9050558
Singh, V, 2018, JOURNAL OF CEREBRAL BLOOD FLOW AND METABOLISM, V38, P1293, DOI 10.1177/0271678X18780130
Zhu, WF, 2021, CELL HOST & MICROBE, V29, P1199, DOI 10.1016/j.chom.2021.05.002
Nemet, I, 2020, CELL, V180, P862, DOI 10.1016/j.cell.2020.02.016
Yan, XF, 2020, CIRCULATION RESEARCH, V126, P839, DOI 10.1161/CIRCRESAHA.119.316394
Vila, N, 2000, STROKE, V31, P2325, DOI 10.1161/01.STR.31.10.2325
Ziai, WC, 2021, LANCET NEUROLOGY, V20, P248, DOI 10.1016/S1474-4422(21)00058-2
Al Mamun, A, 2020, PROCEEDINGS OF THE NATIONAL ACADEMY OF SCIENCES OF THE UNITED STATES OF AMERICA, V117, P1742, DOI 10.1073/pnas.1914742117
Oyama, N, 2018, FRONTIERS IN NEUROLOGY, V9, DOI 10.3389/fneur.2018.00937
Gibot, S, 2008, CRITICAL CARE MEDICINE, V36, P504, DOI 10.1097/01.CCM.0B013E318161FAF3
Samtlebe, M, 2018, LWT-FOOD SCIENCE AND TECHNOLOGY, V91, P235, DOI 10.1016/j.lwt.2018.01.033
Feng, YK, 2019, BRAIN RESEARCH, V1707, P8, DOI 10.1016/j.brainres.2018.11.019
Angelucci, F, 2019, JOURNAL OF NEUROINFLAMMATION, V16, DOI 10.1186/s12974-019-1494-4
Zhou, Y, 2021, ECOTOXICOLOGY AND ENVIRONMENTAL SAFETY, V226, DOI 10.1016/j.ecoenv.2021.112832
Nakai, H, 2021, JOURNAL OF IMMUNOTOXICOLOGY, V18, P127, DOI 10.1080/1547691X.2021.1979698
Ling, Y, 2020, JOURNAL OF ALZHEIMERS DISEASE, V77, P1595, DOI 10.3233/JAD-200315
Alliot, F, 1999, DEVELOPMENTAL BRAIN RESEARCH, V117, P145, DOI 10.1016/S0165-3806(99)00113-3
Neumann, J, 2015, ACTA NEUROPATHOLOGICA, V129, P259, DOI 10.1007/s00401-014-1355-2
Kawai, T, 2010, NATURE IMMUNOLOGY, V11, P373, DOI 10.1038/ni.1863
Davalos, D, 2005, NATURE NEUROSCIENCE, V8, P752, DOI 10.1038/nn1472
Hyakkoku, K, 2010, NEUROSCIENCE, V171, P258, DOI 10.1016/j.neuroscience.2010.08.054
Needham, BD, 2021, BIOLOGICAL PSYCHIATRY, V89, P451, DOI 10.1016/j.biopsych.2020.09.025
Koch, A., 2019, Scientific Rep., V9, P78, DOI DOI 10.1038/S41598-018-36984-Y
Brunetti, V, 2019, JOURNAL OF STROKE & CEREBROVASCULAR DISEASES, V28, P1455, DOI 10.1016/j.jstrokecerebrovasdis.2019.03.023
Jeon, J, 2020, FRONTIERS IN NEUROSCIENCE, V14, DOI 10.3389/fnins.2020.587986
Hosomi, N, 2012, CEREBROVASCULAR DISEASES, V34, P385, DOI 10.1159/000343659
Haghikia, A, 2018, ARTERIOSCLEROSIS THROMBOSIS AND VASCULAR BIOLOGY, V38, P2225, DOI 10.1161/ATVBAHA.118.311023
Wu, J, 2017, THROMBOSIS AND HAEMOSTASIS, V117, P992, DOI 10.1160/TH16-08-0606
Tang, WHW, 2013, NEW ENGLAND JOURNAL OF MEDICINE, V368, P1575, DOI 10.1056/NEJMoa1109400
Pronovost, GN, 2019, IMMUNITY, V50, P18, DOI 10.1016/j.immuni.2018.11.016
Yu, XB, 2021, FRONTIERS IN MICROBIOLOGY, V12, DOI 10.3389/fmicb.2021.647304
Wang, ZN, 2011, NATURE, V472, P57, DOI 10.1038/nature09922
Matcovitch-Natan, O, 2016, SCIENCE, V353, DOI 10.1126/science.aad8670
Zhu, WF, 2016, CELL, V165, P111, DOI 10.1016/j.cell.2016.02.011
Cao, P, 2021, NEURON, V109, P2573, DOI 10.1016/j.neuron.2021.06.012
Liu, PH, 2020, JOURNAL OF AFFECTIVE DISORDERS, V273, P95, DOI 10.1016/j.jad.2020.03.107
Caso, JR, 2007, EUROPEAN NEUROPSYCHOPHARMACOLOGY, V17, P600, DOI 10.1016/j.euroneuro.2007.02.009
Pussinen, PJ, 2007, ATHEROSCLEROSIS, V193, P222, DOI 10.1016/j.atherosclerosis.2006.06.027
Wei, GZ, 2021, PROCEEDINGS OF THE NATIONAL ACADEMY OF SCIENCES OF THE UNITED STATES OF AMERICA, V118, DOI 10.1073/pnas.2021091118
Wang, HD, 2021, MICROBIOLOGY SPECTRUM, V9, DOI 10.1128/Spectrum.00042-21
Staudinger, JL, 2001, PROCEEDINGS OF THE NATIONAL ACADEMY OF SCIENCES OF THE UNITED STATES OF AMERICA, V98, P3369, DOI 10.1073/pnas.051551698
BACHMANN, C, 1979, CLINICA CHIMICA ACTA, V92, P153, DOI 10.1016/0009-8981(79)90109-8
Yang, XQ, 2020, ACTA PHARMACEUTICA SINICA B, V10, P475, DOI 10.1016/j.apsb.2019.07.001
Stevens, BR, 2018, GUT, V67, P1555, DOI 10.1136/gutjnl-2017-314759
Brandsma, E, 2019, CIRCULATION RESEARCH, V124, P94, DOI 10.1161/CIRCRESAHA.118.313234
Yang, LL, 2020, JOURNAL OF NEUROCHEMISTRY, V154, P635, DOI 10.1111/jnc.14928
NR 140
TC 59
Z9 72
U1 8
U2 107
PU BMC
PI LONDON
PA CAMPUS, 4 CRINAN ST, LONDON N1 9XW, ENGLAND
SN 0949-2321
EI 2047-783X
J9 EUR J MED RES
JI Eur. J. Med. Res.
PD MAY 25 2022
PY 2022
VL 27
IS 1
AR 73
DI 10.1186/s40001-022-00691-2
PG 13
WC Medicine, Research & Experimental
WE Science Citation Index Expanded (SCI-EXPANDED)
SC Research & Experimental Medicine
TO Clinical & Life Sciences (1); Inflammatory Bowel Diseases & Infections (1.120); Gut Microbiota (1.120.384)
D3 2022-06-01
GA 1M7FT
PM 35614480
UT WOS:000800134200002
OA gold; Green Published
DA 2025-09-18
ER
PT J
AU Zhang, HY
Huang, YY
Li, XJ
Han, X
Hu, J
Wang, B
Zhang, L
Zhuang, PW
Zhang, YJ
AF Zhang, Hanyu
Huang, Yingying
Li, Xiaojin
Han, Xu
Hu, Jing
Wang, Bin
Zhang, Lin
Zhuang, Pengwei
Zhang, Yanjun
TI Dynamic Process of Secondary Pulmonary Infection in Mice With Intracerebral Hemorrhage
SO FRONTIERS IN IMMUNOLOGY
LA English
DT Article
DE intracerebral hemorrhage; immunosuppression; intestinal barrier dysfunction; translocation of intestinal flora; pulmonary infection
ID TRAUMATIC BRAIN-INJURY; ACUTE ISCHEMIC-STROKE; GUT; TRANSLOCATION; ACTIVATION; MICROBIOTA; BACTERIA
AB Stroke is a common central nervous system disease in clinical practice. Stroke patients often have infectious complications, such as pneumonia and infections of the urinary tract and gastrointestinal tract. Although it has been shown that translocation of the host gut microbiota to the lungs and immune dysfunction plays a vital role in the development of infection after ischemic stroke, the oc…
C1 [Zhang, Hanyu; Huang, Yingying; Li, Xiaojin; Han, Xu; Hu, Jing; Wang, Bin; Zhang, Lin; Zhuang, Pengwei; Zhang, Yanjun] Tianjin Univ Tradit Chinese Med, Coll Chinese Mat Med, Tianjin, Peoples R China; [Zhang, Hanyu; Huang, Yingying; Li, Xiaojin; Han, Xu; Hu, Jing; Wang, Bin; Zhang, Lin; Zhuang, Pengwei; Zhang, Yanjun] Tianjin Univ Tradit Chinese Med, Tianjin State Key Lab Modern Chinese Med, Ti…
C3 Tianjin University of Traditional Chinese Medicine; Tianjin University of Traditional Chinese Medicine; Anhui University of Chinese Medicine; Anhui University of Chinese Medicine
RP Tianjin Univ Tradit Chinese Med, Coll Chinese Mat Med, Tianjin, Peoples R China; Tianjin Univ Tradit Chinese Med, Tianjin State Key Lab Modern Chinese Med, Tianjin, Peoples R China
EM zyjsunye@163.com; zhuangpengwei@163.com
RI zhang, lin/IZQ-4870-2023; LI, XIAOJIN/GLS-9375-2022; huang, ying/JMR-4268-2023
CR Maier, IL, 2015, PLOS ONE, V10, DOI 10.1371/journal.pone.0116836
Lee, J, 2021, INTERNATIONAL JOURNAL OF MOLECULAR SCIENCES, V22, DOI 10.3390/ijms22073544
Ionita, CC, 2011, JOURNAL OF STROKE & CEREBROVASCULAR DISEASES, V20, P1, DOI 10.1016/j.jstrokecerebrovasdis.2009.09.011
Bai, W, 2018, FRONTIERS IN NEUROLOGY, V8, DOI 10.3389/fneur.2017.00755
Dirnagl, U, 2007, STROKE, V38, P770, DOI 10.1161/01.STR.0000251441.89665.bc
Leon-Coria, A, 2021, CELLULAR AND MOLECULAR GASTROENTEROLOGY AND HEPATOLOGY, V11, P77, DOI 10.1016/j.jcmgh.2020.07.003
Lindner, A, 2019, FRONTIERS IN NEUROLOGY, V10, DOI 10.3389/fneur.2019.00817
Lai, NY, 2020, CELL, V180, P33, DOI 10.1016/j.cell.2019.11.014
Jin, WN, 2018, FASEB JOURNAL, V32, P2757, DOI 10.1096/fj.201700962R
Wu, BH, 2010, TRANSLATIONAL STROKE RESEARCH, V1, P57, DOI 10.1007/s12975-009-0002-z
Yin, J, 2015, JOURNAL OF THE AMERICAN HEART ASSOCIATION, V4, DOI 10.1161/JAHA.115.002699
Han, XN, 2018, NEUROLOGIST, V23, P35, DOI 10.1097/NRL.0000000000000152
Xi, YG, 2017, ONCOTARGET, V8, P81075, DOI 10.18632/oncotarget.19039
Ding, MF, 2021, TRENDS IN MICROBIOLOGY, V29, P725, DOI 10.1016/j.tim.2021.01.012
Lin, Z, 2018, SCIENTIFIC REPORTS, V8, DOI 10.1038/s41598-018-24130-7
Stanley, D, 2016, NATURE MEDICINE, V22, P1277, DOI 10.1038/nm.4194
Murray, KN, 2013, MOLECULAR AND CELLULAR NEUROSCIENCE, V53, P14, DOI 10.1016/j.mcn.2012.09.004
Kishore, AK, 2019, EUROPEAN STROKE JOURNAL, V4, P318, DOI 10.1177/2396987319851335
Righetti, RF, 2018, FRONTIERS IN PHARMACOLOGY, V9, DOI 10.3389/fphar.2018.01021
Zhang, JY, 2021, EVIDENCE-BASED COMPLEMENTARY AND ALTERNATIVE MEDICINE, V2021, DOI 10.1155/2021/1391384
Wen, SW, 2019, AGING CELL, V18, DOI 10.1111/acel.12980
Kaur, G, 2019, JOURNAL OF THE NEUROLOGICAL SCIENCES, V399, P161, DOI 10.1016/j.jns.2019.02.016
Vermeij, JD, 2018, COCHRANE DATABASE OF SYSTEMATIC REVIEWS, DOI 10.1002/14651858.CD008530.pub3
Brandenberger, C, 2018, AGING AND DISEASE, V9, P553, DOI 10.14336/AD.2017.0902
ROSENBERG, GA, 1990, STROKE, V21, P801, DOI 10.1161/01.STR.21.5.801
Samary, CS, 2018, CRITICAL CARE, V22, DOI 10.1186/s13054-018-2164-0
Qin, TF, 2021, JOURNAL OF CELLULAR PHYSIOLOGY, V236, P6507, DOI 10.1002/jcp.30325
Meisel, C, 2005, NATURE REVIEWS NEUROSCIENCE, V6, P775, DOI 10.1038/nrn1765
Caporaso, JG, 2010, NATURE METHODS, V7, P335, DOI 10.1038/nmeth.f.303
Benakis, C, 2016, NATURE MEDICINE, V22, P516, DOI 10.1038/nm.4068
Chen, Y, 2020, MOLECULAR MEDICINE, V26, DOI 10.1186/s10020-020-00230-x
Kishore, AK, 2018, STROKE, V49, P1602, DOI 10.1161/STROKEAHA.117.020250
Chamorro, A, 2007, STROKE, V38, P1097, DOI 10.1161/01.STR.0000258346.68966.9d
Zausinger, S, 2000, BRAIN RESEARCH, V863, P94, DOI 10.1016/S0006-8993(00)02100-4
Krafft, PR, 2014, BEHAVIOURAL BRAIN RESEARCH, V264, P151, DOI 10.1016/j.bbr.2014.01.052
Denes, A, 2010, BRAIN BEHAVIOR AND IMMUNITY, V24, P708, DOI 10.1016/j.bbi.2009.09.010
Li, YN, 2020, JOURNAL OF IMMUNOLOGY RESEARCH, V2020, DOI 10.1155/2020/9132410
Wattoo, MA, 2021, CUREUS JOURNAL OF MEDICAL SCIENCE, V13, DOI 10.7759/cureus.15214
Crapser, J, 2016, AGING-US, V8, P1049, DOI 10.18632/aging.100952
Fadrosh, DW, 2014, MICROBIOME, V2, DOI 10.1186/2049-2618-2-6
Elmer, J, 2013, CRITICAL CARE MEDICINE, V41, P1992, DOI 10.1097/CCM.0b013e31828a3f4d
Chen, AL, 2016, JOURNAL OF NEUROINFLAMMATION, V13, DOI 10.1186/s12974-016-0743-z
Balami, JS, 2018, INTERNATIONAL JOURNAL OF STROKE, V13, P348, DOI 10.1177/1747493017743051
Xiang, XL, 2020, FRONTIERS IN PHARMACOLOGY, V11, DOI 10.3389/fphar.2020.529657
Furlan, JC, 2006, SPINE, V31, P2674, DOI 10.1097/01.brs.0000244569.91204.01
Vogelgesang, A, 2008, STROKE, V39, P237, DOI 10.1161/STROKEAHA.107.493635
Budden, KF, 2017, NATURE REVIEWS MICROBIOLOGY, V15, P55, DOI 10.1038/nrmicro.2016.142
Chapman, KZ, 2009, JOURNAL OF CEREBRAL BLOOD FLOW AND METABOLISM, V29, P1764, DOI 10.1038/jcbfm.2009.113
Hang, CH, 2003, WORLD JOURNAL OF GASTROENTEROLOGY, V9, P2776
Jin, R, 2019, FRONTIERS IN NEUROLOGY, V10, DOI 10.3389/fneur.2019.00853
Yang, G, 2017, CRITICAL REVIEWS IN FOOD SCIENCE AND NUTRITION, V57, P3830, DOI 10.1080/10408398.2016.1152230
Tsai, AS, 2019, BRAIN, V142, P978, DOI 10.1093/brain/awz022
Becker, KJ, 2012, JOURNAL OF NEUROCHEMISTRY, V123, P148, DOI 10.1111/j.1471-4159.2012.07953.x
Mikawa, S, 1996, JOURNAL OF NEUROSURGERY, V85, P885, DOI 10.3171/jns.1996.85.5.0885
Marlicz, W, 2018, THERAPEUTIC ADVANCES IN GASTROENTEROLOGY, V11, DOI 10.1177/1756284818769076
Branca, JJV, 2019, AGEING RESEARCH REVIEWS, V54, DOI 10.1016/j.arr.2019.100938
Zhang, J, 2018, FASEB JOURNAL, V32, P220, DOI 10.1096/fj.201700324R
NR 57
TC 29
Z9 34
U1 0
U2 26
PU FRONTIERS MEDIA SA
PI LAUSANNE
PA AVENUE DU TRIBUNAL FEDERAL 34, LAUSANNE, CH-1015, SWITZERLAND
SN 1664-3224
J9 FRONT IMMUNOL
JI Front. Immunol.
PD NOV 19 2021
PY 2021
VL 12
AR 767155
DI 10.3389/fimmu.2021.767155
PG 14
WC Immunology
WE Science Citation Index Expanded (SCI-EXPANDED)
SC Immunology
TO Clinical & Life Sciences (1); Strokes (1.105); Stroke Management (1.105.142)
D3 2022-02-06
GA YG4OS
PM 34868020
UT WOS:000742470700001
OA gold; Green Published
DA 2025-09-18
ER
PT J
AU Bake, S
Hurst, DA
Miranda, RC
Sohrabji, F
AF Bake, Shameena
Hurst, David A.
Miranda, Rajesh C.
Sohrabji, Farida
TI Prenatal alcohol exposure exacerbates acute sensorimotor deficits and impedes long-term behavioral recovery from the effects of an adult-onset cerebrovascular ischemic stroke
SO ALCOHOL-CLINICAL AND EXPERIMENTAL RESEARCH
LA English
DT Article
DE brain infarct; gut permeability; ischemic stroke; neurological outcome; prenatal alcohol
ID FEMALE; CHILDREN; HYPERTENSION; ESTROGEN; OUTCOMES; INJURY; RISK; SEX
AB BackgroundPrenatal alcohol exposure (PAE) is a significant risk factor for developmental disability, although its health consequences across the lifespan are poorly understood. Here, we hypothesized that latent brain and systemic consequences of PAE influence resiliency to adult-onset neurological disease, specifically, cerebrovascular ischemic stroke. MethodsPregnant Sprague-Dawley rats were …
C1 [Bake, Shameena; Hurst, David A.; Miranda, Rajesh C.; Sohrabji, Farida] Texas A&M Univ, Womens Hlth Neurosci Program, Bryan, TX USA; [Bake, Shameena; Hurst, David A.; Miranda, Rajesh C.; Sohrabji, Farida] Texas A&M Univ, Coll Med, Dept Neurosci & Expt Therapeut, Bryan, TX USA; [Miranda, Rajesh C.; Sohrabji, Farida] Texas A&M Univ, Womens Hlth Neurosci Program, Bryan, TX 77807 USA; [Miranda, Ra…
C3 Texas A&M University System; Texas A&M University College Station; Texas A&M University System; Texas A&M University College Station; Texas A&M University System; Texas A&M University College Station; Texas A&M University System; Texas A&M University College Station
RP Texas A&M Univ, Womens Hlth Neurosci Program, Bryan, TX 77807 USA; Texas A&M Univ, Coll Med, Dept Neurosci & Expt Therapeut, Bryan, TX 77807 USA
EM rmiranda@tamu.edu; f-sohrabji@tamu.edu
OI Hurst, David/0000-0003-2462-0100
FU National Institute on Alcohol Abuse and Alcoholism; National Institute on Alcohol Abuse and Alcoholism
FX National Institute on Alcohol Abuse and Alcoholism, Grant/Award Number: AA026756
CR Bake, S, 2021, BRAIN BEHAVIOR AND IMMUNITY, V98, P86, DOI 10.1016/j.bbi.2021.08.207
Alkayed, NJ, 1998, STROKE, V29, P159, DOI 10.1161/01.STR.29.1.159
Sohrabji, F, 2015, FRONTIERS IN NEUROENDOCRINOLOGY, V36, P1, DOI 10.1016/j.yfrne.2014.05.003
DiBattista, A, 2022, ALCOHOL-CLINICAL AND EXPERIMENTAL RESEARCH, V46, P243, DOI 10.1111/acer.14766
Simpkins, JW, 1997, JOURNAL OF NEUROSURGERY, V87, P724, DOI 10.3171/jns.1997.87.5.0724
George, MG, 2020, STROKE, V51, P729, DOI 10.1161/STROKEAHA.119.024156
Chen, R, 2016, AMERICAN JOURNAL OF THE MEDICAL SCIENCES, V351, P380, DOI 10.1016/j.amjms.2016.01.011
Salem, NA, 2021, ISCIENCE, V24, DOI 10.1016/j.isci.2021.102439
Selvamani, A, 2010, JOURNAL OF NEUROSCIENCE, V30, P6852, DOI 10.1523/JNEUROSCI.0761-10.2010
Schwab, S, 1997, STROKE, V28, P1744, DOI 10.1161/01.STR.28.9.1744
Hoyme, HE, 2016, PEDIATRICS, V138, DOI 10.1542/peds.2015-4256
Manwani, B, 2013, EXPERIMENTAL NEUROLOGY, V249, P120, DOI 10.1016/j.expneurol.2013.08.011
Selvamani, A, 2017, NEUROCHEMISTRY INTERNATIONAL, V107, P168, DOI 10.1016/j.neuint.2016.10.008
Denti, L, 2004, AMERICAN JOURNAL OF MEDICINE, V117, P312, DOI 10.1016/j.amjmed.2004.02.049
May, PA, 2018, JAMA-JOURNAL OF THE AMERICAN MEDICAL ASSOCIATION, V319, P474, DOI 10.1001/jama.2017.21896
Roebuck, TM, 2002, ALCOHOL-CLINICAL AND EXPERIMENTAL RESEARCH, V26, P1863, DOI 10.1097/01.ALC.0000042219.73648.46
El-Hakim, Y, 2021, BIOLOGY OF SEX DIFFERENCES, V12, DOI 10.1186/s13293-020-00352-1
Rusa, R, 1999, STROKE, V30, P1665, DOI 10.1161/01.STR.30.8.1665
Moore, Eileen M, 2015, Current developmental disorders reports, V2, P219, DOI 10.1007/s40474-015-0053-7
Park, MJ, 2016, JOURNAL OF NEUROINFLAMMATION, V13, DOI 10.1186/s12974-016-0765-6
Balkaya, M, 2013, JOURNAL OF CEREBRAL BLOOD FLOW AND METABOLISM, V33, P330, DOI 10.1038/jcbfm.2012.185
Cipolla, MJ, 2018, JOURNAL OF CEREBRAL BLOOD FLOW AND METABOLISM, V38, P2129, DOI 10.1177/0271678X18800589
Thanh, NX, 2016, JOURNAL OF POPULATION THERAPEUTICS AND CLINICAL PHARMACOLOGY, V23, PE53
Himmelreich, M., The Routledge handbook of social work and addictive behaviors, P2020, DOI DOI 10.4324/9780429203121-14
McGrath, JC, 2010, BRITISH JOURNAL OF PHARMACOLOGY, V160, P1573, DOI 10.1111/j.1476-5381.2010.00873.x
Riley, EP, 2011, NEUROPSYCHOLOGY REVIEW, V21, P73, DOI 10.1007/s11065-011-9166-x
Akison, LK, 2019, ALCOHOL-CLINICAL AND EXPERIMENTAL RESEARCH, V43, P1324, DOI 10.1111/acer.14078
Nguyen, TMT, 2019, JOURNAL OF PHYSIOLOGY-LONDON, V597, P5619, DOI 10.1113/JP278531
JONES, KL, 1973, LANCET, V1, P1267
Panta, A, 2020, FRONTIERS IN AGING NEUROSCIENCE, V12, DOI 10.3389/fnagi.2020.586362
Bakhireva, LN, 2017, ALCOHOLISM-CLINICAL AND EXPERIMENTAL RESEARCH, V41, P1004, DOI 10.1111/acer.13375
Albers, GW, 2011, STROKE, V42, P2645, DOI 10.1161/STROKEAHA.111.618850
Negrón-Oyarzo, I, 2018, PROCEEDINGS OF THE NATIONAL ACADEMY OF SCIENCES OF THE UNITED STATES OF AMERICA, V115, P7123, DOI 10.1073/pnas.1720117115
Wondergem, R, 2017, CEREBROVASCULAR DISEASES, V43, P1, DOI 10.1159/000451034
Dubal, DB, 1998, JOURNAL OF CEREBRAL BLOOD FLOW AND METABOLISM, V18, P1253, DOI 10.1097/00004647-199811000-00012
Cook, JC, 2019, ALCOHOLISM-CLINICAL AND EXPERIMENTAL RESEARCH, V43, P1727, DOI 10.1111/acer.14121
Shechner, T, 2014, BIOLOGICAL PSYCHOLOGY, V100, P1, DOI 10.1016/j.biopsycho.2014.04.001
Wozniak, JR, 2011, ALCOHOLISM-CLINICAL AND EXPERIMENTAL RESEARCH, V35, P849, DOI 10.1111/j.1530-0277.2010.01415.x
Haley, WE, 2011, QUALITY OF LIFE RESEARCH, V20, P799, DOI 10.1007/s11136-010-9810-6
Hu, G, 2005, STROKE, V36, P2538, DOI 10.1161/01.STR.0000190894.30964.75
Anderlini, D, 2020, JOURNAL OF STROKE & CEREBROVASCULAR DISEASES, V29, DOI 10.1016/j.jstrokecerebrovasdis.2020.104797
Bake, S, 2017, ALCOHOLISM-CLINICAL AND EXPERIMENTAL RESEARCH, V41, P117, DOI 10.1111/acer.13277
Bake, S, 2014, PLOS ONE, V9, DOI 10.1371/journal.pone.0091427
Gray, SP, 2010, JOURNAL OF THE AMERICAN SOCIETY OF NEPHROLOGY, V21, P1891, DOI 10.1681/ASN.2010040368
Umer, A, 2020, PEDIATRIC RESEARCH, V88, P312, DOI 10.1038/s41390-019-0731-y
Chen, CV, 2018, FRONTIERS IN BEHAVIORAL NEUROSCIENCE, V12, DOI 10.3389/fnbeh.2018.00247
Selvamani, A, 2010, NEUROBIOLOGY OF AGING, V31, P1618, DOI 10.1016/j.neurobiolaging.2008.08.014
NR 47
TC 8
Z9 8
U1 0
U2 0
PU WILEY
PI HOBOKEN
PA 111 RIVER ST, HOBOKEN 07030-5774, NJ USA
EI 2993-7175
J9 ALCOHOL CLIN EXP RES
JI Alcohol Clin. Exp. Res.
PD DEC 2022
PY 2022
VL 46
IS 12
BP 2267
EP 2279
DI 10.1111/acer.14952
EA NOV 2022
EY 2022
PG 13
WC Substance Abuse
WE Science Citation Index Expanded (SCI-EXPANDED)
SC Substance Abuse
TO Clinical & Life Sciences (1); Substance Abuse (1.100); Prenatal Substance Exposure (1.100.1284)
D3 2022-12-02
GA 7C2OF
PM 36203340
UT WOS:000890073800001
OA Green Submitted
DA 2025-09-18
ER
PT J
AU Chen, RZ
Wu, P
Cai, Z
Fang, YY
Zhou, H
Lasanajak, Y
Tang, L
Ye, L
Hou, CQ
Zhao, J
AF Chen, Runzhi
Wu, Peng
Cai, Zheng
Fang, Yingying
Zhou, Hao
Lasanajak, Yi
Tang, Lan
Ye, Ling
Hou, Chuqi
Zhao, Jie
TI Puerariae Lobatae Radix with chuanxiong Rhizoma for treatment of cerebral ischemic stroke by remodeling gut microbiota to regulate the brain-gut barriers
SO JOURNAL OF NUTRITIONAL BIOCHEMISTRY
LA English
DT Article
DE Puerariae Lobatae Radix; Chuanxiong Rhizoma; Cerebral ischemic stroke; Gut microbiota; Brain-gut barriers
ID AKKERMANSIA-MUCINIPHILA; POSSIBLE INVOLVEMENT; ULCERATIVE-COLITIS; ARTERY OCCLUSION; BACTERIAL; DISEASE; TRANSLOCATION; INJURY; MODEL; OSCILLOSPIRA
AB The combination of Puerariae Lobatae Radix (PLR) and Chuanxiong Rhizoma (CXR) is commonly used to treat cerebrovascular diseases. This work aimed to clarify the mechanisms of their action in treating cerebral ischemic stroke from the perspective of gut microecology. The PLR and CXR combination effectively improved the neurological function, reduced the cerebral infarction and relieved the comp…
C1 [Chen, Runzhi; Cai, Zheng; Tang, Lan; Ye, Ling; Hou, Chuqi; Zhao, Jie] Southern Med Univ, Sch Pharmaceut Sci, Guangzhou 510515, Guangdong, Peoples R China; [Wu, Peng] Southern Med Univ, Nanfang Hosp, Dept Urol, Guangzhou, Guangdong, Peoples R China; [Fang, Yingying] Southern Med Univ, Sch Basic Med Sci, Dept Neurobiol, Guangzhou, Guangdong, Peoples R China; [Zhou, Hao] Southern Med Univ, Nanfa…
C3 Southern Medical University - China; Southern Medical University - China; Southern Medical University - China; Southern Medical University - China; Emory University; Southern Medical University - China
RP Southern Med Univ, Sch Pharmaceut Sci, Guangzhou 510515, Guangdong, Peoples R China
EM zhaojie_0412@163.com
RI Chen, Runzhi/LLK-2019-2024; Ling, ye/KIE-9627-2024; Tang, Lan/O-8768-2017; tang, lan/O-8768-2017
OI Tang, Lan/0000-0002-2345-0886; Chen, Runzhi/0000-0001-5803-9993
FU National Natural Science Foundation of China; Applied science and technology research Foundation of Guangdong Province; Natural Science Foundation of Guangdong Province; Guangdong Province Applied Science and Technology Research and Development Funds
FX This work was supported by National Natural Science Foundation of China (No.31401499), Applied science and technology research Foundation of Guangdong Province (No.2016B020237005), Natural Science Foundation of Guangdong Province (No.2016A030313605), and Guangdong Province Applied Science and Technology Research and Development Funds (No.2016B020237005), Natural Science Foundation of Guangdong…
CR Segata, N, 2011, GENOME BIOLOGY, V12, DOI 10.1186/gb-2011-12-6-r60
Kang, C, 2017, MBIO, V8, DOI 10.1128/mBio.00900-17
Leclercq, S, 2014, PROCEEDINGS OF THE NATIONAL ACADEMY OF SCIENCES OF THE UNITED STATES OF AMERICA, V111, PE4485, DOI 10.1073/pnas.1415174111
Fujimura, KE, 2016, NATURE MEDICINE, V22, P1187, DOI 10.1038/nm.4176
Naito, Takashi, 1995, Natural Medicines, V49, P288
FURUSE, M, 1994, JOURNAL OF CELL BIOLOGY, V127, P1617, DOI 10.1083/jcb.127.6.1617
Fjetland, L, 2015, EUROPEAN JOURNAL OF NEUROLOGY, V22, P322, DOI 10.1111/ene.12569
Liu, CM, 2016, CHEMICO-BIOLOGICAL INTERACTIONS, V243, P29, DOI 10.1016/j.cbi.2015.11.017
Rozalski, A, 1997, MICROBIOLOGY AND MOLECULAR BIOLOGY REVIEWS, V61, P65
Singh, V, 2016, JOURNAL OF NEUROSCIENCE, V36, P7428, DOI 10.1523/JNEUROSCI.1114-16.2016
[Anonymous]
[Anonymous]
Mariño, E, 2017, NATURE IMMUNOLOGY, V18, P552, DOI 10.1038/ni.3713
Nitta, T, 2003, JOURNAL OF CELL BIOLOGY, V161, P653, DOI 10.1083/jcb.200302070
Konikoff, T, 2016, TRENDS IN MICROBIOLOGY, V24, P523, DOI 10.1016/j.tim.2016.02.015
Stanley, D, 2016, NATURE MEDICINE, V22, P1277, DOI 10.1038/nm.4194
Toprak, N. Ulger, 2015, New Microbes and New Infections, V4, P7, DOI 10.1016/j.nmni.2014.12.004
Zhang, DP, 2016, CELLULAR PHYSIOLOGY AND BIOCHEMISTRY, V39, P1152, DOI 10.1159/000447822
Yan, AW, 2012, WORLD JOURNAL OF HEPATOLOGY, V4, P110, DOI 10.4254/wjh.v4.i4.110
Meehan, CJ, 2014, GENOME BIOLOGY AND EVOLUTION, V6, P703, DOI 10.1093/gbe/evu050
[Anonymous]
Schellinger, PD, 2001, CRITICAL CARE MEDICINE, V29, P1812, DOI 10.1097/00003246-200109000-00027
Perna, NT, 2011, GENOMICS OF FOODBORNE BACTERIAL PATHOGENS, P119, DOI 10.1007/978-1-4419-7686-4_5
Michel, HE, 2017, MOLECULAR NEUROBIOLOGY, V54, P4866, DOI 10.1007/s12035-016-0028-7
Shah, NB, 2010, JOURNAL OF INFECTION, V60, P491, DOI 10.1016/j.jinf.2010.02.008
Winek, K, 2016, STROKE, V47, P1354, DOI 10.1161/STROKEAHA.115.011800
Rehman, A, 2016, GUT, V65, P238, DOI 10.1136/gutjnl-2014-308341
Kelly, TN, 2016, CIRCULATION RESEARCH, V119, P956, DOI 10.1161/CIRCRESAHA.116.309219
Caporaso, JG, 2010, NATURE METHODS, V7, P335, DOI 10.1038/nmeth.f.303
Zhao, LP, 2018, SCIENCE, V359, P1151, DOI 10.1126/science.aao5774
SAEZLLORENS, X, 1991, JOURNAL OF INFECTIOUS DISEASES, V163, P1267, DOI 10.1093/infdis/163.6.1267
Fenner, L, 2007, EMERGING INFECTIOUS DISEASES, V13, P1260, DOI 10.3201/eid1308.060662
Gophna, U, 2017, ENVIRONMENTAL MICROBIOLOGY, V19, P835, DOI 10.1111/1462-2920.13658
Thaiss, CA, 2016, CELL, V167, P1495, DOI 10.1016/j.cell.2016.11.003
LONGA, EZ, 1989, STROKE, V20, P84, DOI 10.1161/01.STR.20.1.84
Chen, YY, 2016, EXPERIMENTAL AND THERAPEUTIC MEDICINE, V11, P1051, DOI 10.3892/etm.2016.3004
O'Rourke, JL, 2001, GUT, V49, P601, DOI 10.1136/gut.49.5.601
Belzer, C, 2017, MBIO, V8, DOI 10.1128/mbio.00770-17
Benjamin, EJ, 2018, CIRCULATION, V137, PE67, DOI 10.1161/CIR.0000000000000530
Watt, JP, 2009, LANCET, V374, P903, DOI 10.1016/S0140-6736(09)61203-4
Desai, MS, 2016, CELL, V167, P1339, DOI 10.1016/j.cell.2016.10.043
Schirmer, M, 2016, CELL, V167, P1125, DOI 10.1016/j.cell.2016.10.020
Pitout, JDD, 2015, ANTIMICROBIAL AGENTS AND CHEMOTHERAPY, V59, P5873, DOI 10.1128/AAC.01019-15
Perry, RJ, 2016, NATURE, V534, P213, DOI 10.1038/nature18309
Sampson, TR, 2016, CELL, V167, P1469, DOI 10.1016/j.cell.2016.11.018
Wang, Q, 2007, APPLIED AND ENVIRONMENTAL MICROBIOLOGY, V73, P5261, DOI 10.1128/AEM.00062-07
Buffington, SA, 2016, CELL, V165, P1762, DOI 10.1016/j.cell.2016.06.001
[Anonymous]
Owens, FN, 1998, JOURNAL OF ANIMAL SCIENCE, V76, P275
[Anonymous]
Sawaguchi, Y, 2017, BIOLOGICAL & PHARMACEUTICAL BULLETIN, V40, P97, DOI 10.1248/bpb.b16-00702
Zipfel, GJ, 1999, NEW ENGLAND JOURNAL OF MEDICINE, V341, P1543, DOI 10.1056/NEJM199911113412011
Fox, JG, 2002, GUT, V50, P273, DOI 10.1136/gut.50.2.273
[Anonymous]
O'Donnell, ME, 2004, JOURNAL OF CEREBRAL BLOOD FLOW AND METABOLISM, V24, P1046, DOI 10.1097/01.WCB.0000130867.32663.90
Yan, Y, 2014, JOURNAL OF PHARMACEUTICAL AND BIOMEDICAL ANALYSIS, V95, P76, DOI 10.1016/j.jpba.2014.02.013
Dao, MC, 2016, GUT, V65, P426, DOI 10.1136/gutjnl-2014-308778
Ohkusa, T, 2003, GUT, V52, P79, DOI 10.1136/gut.52.1.79
TANI, M, 1989, CIRCULATION RESEARCH, V65, P1045, DOI 10.1161/01.RES.65.4.1045
Wells, JM, 2011, PROCEEDINGS OF THE NATIONAL ACADEMY OF SCIENCES OF THE UNITED STATES OF AMERICA, V108, P4607, DOI 10.1073/pnas.1000092107
Palm, NW, 2014, CELL, V158, P1000, DOI 10.1016/j.cell.2014.08.006
[Anonymous]
Tahara, T, 2015, DIGESTIVE DISEASES AND SCIENCES, V60, P205, DOI 10.1007/s10620-014-3316-y
Wang, YJ, 2016, ENVIRONMENTAL TOXICOLOGY AND PHARMACOLOGY, V45, P334, DOI 10.1016/j.etap.2016.06.016
OBRYAN, TA, 1992, CLINICAL INFECTIOUS DISEASES, V15, P716, DOI 10.1093/clind/15.4.716
Liu, XC, 2016, METABOLIC BRAIN DISEASE, V31, P417, DOI 10.1007/s11011-015-9779-5
Zhou, KQ, 2017, JOURNAL OF FUNCTIONAL FOODS, V33, P194, DOI 10.1016/j.jff.2017.03.045
Roopchand, DE, 2015, DIABETES, V64, P2847, DOI 10.2337/db14-1916
[Anonymous], 2007
Zhou, QQ, 2011, WORLD JOURNAL OF GASTROENTEROLOGY, V17, P1584, DOI 10.3748/wjg.v17.i12.1584
Xue, Y, 2014, JOURNAL OF NUTRITIONAL BIOCHEMISTRY, V25, P758, DOI 10.1016/j.jnutbio.2014.03.009
Edgar, RC, 2011, BIOINFORMATICS, V27, P2194, DOI 10.1093/bioinformatics/btr381
Edgar, RC, 2013, NATURE METHODS, V10, P996, DOI 10.1038/nmeth.2604
Ouwerkerk, D, 2002, JOURNAL OF APPLIED MICROBIOLOGY, V92, P753, DOI 10.1046/j.1365-2672.2002.01580.x
Chen, RZ, 2018, JOURNAL OF FUNCTIONAL FOODS, V47, P72, DOI 10.1016/j.jff.2018.05.043
[Anonymous]
Enemchukwu, C. U., 2016, New Microbes and New Infections, V13, P34, DOI 10.1016/j.nmni.2016.05.004
Planer, JD, 2016, NATURE, V534, P263, DOI 10.1038/nature17940
Zhou, F, 2014, NEURAL REGENERATION RESEARCH, V9, P2074, DOI 10.4103/1673-5374.147934
Huang An'an, Huang An'an, 2012, Chongqing Medicine, V41, P3621
Guardado, R, 2006, SCANDINAVIAN JOURNAL OF INFECTIOUS DISEASES, V38, P584, DOI 10.1080/00365540600606416
Chen, J, 2016, GENOME MEDICINE, V8, DOI 10.1186/s13073-016-0299-7
STEVENSON, BR, 1986, JOURNAL OF CELL BIOLOGY, V103, P755, DOI 10.1083/jcb.103.3.755
Ji, L, 2016, PHARMACOLOGICAL REPORTS, V68, P1054, DOI 10.1016/j.pharep.2016.06.007
Wexler, HM, 2007, CLINICAL MICROBIOLOGY REVIEWS, V20, P593, DOI 10.1128/CMR.00008-07
NR 85
TC 137
Z9 157
U1 6
U2 145
PU ELSEVIER SCIENCE INC
PI NEW YORK
PA STE 800, 230 PARK AVE, NEW YORK, NY 10169 USA
SN 0955-2863
EI 1873-4847
J9 J NUTR BIOCHEM
JI J. Nutr. Biochem.
PD MAR 2019
PY 2019
VL 65
BP 101
EP 114
DI 10.1016/j.jnutbio.2018.12.004
PG 14
WC Biochemistry & Molecular Biology; Nutrition & Dietetics
WE Science Citation Index Expanded (SCI-EXPANDED)
SC Biochemistry & Molecular Biology; Nutrition & Dietetics
TO Clinical & Life Sciences (1); Inflammatory Bowel Diseases & Infections (1.120); Gut Microbiota (1.120.384)
D3 2019-04-10
GA HR0GH
PM 30710886
UT WOS:000462805800011
DA 2025-09-18
ER
PT J
AU Jeon, J
Lourenco, J
Kaiser, EE
Waters, ES
Scheulin, KM
Fang, X
Kinder, HA
Platt, SR
Rothrock, MJ
Callaway, TR
West, FD
Park, HJ
AF Jeon, Julie
Lourenco, Jeferson
Kaiser, Erin E.
Waters, Elizabeth S.
Scheulin, Kelly M.
Fang, Xi
Kinder, Holly A.
Platt, Simon R.
Rothrock, Michael J.
Callaway, Todd R.
West, Franklin D.
Park, Hea Jin
TI Dynamic Changes in the Gut Microbiome at the Acute Stage of Ischemic Stroke in a Pig Model
SO FRONTIERS IN NEUROSCIENCE
LA English
DT Article
DE MCAO; swine model; microbial diversity; inflammation; acute stroke
ID TABLE STAIR RECOMMENDATIONS; CENTRAL-NERVOUS-SYSTEM; INTESTINAL MICROBIOTA; DISEASE; TRANSLOCATION; INFLAMMATION; METABOLISM; DIVERSITY; OBESITY; HEALTH
AB Stroke is a major cause of death and long-term disability affecting seven million adults in the United States each year. Recently, it has been demonstrated that neurological diseases, associated pathology, and susceptibility changes correlated with changes in the gut microbiota. However, changes in the microbial community in stroke has not been well characterized. The acute stage of stroke is …
C1 [Jeon, Julie; Fang, Xi; Park, Hea Jin] Univ Georgia, Coll Family & Consumer Sci, Dept Foods & Nutr, Athens, GA 30602 USA; [Lourenco, Jeferson; Kaiser, Erin E.; Waters, Elizabeth S.; Scheulin, Kelly M.; Kinder, Holly A.; Callaway, Todd R.; West, Franklin D.] Univ Georgia, Coll Agr & Environm Sci, Dept Anim & Dairy Sci, Athens, GA 30602 USA; [Kaiser, Erin E.; Waters, Elizabeth S.; Scheulin, Kell…
C3 University System of Georgia; University of Georgia; University System of Georgia; University of Georgia; University System of Georgia; University of Georgia; University System of Georgia; University of Georgia; University System of Georgia; University of Georgia; United States Department of Agriculture (USDA)
RP Univ Georgia, Coll Family & Consumer Sci, Dept Foods & Nutr, Athens, GA 30602 USA
EM hjpark@uga.edu
RI Lourenco, Jeferson/AAL-6175-2021; Callaway, Todd/AAG-9380-2020
OI Platt, Simon/0000-0002-7818-1011; Kinder, Holly/0000-0001-8310-7265; Lourenco, Jeferson/0000-0003-1479-0528; Rothrock, Michael/0000-0003-4248-6478
FU Georgia Experimental Agricultural Station; National Institutes of Health, NINDS
FX This work was supported by the Georgia Experimental Agricultural Station, HATCH No. GEO00795 and the National Institutes of Health, NINDS grant R01NS093314.
CR Katzenberger, RJ, 2015, FLY, V9, P68, DOI 10.1080/19336934.2015.1085623
Clouard, C, 2012, ANIMAL, V6, P118, DOI 10.1017/S1751731111001315
Kabeerdoss, J, 2015, INDIAN JOURNAL OF MEDICAL RESEARCH, V142, P23, DOI 10.4103/0971-5916.162091
Fisher, M, 2009, STROKE, V40, P2244, DOI 10.1161/STROKEAHA.108.541128
Baker, EW, 2017, SCIENTIFIC REPORTS, V7, DOI 10.1038/s41598-017-10406-x
Wilson, S, 2005, DEVELOPMENTAL AND COMPARATIVE IMMUNOLOGY, V29, P977, DOI 10.1016/j.dci.2005.03.008
Di Napoli, Mario, 2006, Journal of clinical hypertension (Greenwich, Conn.), V8, P187
González, RG, 2012, JOURNAL OF MAGNETIC RESONANCE IMAGING, V36, P259, DOI 10.1002/jmri.23595
Duberstein, KJ, 2014, PHYSIOLOGY & BEHAVIOR, V125, P8, DOI 10.1016/j.physbeh.2013.11.004
Saver, JL, 2009, STROKE, V40, P2594, DOI 10.1161/STROKEAHA.109.552554
Yin, J, 2015, JOURNAL OF THE AMERICAN HEART ASSOCIATION, V4, DOI 10.1161/JAHA.115.002699
Singh, V, 2016, JOURNAL OF NEUROSCIENCE, V36, P7428, DOI 10.1523/JNEUROSCI.1114-16.2016
Ma, BJ, 2019, FRONTIERS IN CELLULAR AND INFECTION MICROBIOLOGY, V9, DOI 10.3389/fcimb.2019.00040
Liu, YH, 2018, FRONTIERS IN MICROBIOLOGY, V9, DOI 10.3389/fmicb.2018.00530
Winek, K, 2016, NEUROTHERAPEUTICS, V13, P762, DOI 10.1007/s13311-016-0475-x
Rizzatti, G, 2017, BIOMED RESEARCH INTERNATIONAL, V2017, DOI 10.1155/2017/9351507
Watanabe, H, 2001, NEUROIMAGE, V14, P1089, DOI 10.1006/nimg.2001.0910
Rizzetto, L, 2018, JOURNAL OF AUTOIMMUNITY, V92, P12, DOI 10.1016/j.jaut.2018.05.008
Heeney, DD, 2018, CURRENT OPINION IN BIOTECHNOLOGY, V49, P140, DOI 10.1016/j.copbio.2017.08.004
Stanley, D, 2016, NATURE MEDICINE, V22, P1277, DOI 10.1038/nm.4194
Lamendella, R, 2011, BMC MICROBIOLOGY, V11, DOI 10.1186/1471-2180-11-103
Kaiser, EE, 2020, NEURAL REGENERATION RESEARCH, V15, P1377, DOI 10.4103/1673-5374.274324
Zeng, XL, 2019, FRONTIERS IN CELLULAR AND INFECTION MICROBIOLOGY, V9, DOI 10.3389/fcimb.2019.00004
Elkind, Mitchell S V, 2004, Journal of stroke and cerebrovascular diseases : the official journal of National Stroke Association, V13, P220, DOI 10.1016/j.jstrokecerebrovasdis.2004.07.004
Kaiser, EE, 2020, BRAIN RESEARCH, V1736, DOI 10.1016/j.brainres.2020.146778
Caporaso, JG, 2010, NATURE METHODS, V7, P335, DOI 10.1038/nmeth.f.303
Benakis, C, 2016, NATURE MEDICINE, V22, P516, DOI 10.1038/nm.4068
George, F, 2018, FRONTIERS IN MICROBIOLOGY, V9, DOI 10.3389/fmicb.2018.02899
Zhang, QS, 2013, GUT MICROBES, V4, P193, DOI 10.4161/gmic.23867
Koeth, RA, 2013, NATURE MEDICINE, V19, P576, DOI 10.1038/nm.3145
Xia, GH, 2019, FRONTIERS IN NEUROLOGY, V10, DOI 10.3389/fneur.2019.00397
Ben Borgens, R, 2012, QUARTERLY REVIEW OF BIOLOGY, V87, P89, DOI 10.1086/665457
Mafra, D, 2014, FUTURE MICROBIOLOGY, V9, P399, DOI 10.2217/fmb.13.165
Swindle, MM, 2012, VETERINARY PATHOLOGY, V49, P344, DOI 10.1177/0300985811402846
Platt, Simon R, 2014, Experimental & translational stroke medicine, V6, P5, DOI 10.1186/2040-7378-6-5
Wagner, BD, 2018, FRONTIERS IN MICROBIOLOGY, V9, DOI 10.3389/fmicb.2018.01037
Spychala, MS, 2018, ANNALS OF NEUROLOGY, V84, P23, DOI 10.1002/ana.25250
Durgan, DJ, 2019, STROKE, V50, P2270, DOI 10.1161/STROKEAHA.119.025140
Eckburg, PB, 2005, SCIENCE, V308, P1635, DOI 10.1126/science.1110591
Crapser, J, 2016, AGING-US, V8, P1049, DOI 10.18632/aging.100952
Deb, Prabal, 2010, Pathophysiology : the official journal of the International Society for Pathophysiology, V17, P197, DOI 10.1016/j.pathophys.2009.12.001
Morgan, XC, 2012, GENOME BIOLOGY, V13, DOI 10.1186/gb-2012-13-9-r79
Benakis, C, 2020, STROKE, V51, P1844, DOI 10.1161/STROKEAHA.120.029262
Vogt, NM, 2017, SCIENTIFIC REPORTS, V7, DOI 10.1038/s41598-017-13601-y
Kriss, M, 2018, CURRENT OPINION IN MICROBIOLOGY, V44, P34, DOI 10.1016/j.mib.2018.07.003
Benjamin, EJ, 2019, CIRCULATION, V139, PE56, DOI 10.1161/CIR.0000000000000746
Rothrock, MJ, 2014, JOVE-JOURNAL OF VISUALIZED EXPERIMENTS, DOI 10.3791/52161
Singh, V, 2018, JOURNAL OF CEREBRAL BLOOD FLOW AND METABOLISM, V38, P1293, DOI 10.1177/0271678X18780130
Di Napoli, M, 2001, STROKE, V32, P917, DOI 10.1161/01.STR.32.4.917
McColl, BW, 2007, JOURNAL OF NEUROSCIENCE, V27, P4403, DOI 10.1523/JNEUROSCI.5376-06.2007
Albers, GW, 2011, STROKE, V42, P2645, DOI 10.1161/STROKEAHA.111.618850
Audebert, HJ, 2004, STROKE, V35, P2128, DOI 10.1161/01.STR.0000137607.61697.77
Lind, NM, 2007, NEUROSCIENCE AND BIOBEHAVIORAL REVIEWS, V31, P728, DOI 10.1016/j.neubiorev.2007.02.003
Foster, N, 2003, INFECTION AND IMMUNITY, V71, P2182, DOI 10.1128/IAI.71.4.2182-2191.2003
Lambeth, Stacey M, 2015, Journal of diabetes and obesity, V2, P1, DOI 10.15436/2376-0949.15.031
Prehn-Kristensen, A, 2018, PLOS ONE, V13, DOI 10.1371/journal.pone.0200728
Rowin, J, 2017, PHYSIOLOGICAL REPORTS, V5, DOI 10.14814/phy2.13443
Salvetti, E, 2012, PROBIOTICS AND ANTIMICROBIAL PROTEINS, V4, P217, DOI 10.1007/s12602-012-9117-8
Cario, E, 2002, AMERICAN JOURNAL OF PATHOLOGY, V160, P165, DOI 10.1016/S0002-9440(10)64360-X
Munukka, E, 2012, OBESITY, V20, P1082, DOI 10.1038/oby.2012.8
Heinritz, SN, 2013, NUTRITION RESEARCH REVIEWS, V26, P191, DOI 10.1017/S0954422413000152
Liang, DC, 2018, GUT PATHOGENS, V10, DOI 10.1186/s13099-018-0230-4
Swidsinski, A, 2012, INTESTINAL RESEARCH, V10, P332, DOI 10.5217/ir.2012.10.4.332
Bennett, BJ, 2013, CELL METABOLISM, V17, P49, DOI 10.1016/j.cmet.2012.12.011
Scharek, L, 2005, VETERINARY IMMUNOLOGY AND IMMUNOPATHOLOGY, V105, P151, DOI 10.1016/j.vetimm.2004.12.022
Ley, RE, 2006, NATURE, V444, P1022, DOI 10.1038/4441022a
Tang, WHW, 2013, NEW ENGLAND JOURNAL OF MEDICINE, V368, P1575, DOI 10.1056/NEJMoa1109400
Yamashiro, K, 2017, PLOS ONE, V12, DOI 10.1371/journal.pone.0171521
Klindworth, Anna, 2013, Nucleic acids research, V41, Pe1, DOI 10.1093/nar/gks808
HURLEY, JC, 1995, CLINICAL MICROBIOLOGY REVIEWS, V8, P268, DOI 10.1128/CMR.8.2.268
Tonomura, S, 2020, JOURNAL OF CEREBRAL BLOOD FLOW AND METABOLISM, V40, P1368, DOI 10.1177/0271678X20918031
Zeraati, M, 2019, NEUROPHARMACOLOGY, V157, DOI 10.1016/j.neuropharm.2019.107685
Xiao, L, 2016, NATURE MICROBIOLOGY, V1, DOI 10.1038/nmicrobiol.2016.161
Koliada, A, 2017, BMC MICROBIOLOGY, V17, DOI 10.1186/s12866-017-1027-1
Fei, N, 2013, ISME JOURNAL, V7, P880, DOI 10.1038/ismej.2012.153
Talani, G, 2020, NEUROPHARMACOLOGY, V165, DOI 10.1016/j.neuropharm.2019.107909
Nicholson, SE, 2019, SHOCK, V52, P240, DOI 10.1097/SHK.0000000000001211
McColl, BW, 2008, JOURNAL OF NEUROSCIENCE, V28, P9451, DOI 10.1523/JNEUROSCI.2674-08.2008
Turnbaugh, PJ, 2006, NATURE, V444, P1027, DOI 10.1038/nature05414
NR 79
TC 40
Z9 49
U1 1
U2 22
PU FRONTIERS MEDIA SA
PI LAUSANNE
PA AVENUE DU TRIBUNAL FEDERAL 34, LAUSANNE, CH-1015, SWITZERLAND
EI 1662-453X
J9 FRONT NEUROSCI-SWITZ
JI Front. Neurosci.
PD DEC 3 2020
PY 2020
VL 14
AR 587986
DI 10.3389/fnins.2020.587986
PG 13
WC Neurosciences
WE Science Citation Index Expanded (SCI-EXPANDED)
SC Neurosciences & Neurology
TO Clinical & Life Sciences (1); Inflammatory Bowel Diseases & Infections (1.120); Gut Microbiota (1.120.384)
D3 2020-12-29
GA PF8UF
PM 33343283
UT WOS:000599321800001
OA gold; Green Published
DA 2025-09-18
ER
PT J
AU Liang, JH
Zhang, MS
Wang, HD
Ren, YR
Wu, QH
Huang, RS
Xie, JH
Yin, J
Zhu, JJ
AF Liang, Jianhai
Zhang, Mingsi
Wang, Huidi
Ren, Yueran
Wu, Qiheng
Huang, Ranshi
Xie, Jiahui
Yin, Jia
Zhu, Jiajia
TI Cholestyramine resin administration alleviated cerebral ischemic injury in obese mice by improving gut dysbiosis and modulating the bile acid profile
SO EXPERIMENTAL NEUROLOGY
LA English
DT Article
DE Obesity; Ischemic stroke; Gut microbiota; Cholestyramine resin; Bile acid profile; Fecal microbiota transplantation
ID BODY-MASS INDEX; CHAIN FATTY-ACIDS; ARTERY OCCLUSION; HOST FACTOR; MICROBIOTA; STROKE; INFLAMMATION; METAANALYSIS; ADIPOSITY; MORTALITY
AB Obesity is a risk factor for cerebrovascular diseases. Accumulating evidence has revealed that gut dysbiosis plays an important role in the pathophysiology of cerebrovascular diseases. However, little is known about the role of gut dysbiosis in stroke in obesity. In this study, we established a rodent middle cerebral artery occlusion (MCAO) model to investigate whether obesity-induced gut dysb…
C1 [Liang, Jianhai; Zhang, Mingsi; Wang, Huidi; Ren, Yueran; Wu, Qiheng; Huang, Ranshi; Xie, Jiahui; Yin, Jia; Zhu, Jiajia] Southern Med Univ, Nanfang Hosp, Dept Neurol, Guangzhou, Guangdong, Peoples R China; [Wang, Huidi] Southern Med Univ, Zhujiang Hosp, Microbiome Med Ctr, Dept Lab Med, Guangzhou, Guangdong, Peoples R China; [Yin, Jia; Zhu, Jiajia] Southern Med Univ, Nanfang Hosp, Dept Neurol,…
C3 Southern Medical University - China; Southern Medical University - China; Southern Medical University - China
RP Southern Med Univ, Nanfang Hosp, Dept Neurol, Guangzhou 510515, Peoples R China
EM yinj@smu.edu.cn; 32102002@qq.com
RI Wang, Huidi/HNS-3019-2023
OI Wang, Huidi/0009-0003-9727-295X
FU National Natural Science Foundation of China
FX This work was supported by the National Natural Science Foundation of China (NSFC81870936 and NSFC82171317) .
CR Zheng, XJ, 2017, BMC BIOLOGY, V15, DOI 10.1186/s12915-017-0462-7
Ussar, S, 2015, CELL METABOLISM, V22, P516, DOI 10.1016/j.cmet.2015.07.007
Whitlock, G, 2009, LANCET, V373, P1083, DOI 10.1016/S0140-6736(09)60318-4
Vallim, TQD, 2013, CELL METABOLISM, V17, P657, DOI 10.1016/j.cmet.2013.03.013
Rodríguez-Castro, E, 2019, TRANSLATIONAL STROKE RESEARCH, V10, P639, DOI 10.1007/s12975-019-00695-x
Zhang, X, 2020, ANNALS OF INTERNAL MEDICINE, V172, P291, DOI 10.7326/M19-0477
Le Chatelier, E, 2013, NATURE, V500, P541, DOI 10.1038/nature12506
Murphy, N, 2018, NATURE REVIEWS GASTROENTEROLOGY & HEPATOLOGY, V15, P659, DOI 10.1038/s41575-018-0038-1
Di Cesare, M, 2016, LANCET, V387, P1377, DOI 10.1016/s0140-6736(16)30054-x
Lee, J, 2020, CIRCULATION RESEARCH, V127, P453, DOI 10.1161/CIRCRESAHA.119.316448
Marksteiner, J, 2018, METABOLOMICS, V14, DOI 10.1007/s11306-017-1297-5
Yin, J, 2015, JOURNAL OF THE AMERICAN HEART ASSOCIATION, V4, DOI 10.1161/JAHA.115.002699
Ridlon, JM, 2006, JOURNAL OF LIPID RESEARCH, V47, P241, DOI 10.1194/jlr.R500013-JLR200
Wang, LM, 2021, LANCET, V398, P53, DOI 10.1016/S0140-6736(21)00798-4
Singh, V, 2016, JOURNAL OF NEUROSCIENCE, V36, P7428, DOI 10.1523/JNEUROSCI.1114-16.2016
Cani, PD, 2018, NATURE REVIEWS GASTROENTEROLOGY & HEPATOLOGY, V15, P671, DOI 10.1038/s41575-018-0025-6
Liu, RX, 2017, NATURE MEDICINE, V23, P859, DOI 10.1038/nm.4358
Xu, KY, 2021, GUT, V70, P1486, DOI 10.1136/gutjnl-2020-323263
Wormser, D, 2011, LANCET, V377, P1085, DOI 10.1016/S0140-6736(11)60105-0
Koh, A, 2016, CELL, V165, P1332, DOI 10.1016/j.cell.2016.05.041
Kim, MS, 2021, EUROPEAN HEART JOURNAL, V42, P3388, DOI 10.1093/eurheartj/ehab454
Benakis, C, 2016, NATURE MEDICINE, V22, P516, DOI 10.1038/nm.4068
McColl, BW, 2010, JOURNAL OF CEREBRAL BLOOD FLOW AND METABOLISM, V30, P267, DOI 10.1038/jcbfm.2009.217
Li, B, 2021, GUT MICROBES, V13, DOI 10.1080/19490976.2021.1946366
Haley, MJ, 2019, JOURNAL OF CEREBRAL BLOOD FLOW AND METABOLISM, V39, P1026, DOI 10.1177/0271678X17744718
Guo, CS, 2016, IMMUNITY, V45, P802, DOI 10.1016/j.immuni.2016.09.008
Yao, Y, 2016, TRANSLATIONAL STROKE RESEARCH, V7, P535, DOI 10.1007/s12975-016-0496-0
LONGA, EZ, 1989, STROKE, V20, P84, DOI 10.1161/01.STR.20.1.84
Tilg, H, 2020, NATURE REVIEWS IMMUNOLOGY, V20, P40, DOI 10.1038/s41577-019-0198-4
Franke, M, 2021, BRAIN BEHAVIOR AND IMMUNITY, V92, P221, DOI 10.1016/j.bbi.2020.12.009
Hong, P, 2019, JOURNAL OF NEUROINFLAMMATION, V16, DOI 10.1186/s12974-019-1498-0
Desai, MS, 2017, HEPATOLOGY, V65, P189, DOI 10.1002/hep.28890
Wang, WZ, 2017, CIRCULATION, V135, P759, DOI 10.1161/CIRCULATIONAHA.116.025250
Bruce-Keller, AJ, 2015, BIOLOGICAL PSYCHIATRY, V77, P607, DOI 10.1016/j.biopsych.2014.07.012
Bhargava, P, 2020, JOURNAL OF CLINICAL INVESTIGATION, V130, P3467, DOI 10.1172/JCI129401
Wahlström, A, 2016, CELL METABOLISM, V24, P41, DOI 10.1016/j.cmet.2016.05.005
Feigin, VL, 2021, LANCET NEUROLOGY, V20, P795, DOI 10.1016/S1474-4422(21)00252-0
Sadler, R, 2020, JOURNAL OF NEUROSCIENCE, V40, P1162, DOI 10.1523/JNEUROSCI.1359-19.2019
Li, PP, 2021, METABOLITES, V11, DOI 10.3390/metabo11010029
Renehan, AG, 2008, LANCET, V371, P569, DOI 10.1016/S0140-6736(08)60269-X
Shao, YP, 2021, MOLECULAR NEURODEGENERATION, V16, DOI 10.1186/s13024-021-00425-8
Ng, M, 2014, LANCET, V384, P766, DOI 10.1016/S0140-6736(14)60460-8
Cryan, JF, 2019, PHYSIOLOGICAL REVIEWS, V99, P1877, DOI 10.1152/physrev.00018.2018
Feigin, VL, 2018, NEW ENGLAND JOURNAL OF MEDICINE, V379, P2429, DOI 10.1056/NEJMoa1804492
MahmoudianDehkordi, S, 2019, ALZHEIMERS & DEMENTIA, V15, P76, DOI 10.1016/j.jalz.2018.07.217
Islam, KBMS, 2011, GASTROENTEROLOGY, V141, P1773, DOI 10.1053/j.gastro.2011.07.046
Yoshimoto, S, 2013, NATURE, V499, P97, DOI 10.1038/nature12347
Terao, S, 2008, STROKE, V39, P943, DOI 10.1161/STROKEAHA.107.494542
Canfora, EE, 2015, NATURE REVIEWS ENDOCRINOLOGY, V11, P577, DOI 10.1038/nrendo.2015.128
Bieber, M, 2019, STROKE, V50, P2875, DOI 10.1161/STROKEAHA.119.026652
Lavie, CJ, 2014, JOURNAL OF THE AMERICAN COLLEGE OF CARDIOLOGY, V63, P1345, DOI 10.1016/j.jacc.2014.01.022
Kiriyama, Y, 2019, BIOMOLECULES, V9, DOI 10.3390/biom9060232
Arnoriaga-Rodríguez, M, 2020, CELL METABOLISM, V32, P548, DOI 10.1016/j.cmet.2020.09.002
den Besten, G, 2013, JOURNAL OF LIPID RESEARCH, V54, P2325, DOI 10.1194/jlr.R036012
Singh, V, 2018, CELL, V175, P679, DOI 10.1016/j.cell.2018.09.004
Wang, HD, 2021, MICROBIOLOGY SPECTRUM, V9, DOI 10.1128/Spectrum.00042-21
Hao, HP, 2017, CELL METABOLISM, V25, P856, DOI 10.1016/j.cmet.2017.03.007
Liu, ZL, 2021, STROKE, V52, P144, DOI 10.1161/STROKEAHA.119.027900
Dehlendorff, C, 2014, JAMA NEUROLOGY, V71, P978, DOI 10.1001/jamaneurol.2014.1017
Wang, LY, 2020, GUT MICROBES, V12, P1, DOI 10.1080/19490976.2020.1819155
Turnbaugh, PJ, 2006, NATURE, V444, P1027, DOI 10.1038/nature05414
Just, S, 2018, MICROBIOME, V6, DOI 10.1186/s40168-018-0510-8
NR 62
TC 7
Z9 9
U1 2
U2 46
PU ACADEMIC PRESS INC ELSEVIER SCIENCE
PI SAN DIEGO
PA 525 B ST, STE 1900, SAN DIEGO, CA 92101-4495 USA
SN 0014-4886
EI 1090-2430
J9 EXP NEUROL
JI Exp. Neurol.
PD JAN 2023
PY 2023
VL 359
AR 114234
DI 10.1016/j.expneurol.2022.114234
EA OCT 2022
EY 2022
PG 15
WC Neurosciences
WE Science Citation Index Expanded (SCI-EXPANDED)
SC Neurosciences & Neurology
TO Clinical & Life Sciences (1); Inflammatory Bowel Diseases & Infections (1.120); Gut Microbiota (1.120.384)
D3 2022-11-04
GA 5T0NK
PM 36179877
UT WOS:000875574700002
DA 2025-09-18
ER
PT J
AU Cuartero, MI
García-Culebras, A
Nieto-Vaquero, C
Fraga, E
Torres-López, C
Pradillo, J
Lizasoain, I
Moro, MA
AF Cuartero, Maria Isabel
Garcia-Culebras, Alicia
Nieto-Vaquero, Carmen
Fraga, Enrique
Torres-Lopez, Cristina
Pradillo, Jesus
Lizasoain, Ignacio
Moro, Maria Angeles
TI The role of gut microbiota in cerebrovascular disease and related dementia
SO BRITISH JOURNAL OF PHARMACOLOGY
LA English
DT Review
DE dementia; gut; microbiota; post-stroke cognitive impairment; stroke
ID POSTSTROKE COGNITIVE IMPAIRMENT; PITUITARY-ADRENAL AXIS; BACTERIAL TRANSLOCATION; NEUROBEHAVIORAL CHANGES; TRYPTOPHAN-METABOLISM; NERVOUS-SYSTEM; BRAIN-DAMAGE; STROKE; HEALTH; DEPRESSION
AB In recent years, increasing evidence suggests that commensal microbiota may play an important role not only in health but also in disease including cerebrovascular disease. Gut microbes impact physiology, at least in part, by metabolizing dietary factors and host-derived substrates and then generating active compounds including toxins. The purpose of this current review is to highlight the com…
C1 [Cuartero, Maria Isabel; Garcia-Culebras, Alicia; Nieto-Vaquero, Carmen; Fraga, Enrique; Torres-Lopez, Cristina; Moro, Maria Angeles] Ctr Nacl Invest Cardiovasc CNIC, Cardiovasc Risk Factor & Brain Funct Programme, Neurovasc Pathophysiol, Madrid, Spain; [Cuartero, Maria Isabel; Garcia-Culebras, Alicia; Nieto-Vaquero, Carmen; Fraga, Enrique; Torres-Lopez, Cristina; Pradillo, Jesus; Lizasoain, I…
C3 Centro Nacional de Investigaciones Cardiovasculares (CNIC); Complutense University of Madrid; Hospital Universitario 12 de Octubre; Complutense University of Madrid; Complutense University of Madrid; Centro Nacional de Investigaciones Cardiovasculares (CNIC); Complutense University of Madrid
RP Ctr Nacl Invest Cardiovasc CNIC, Cardiovasc Risk Factor & Brain Funct Programme, Neurovasc Pathophysiol, Melchor Fernandez Almagro 3, Madrid 28029, Spain; Univ Complutense Madrid UCM, Fac Med, Dept Farmacol & Toxicol, Plaza Ramon & Cajal S-N, Madrid 28040, Spain
EM maricuar@ucm.es; mamoro@cnic.es
RI Fraga Sierra, Enrique/AAE-3931-2020; PRADILLO, JESUS/L-6344-2014; Cuartero, Maria/E-8103-2012; Moro, María/K-6396-2014; Lizasoain, Ignacio/K-9844-2014; Cuartero, Maribel/E-8103-2012; Sierra, Enrique/AAE-3931-2020; GARCIA-CULEBRAS, ALICIA/AAA-4940-2020
OI Fraga Sierra, Enrique/0000-0002-9060-1795; Lizasoain, Ignacio/0000-0002-6028-7379; Cuartero, Maribel/0000-0003-4728-068X
FU Instituto de Salud Carlos III (ISCIII); Leducq Foundation for Cardiovascular Research; Ministerio de Ciencia e Innovacion (MCIN); RICORS-ICTUS
FX Instituto de Salud Carlos III (ISCIII), Grant/Award Number: PI20/00535; Leducq Foundation for Cardiovascular Research, Grant/Award Numbers: TNE-21CVD04 (MAM, IL), TNE19CVD01 (MAM, MIC), TNE-21CVD04, TNE19CVD01; Ministerio de Ciencia e Innovacion (MCIN), Grant/Award Numbers: PID2020-117765RB-I 00, PID2019-106581RB-I00; RICORS-ICTUS, Grant/Award Number: RD21/0006/0001
CR Wang, HD, 2022, JOURNAL OF NEUROINFLAMMATION, V19, DOI 10.1186/s12974-022-02435-9
Chen, WC, 2019, JOURNAL OF NEUROINFLAMMATION, V16, DOI 10.1186/s12974-019-1572-7
Westendorp, WF, 2021, EUROPEAN STROKE JOURNAL, V6, P385, DOI 10.1177/23969873211056445
Azarpazhooh, MR, 2018, ALZHEIMERS & DEMENTIA, V14, P148, DOI 10.1016/j.jalz.2017.07.755
Lee, J, 2020, GUT MICROBES, V12, DOI 10.1080/19490976.2020.1814107
Bercik, P, 2011, GASTROENTEROLOGY, V141, P599, DOI 10.1053/j.gastro.2011.04.052
Desbonnet, L, 2015, BRAIN BEHAVIOR AND IMMUNITY, V48, P165, DOI 10.1016/j.bbi.2015.04.004
Sun, J, 2016, NEUROSCIENCE LETTERS, V613, P30, DOI 10.1016/j.neulet.2015.12.047
Morais, LH, 2021, NATURE REVIEWS MICROBIOLOGY, V19, P241, DOI 10.1038/s41579-020-00460-0
Torres-L??pez, C., 2022, bioRxiv, DOI DOI 10.1101/2022.11.02.514653
Molloy, DW, 2013, INTERNATIONAL JOURNAL OF GERIATRIC PSYCHIATRY, V28, P463, DOI 10.1002/gps.3846
Cuartero, MI, 2019, JOURNAL OF CLINICAL INVESTIGATION, V129, P1536, DOI 10.1172/JCI120412
Gareau, MG, 2011, GUT, V60, P307, DOI 10.1136/gut.2009.202515
Lee, J, 2020, CIRCULATION RESEARCH, V127, P453, DOI 10.1161/CIRCRESAHA.119.316448
Iadecola, C, 2017, NEURON, V96, P17, DOI 10.1016/j.neuron.2017.07.030
Rahmati, H, 2019, MOLECULAR BIOLOGY REPORTS, V46, P4985, DOI 10.1007/s11033-019-04949-7
Zheng, DP, 2020, CELL RESEARCH, V30, P492, DOI 10.1038/s41422-020-0332-7
Heijtza, RD, 2011, PROCEEDINGS OF THE NATIONAL ACADEMY OF SCIENCES OF THE UNITED STATES OF AMERICA, V108, P3047, DOI 10.1073/pnas.1010529108
Yin, J, 2015, JOURNAL OF THE AMERICAN HEART ASSOCIATION, V4, DOI 10.1161/JAHA.115.002699
Tang, WHW, 2017, CIRCULATION RESEARCH, V120, P1183, DOI 10.1161/CIRCRESAHA.117.309715
Singh, V, 2016, JOURNAL OF NEUROSCIENCE, V36, P7428, DOI 10.1523/JNEUROSCI.1114-16.2016
Chen, XR, 2022, EUROPEAN JOURNAL OF CLINICAL NUTRITION, V76, P592, DOI 10.1038/s41430-021-00986-3
Hsiao, EY, 2013, CELL, V155, P1451, DOI 10.1016/j.cell.2013.11.024
Rost, NS, 2022, CIRCULATION RESEARCH, V130, P1252, DOI 10.1161/CIRCRESAHA.122.319951
Leblhuber, F, 2018, CURRENT ALZHEIMER RESEARCH, V15, P1106, DOI 10.2174/1389200219666180813144834
Honarpisheh, P, 2022, CIRCULATION RESEARCH, V130, P1112, DOI 10.1161/CIRCRESAHA.122.319983
Dorrance, AM, 2015, COMPREHENSIVE PHYSIOLOGY, V5, P1241, DOI 10.1002/cphy.c140016
Rexidamu, M, 2019, BIOSCIENCE REPORTS, V39, DOI 10.1042/BSR20190515
Tuz, AA, 2022, FRONTIERS IN IMMUNOLOGY, V13, DOI 10.3389/fimmu.2022.1037330
Xu, KY, 2021, GUT, V70, P1486, DOI 10.1136/gutjnl-2020-323263
Chen, RZ, 2019, PHARMACOLOGICAL RESEARCH, V148, DOI 10.1016/j.phrs.2019.104403
Chelluboina, B, 2022, JOURNAL OF CEREBRAL BLOOD FLOW AND METABOLISM, V42, P1597, DOI 10.1177/0271678X221107702
Stanley, D, 2016, NATURE MEDICINE, V22, P1277, DOI 10.1038/nm.4194
Mijajlovic, MD, 2017, BMC MEDICINE, V15, DOI 10.1186/s12916-017-0779-7
Connell, E, 2022, MOLECULAR NEURODEGENERATION, V17, DOI 10.1186/s13024-022-00548-6
McMillin, M, 2016, AMERICAN JOURNAL OF PATHOLOGY, V186, P312, DOI 10.1016/j.ajpath.2015.10.005
Chang, Y, 2021, SCIENTIFIC REPORTS, V11, DOI 10.1038/s41598-021-90463-5
Doyle, KP, 2020, CURRENT OPINION IN NEUROLOGY, V33, P30, DOI 10.1097/WCO.0000000000000783
Wang, XY, 2019, CELL RESEARCH, V29, P787, DOI 10.1038/s41422-019-0216-x
Li, J, 2017, MICROBIOME, V5, DOI 10.1186/s40168-016-0222-x
Chen, LM, 2021, CELL, V184, P2302, DOI 10.1016/j.cell.2021.03.024
Neamah, WH, 2020, INTERNATIONAL JOURNAL OF MOLECULAR SCIENCES, V21, DOI 10.3390/ijms21249613
Lamas, B, 2016, NATURE MEDICINE, V22, P598, DOI 10.1038/nm.4102
Wen, SW, 2019, AGING CELL, V18, DOI 10.1111/acel.12980
Koh, A, 2016, CELL, V165, P1332, DOI 10.1016/j.cell.2016.05.041
Zhai, QJ, 2019, CELLULAR AND MOLECULAR NEUROBIOLOGY, V39, P1201, DOI 10.1007/s10571-019-00714-3
Stewart, CJ, 2018, NATURE, V562, P583, DOI 10.1038/s41586-018-0617-x
Kumar, Sandeep, 2010, The Lancet. Neurology, V9, P105, DOI 10.1016/S1474-4422(09)70266-2
Cuartero, MI, 2014, CIRCULATION, V130, P2040, DOI 10.1161/CIRCULATIONAHA.114.011394
Sun, J, 2022, BRAIN BEHAVIOR AND IMMUNITY, V106, P76, DOI 10.1016/j.bbi.2022.08.003
Prass, K, 2006, STROKE, V37, P2607, DOI 10.1161/01.STR.0000240409.68739.2b
Winek, K, 2016, STROKE, V47, P1354, DOI 10.1161/STROKEAHA.115.011800
Rothhammer, V, 2019, NATURE REVIEWS IMMUNOLOGY, V19, P184, DOI 10.1038/s41577-019-0125-8
Erny, D, 2015, NATURE NEUROSCIENCE, V18, P965, DOI 10.1038/nn.4030
Aaronson, ST, 2013, BRAIN STIMULATION, V6, P631, DOI 10.1016/j.brs.2012.09.013
O'Toole, PW, 2015, SCIENCE, V350, P1214, DOI 10.1126/science.aac8469
van der Flier, WM, 2018, NATURE REVIEWS DISEASE PRIMERS, V4, DOI 10.1038/nrdp.2018.3
Meisel, C, 2005, NATURE REVIEWS NEUROSCIENCE, V6, P775, DOI 10.1038/nrn1765
Benakis, C, 2016, NATURE MEDICINE, V22, P516, DOI 10.1038/nm.4068
Koren, O, 2011, PROCEEDINGS OF THE NATIONAL ACADEMY OF SCIENCES OF THE UNITED STATES OF AMERICA, V108, P4592, DOI 10.1073/pnas.1011383107
Colombo, AV, 2021, ELIFE, V10, DOI 10.7554/eLife.59826
Barroso, A, 2021, CELLULAR & MOLECULAR IMMUNOLOGY, V18, P259, DOI 10.1038/s41423-020-00585-5
McNeilly, AD, 2010, JOURNAL OF HEPATOLOGY, V52, P705, DOI 10.1016/j.jhep.2009.10.037
Quigley, Eamonn M M, 2013, Gastroenterology & hepatology, V9, P560
Koeth, RA, 2013, NATURE MEDICINE, V19, P576, DOI 10.1038/nm.3145
Verhaar, BJH, 2022, FRONTIERS IN IMMUNOLOGY, V12, DOI 10.3389/fimmu.2021.794519
Xia, GH, 2019, FRONTIERS IN NEUROLOGY, V10, DOI 10.3389/fneur.2019.00397
Schubring, SR, 2012, NEUROSCIENCE LETTERS, V506, P322, DOI 10.1016/j.neulet.2011.11.036
Hubbard, TD, 2015, DRUG METABOLISM AND DISPOSITION, V43, P1522, DOI 10.1124/dmd.115.064246
Akhoundzadeh, K, 2018, IRANIAN JOURNAL OF MEDICAL SCIENCES, V43, P32
[Anonymous], 2021, ALZHEIMERS & DEMENTIA, V17, P327, DOI 10.1002/alz.12328
Asnicar, F, 2021, NATURE MEDICINE, V27, P321, DOI 10.1038/s41591-020-01183-8
Henry, N, 2022, FRONTIERS IN IMMUNOLOGY, V12, DOI 10.3389/fimmu.2021.797302
Odamaki, T, 2016, BMC MICROBIOLOGY, V16, DOI 10.1186/s12866-016-0708-5
Strandwitz, P, 2019, NATURE MICROBIOLOGY, V4, P396, DOI 10.1038/s41564-018-0307-3
Roager, HM, 2018, NATURE COMMUNICATIONS, V9, DOI 10.1038/s41467-018-05470-4
Caso, JR, 2009, AMERICAN JOURNAL OF PHYSIOLOGY-REGULATORY INTEGRATIVE AND COMPARATIVE PHYSIOLOGY, V296, PR979, DOI 10.1152/ajpregu.90825.2008
[Anonymous], 2017, Global action plan on the public health response to dementia: 2017-2025, DOI DOI 10.1016/S1473-3099(09)70222-1
Spychala, MS, 2018, ANNALS OF NEUROLOGY, V84, P23, DOI 10.1002/ana.25250
Bonaz, B, 2018, FRONTIERS IN NEUROSCIENCE, V12, DOI 10.3389/fnins.2018.00049
Durgan, DJ, 2019, STROKE, V50, P2270, DOI 10.1161/STROKEAHA.119.025140
Bruce-Keller, AJ, 2015, BIOLOGICAL PSYCHIATRY, V77, P607, DOI 10.1016/j.biopsych.2014.07.012
Chen, L, 2022, FRONTIERS IN CELLULAR AND INFECTION MICROBIOLOGY, V12, DOI 10.3389/fcimb.2022.999627
Clarke, G, 2013, MOLECULAR PSYCHIATRY, V18, P666, DOI 10.1038/mp.2012.77
Crapser, J, 2016, AGING-US, V8, P1049, DOI 10.18632/aging.100952
Tan, CH, 2021, JOURNAL OF PARENTERAL AND ENTERAL NUTRITION, V45, P518, DOI 10.1002/jpen.1861
van Nood, E, 2013, NEW ENGLAND JOURNAL OF MEDICINE, V368, P2145, DOI 10.1056/NEJMc1303919
Benakis, C, 2020, STROKE, V51, P1844, DOI 10.1161/STROKEAHA.120.029262
Brawner, KM, 2019, SCIENTIFIC REPORTS, V9, DOI 10.1038/s41598-019-51194-w
Zhu, Z, 2022, NUTRIENTS, V14, DOI 10.3390/nu14193959
de la Parra, J, 2018, ENEURO, V5, DOI 10.1523/ENEURO.0370-17.2018
Vogt, NM, 2017, SCIENTIFIC REPORTS, V7, DOI 10.1038/s41598-017-13601-y
Dodiya, HB, 2021, JOURNAL OF EXPERIMENTAL MEDICINE, V219, DOI 10.1084/jem.20200895
Chen, JX, 2022, FRONTIERS IN CELLULAR AND INFECTION MICROBIOLOGY, V12, DOI 10.3389/fcimb.2022.1073113
Haak, BW, 2021, TRANSLATIONAL STROKE RESEARCH, V12, P581, DOI 10.1007/s12975-020-00863-4
Yanguas-Casás, N, 2017, JOURNAL OF CELLULAR PHYSIOLOGY, V232, P2231, DOI 10.1002/jcp.25742
Sadler, R, 2020, JOURNAL OF NEUROSCIENCE, V40, P1162, DOI 10.1523/JNEUROSCI.1359-19.2019
Iadecola, C, 2019, JOURNAL OF THE AMERICAN COLLEGE OF CARDIOLOGY, V73, P3326, DOI 10.1016/j.jacc.2019.04.034
Singh, V, 2018, JOURNAL OF CEREBRAL BLOOD FLOW AND METABOLISM, V38, P1293, DOI 10.1177/0271678X18780130
Xu, HM, 2021, GASTROENTEROLOGY RESEARCH AND PRACTICE, V2021, DOI 10.1155/2021/6699268
Vuik, FER, 2019, UNITED EUROPEAN GASTROENTEROLOGY JOURNAL, V7, P897, DOI 10.1177/2050640619852255
Cuartero, MI, 2016, CURRENT PHARMACEUTICAL DESIGN, V22, P1060, DOI 10.2174/1381612822666151214125950
Zhu, WF, 2021, CELL HOST & MICROBE, V29, P1199, DOI 10.1016/j.chom.2021.05.002
Kelly, JR, 2016, JOURNAL OF PSYCHIATRIC RESEARCH, V82, P109, DOI 10.1016/j.jpsychires.2016.07.019
Fan, Y, 2021, NATURE REVIEWS MICROBIOLOGY, V19, P55, DOI 10.1038/s41579-020-0433-9
McCarville, JL, 2020, ANNUAL REVIEW OF IMMUNOLOGY, VOL 38, V38, P147, DOI 10.1146/annurev-immunol-071219-125715
Adewuyi, EO, 2022, COMMUNICATIONS BIOLOGY, V5, DOI 10.1038/s42003-022-03607-2
Alexander, SPH, 2021, BRITISH JOURNAL OF PHARMACOLOGY, V178, PS1, DOI 10.1111/bph.15537
Bravo, JA, 2011, PROCEEDINGS OF THE NATIONAL ACADEMY OF SCIENCES OF THE UNITED STATES OF AMERICA, V108, P16050, DOI 10.1073/pnas.1102999108
de Carvalho, TS, 2022, BRAIN BEHAVIOR AND IMMUNITY, V100, P134, DOI 10.1016/j.bbi.2021.11.016
LOEB, C, 1993, NEUROLOGY, V43, P2160
Peh, A, 2022, STROKE, V53, P1788, DOI 10.1161/STROKEAHA.121.036800
Cervantes-Barragan, L, 2017, SCIENCE, V357, P806, DOI 10.1126/science.aah5825
Chamorro, A, 2012, NATURE REVIEWS NEUROLOGY, V8, P401, DOI 10.1038/nrneurol.2012.98
Knight, DJW, 2003, LANCET, V361, P1831, DOI 10.1016/S0140-6736(03)13438-1
Cryan, JF, 2019, PHYSIOLOGICAL REVIEWS, V99, P1877, DOI 10.1152/physrev.00018.2018
Tamtaji, OR, 2019, CLINICAL NUTRITION, V38, P2569, DOI 10.1016/j.clnu.2018.11.034
Butovsky, O, 2018, NATURE REVIEWS NEUROSCIENCE, V19, P622, DOI 10.1038/s41583-018-0057-5
Alzheimer's Assoc, 2018, ALZHEIMERS & DEMENTIA, V14, P367, DOI 10.1016/j.jalz.2018.02.001
Cattaneo, A, 2017, NEUROBIOLOGY OF AGING, V49, P60, DOI 10.1016/j.neurobiolaging.2016.08.019
Liu, YQ, 2020, JOURNAL OF ALZHEIMERS DISEASE, V73, P1455, DOI 10.3233/JAD-191066
Huttenhower, C, 2012, NATURE, V486, P207, DOI 10.1038/nature11234
Bryant, C., 2019, Pattern recognition receptors (version 2019.3) in the IUPHAR/BPS Guide to Pharmacology Database, V2019, DOI DOI 10.2218/GTOPDB/F302/2019.4
Ling, Y, 2020, JOURNAL OF ALZHEIMERS DISEASE, V77, P1595, DOI 10.3233/JAD-200315
Barraud, D, 2013, CHEST, V143, P646, DOI 10.1378/chest.12-1745
Rothhammer, V, 2016, NATURE MEDICINE, V22, P586, DOI 10.1038/nm.4106
MahmoudianDehkordi, S, 2019, ALZHEIMERS & DEMENTIA, V15, P76, DOI 10.1016/j.jalz.2018.07.217
Minter, MR, 2016, SCIENTIFIC REPORTS, V6, DOI 10.1038/srep30028
Ling, Y, 2020, FRONTIERS IN AGING NEUROSCIENCE, V12, DOI 10.3389/fnagi.2020.511562
Tsao, CW, 2023, CIRCULATION, V147, PE93, DOI 10.1161/CIR.0000000000001123
Ghosh, TS, 2022, NATURE REVIEWS GASTROENTEROLOGY & HEPATOLOGY, V19, P565, DOI 10.1038/s41575-022-00605-x
Elkind, MSV, 2020, STROKE, V51, P3156, DOI 10.1161/STROKEAHA.120.030429
Sgritta, M, 2019, NEURON, V101, P246, DOI 10.1016/j.neuron.2018.11.018
Schiering, C, 2017, NATURE, V542, P242, DOI 10.1038/nature21080
Cryan, JF, 2020, LANCET NEUROLOGY, V19, P179, DOI 10.1016/S1474-4422(19)30356-4
Jung, JH, 2022, PLOS ONE, V17, DOI 10.1371/journal.pone.0278276
Yamashiro, K, 2017, PLOS ONE, V12, DOI 10.1371/journal.pone.0171521
Valles-Colomer, M, 2023, NATURE, V614, P125, DOI 10.1038/s41586-022-05620-1
Houlden, A, 2016, BRAIN BEHAVIOR AND IMMUNITY, V57, P10, DOI 10.1016/j.bbi.2016.04.003
Falony, G, 2016, SCIENCE, V352, P560, DOI 10.1126/science.aad3503
Matcovitch-Natan, O, 2016, SCIENCE, V353, DOI 10.1126/science.aad8670
Mracsko, E, 2014, BRAIN BEHAVIOR AND IMMUNITY, V41, P200, DOI 10.1016/j.bbi.2014.05.015
Lyte, M, 2013, PLOS PATHOGENS, V9, DOI 10.1371/journal.ppat.1003726
Lau, K, 2017, NUTRIENTS, V9, DOI 10.3390/nu9080859
Muller, PA, 2020, NATURE, V583, P441, DOI 10.1038/s41586-020-2474-7
Fröhlich, EE, 2016, BRAIN BEHAVIOR AND IMMUNITY, V56, P140, DOI 10.1016/j.bbi.2016.02.020
Agus, A, 2018, CELL HOST & MICROBE, V23, P716, DOI 10.1016/j.chom.2018.05.003
Iadecola, C, 2013, NEURON, V80, P844, DOI 10.1016/j.neuron.2013.10.008
Mayer, EA, 2015, JOURNAL OF CLINICAL INVESTIGATION, V125, P926, DOI 10.1172/JCI76304
Zhu, WF, 2016, CELL, V165, P111, DOI 10.1016/j.cell.2016.02.011
Corrêa, RO, 2016, CLINICAL & TRANSLATIONAL IMMUNOLOGY, V5, DOI 10.1038/cti.2016.17
Zhuang, ZQ, 2018, JOURNAL OF ALZHEIMERS DISEASE, V63, P1337, DOI 10.3233/JAD-180176
Feigin, VL, 2022, INTERNATIONAL JOURNAL OF STROKE, V17, P18, DOI 10.1177/17474930211065917
Wei, GZ, 2021, PROCEEDINGS OF THE NATIONAL ACADEMY OF SCIENCES OF THE UNITED STATES OF AMERICA, V118, DOI 10.1073/pnas.2021091118
Hammond, TC, 2022, FRONTIERS IN REHABILITATION SCIENCES, V3, DOI 10.3389/fresc.2022.1017180
Park, JC, 2020, EXPERIMENTAL AND MOLECULAR MEDICINE, V52, P1383
Needham, BD, 2020, NATURE REVIEWS NEUROSCIENCE, V21, P717, DOI 10.1038/s41583-020-00381-0
Chen, YH, 2019, FRONTIERS IN NEUROLOGY, V10, DOI 10.3389/fneur.2019.00661
Markowiak, P, 2017, NUTRIENTS, V9, DOI 10.3390/nu9091021
Bravo-Ferrer, I, 2019, FASEB JOURNAL, V33, P12644, DOI 10.1096/fj.201901333R
Carabotti, M, 2015, ANNALS OF GASTROENTEROLOGY, V28, P203
NR 161
TC 9
Z9 13
U1 2
U2 29
PU WILEY
PI HOBOKEN
PA 111 RIVER ST, HOBOKEN 07030-5774, NJ USA
SN 0007-1188
EI 1476-5381
J9 BRIT J PHARMACOL
JI Br. J. Pharmacol.
PD MAR 2024
PY 2024
VL 181
IS 6
BP 816
EP 839
DI 10.1111/bph.16167
EA JUL 2023
EY 2023
PG 24
WC Pharmacology & Pharmacy
WE Science Citation Index Expanded (SCI-EXPANDED)
SC Pharmacology & Pharmacy
TO Clinical & Life Sciences (1); Inflammatory Bowel Diseases & Infections (1.120); Gut Microbiota (1.120.384)
D3 2023-07-27
GA HI3N8
PM 37328270
UT WOS:001026929000001
OA hybrid
DA 2025-09-18
ER
PT J
AU Yamashiro, K
Kurita, N
Urabe, T
Hattori, N
AF Yamashiro, Kazuo
Kurita, Naohide
Urabe, Takao
Hattori, Nobutaka
TI Role of the Gut Microbiota in Stroke Pathogenesis and Potential Therapeutic Implications
SO ANNALS OF NUTRITION AND METABOLISM
LA English
DT Review
DE Cerebral ischemia; Dysbiosis; Gut microbiota; Inflammation; Stroke
ID TRIMETHYLAMINE-N-OXIDE; DIETARY FIBER INTAKE; CHAIN FATTY-ACIDS; ISCHEMIC-STROKE; BACTERIAL TRANSLOCATION; INTESTINAL MICROBIOTA; METABOLIC ENDOTOXEMIA; BLOOD-PRESSURE; BRAIN-INJURY; ATHEROSCLEROSIS
AB Background: Major advances have been made in stroke treatment and prevention in the past decades. However, the burden of stroke remains high. Identification of novel targets and establishment of effective interventions to improve stroke outcomes are, therefore, needed. Recent research highlights the contribution of the gut microbiota to stroke pathogenesis. Summary: Compositional and functiona…
C1 [Yamashiro, Kazuo; Kurita, Naohide; Urabe, Takao] Juntendo Univ, Dept Neurol, Urayasu Hosp, Chiba, Japan; [Hattori, Nobutaka] Juntendo Univ, Dept Neurol, Sch Med, Tokyo, Japan
C3 Juntendo University; Juntendo University
RP Juntendo Univ, Dept Neurol, Urayasu Hosp, Chiba, Japan
EM kazuo-y@juntendo.ac.jp
RI Hattori, Nobutaka/ACR-0069-2022
FU Grants-in-Aid for Scientific Research
CR Wang, ZT, 2006, JOURNAL OF TRAUMA-INJURY INFECTION AND CRITICAL CARE, V61, P650, DOI 10.1097/01.ta.0000196574.70614.27
Kurita, N, 2020, JOURNAL OF CEREBRAL BLOOD FLOW AND METABOLISM, V40, P2505, DOI 10.1177/0271678X19899577
Furusawa, Y, 2013, NATURE, V504, P446, DOI 10.1038/nature12721
Wiedermann, CJ, 1999, JOURNAL OF THE AMERICAN COLLEGE OF CARDIOLOGY, V34, P1975, DOI 10.1016/S0735-1097(99)00448-9
Emsley, HC, 2008, LANCET NEUROLOGY, V7, P341, DOI 10.1016/S1474-4422(08)70061-9
Lee, J, 2020, CIRCULATION RESEARCH, V127, P453, DOI 10.1161/CIRCRESAHA.119.316448
Clemente, JC, 2012, CELL, V148, P1258, DOI 10.1016/j.cell.2012.01.035
Stanley, D, 2018, SCIENTIFIC REPORTS, V8, DOI 10.1038/s41598-017-18904-8
Garcia-Mantrana, I, 2018, FRONTIERS IN MICROBIOLOGY, V9, DOI 10.3389/fmicb.2018.00890
Kasahara, K, 2018, NATURE MICROBIOLOGY, V3, P1461, DOI 10.1038/s41564-018-0272-x
Makki, K, 2018, CELL HOST & MICROBE, V23, P705, DOI 10.1016/j.chom.2018.05.012
Yin, J, 2015, JOURNAL OF THE AMERICAN HEART ASSOCIATION, V4, DOI 10.1161/JAHA.115.002699
Singh, V, 2016, JOURNAL OF NEUROSCIENCE, V36, P7428, DOI 10.1523/JNEUROSCI.1114-16.2016
Wang, ZN, 2015, CELL, V163, P1585, DOI 10.1016/j.cell.2015.11.055
Franceschi, C, 2018, NATURE REVIEWS ENDOCRINOLOGY, V14, P576, DOI 10.1038/s41574-018-0059-4
Yang, Q, 2020, NUTRIENTS, V12, DOI 10.3390/nu12020381
Engen, PA, 2015, ALCOHOL RESEARCH-CURRENT REVIEWS, V37, P223
Stanley, D, 2016, NATURE MEDICINE, V22, P1277, DOI 10.1038/nm.4194
Schroeder, B, 2016, NATURE MEDICINE, V22, P1079, DOI 10.1038/nm.4185
Wen, SW, 2019, AGING CELL, V18, DOI 10.1111/acel.12980
Koh, A, 2016, CELL, V165, P1332, DOI 10.1016/j.cell.2016.05.041
Zeng, XL, 2019, FRONTIERS IN CELLULAR AND INFECTION MICROBIOLOGY, V9, DOI 10.3389/fcimb.2019.00004
Streppel, MT, 2005, ARCHIVES OF INTERNAL MEDICINE, V165, P150, DOI 10.1001/archinte.165.2.150
Threapleton, DE, 2013, STROKE, V44, P1360, DOI 10.1161/STROKEAHA.111.000151
Winek, K, 2016, STROKE, V47, P1354, DOI 10.1161/STROKEAHA.115.011800
Erny, D, 2015, NATURE NEUROSCIENCE, V18, P965, DOI 10.1038/nn.4030
Braniste, V, 2014, SCIENCE TRANSLATIONAL MEDICINE, V6, DOI 10.1126/scitranslmed.3009759
Roberts, AB, 2018, NATURE MEDICINE, V24, P1407, DOI 10.1038/s41591-018-0128-1
Benakis, C, 2016, NATURE MEDICINE, V22, P516, DOI 10.1038/nm.4068
Cani, PD, 2007, DIABETOLOGIA, V50, P2374, DOI 10.1007/s00125-007-0791-0
Bond, T., 2019, Nutrients, V11, P2364, DOI DOI 10.3390/nu11102364
Puddu, A, 2014, MEDIATORS OF INFLAMMATION, V2014, DOI 10.1155/2014/162021
Iacoviello, L, 2018, NUTRITION METABOLISM AND CARDIOVASCULAR DISEASES, V28, P309, DOI 10.1016/j.numecd.2017.12.010
Koeth, RA, 2013, NATURE MEDICINE, V19, P576, DOI 10.1038/nm.3145
Xia, GH, 2019, FRONTIERS IN NEUROLOGY, V10, DOI 10.3389/fneur.2019.00397
Delzenne, NM, 2011, NATURE REVIEWS ENDOCRINOLOGY, V7, P639, DOI 10.1038/nrendo.2011.126
Threapleton, DE, 2013, BMJ-BRITISH MEDICAL JOURNAL, V347, DOI 10.1136/bmj.f6879
Marques, FZ, 2018, NATURE REVIEWS CARDIOLOGY, V15, P20, DOI 10.1038/nrcardio.2017.120
Cani, PD, 2008, DIABETES, V57, P1470, DOI 10.2337/db07-1403
Caso, JR, 2009, AMERICAN JOURNAL OF PHYSIOLOGY-REGULATORY INTEGRATIVE AND COMPARATIVE PHYSIOLOGY, V296, PR979, DOI 10.1152/ajpregu.90825.2008
Spychala, MS, 2018, ANNALS OF NEUROLOGY, V84, P23, DOI 10.1002/ana.25250
Crapser, J, 2016, AGING-US, V8, P1049, DOI 10.18632/aging.100952
Tan, CH, 2021, JOURNAL OF PARENTERAL AND ENTERAL NUTRITION, V45, P518, DOI 10.1002/jpen.1861
Levy, M, 2017, NATURE REVIEWS IMMUNOLOGY, V17, P219, DOI 10.1038/nri.2017.7
Tolhurst, G, 2012, DIABETES, V61, P364, DOI 10.2337/db11-1019
Sadler, R, 2020, JOURNAL OF NEUROSCIENCE, V40, P1162, DOI 10.1523/JNEUROSCI.1359-19.2019
Singh, V, 2018, JOURNAL OF CEREBRAL BLOOD FLOW AND METABOLISM, V38, P1293, DOI 10.1177/0271678X18780130
Johnson, C.O., 2019, Lancet Neurol., V18, P439, DOI DOI 10.1016/S1474-4422(19)30034-1
Battaglini, D, 2020, FRONTIERS IN NEUROLOGY, V11, DOI 10.3389/fneur.2020.00598
Neves, AL, 2013, JOURNAL OF MOLECULAR ENDOCRINOLOGY, V51, PR51, DOI 10.1530/JME-13-0079
Sonnenburg, JL, 2016, NATURE, V535, P56, DOI 10.1038/nature18846
Gao, ZG, 2009, DIABETES, V58, P1509, DOI 10.2337/db08-1637
Cryan, JF, 2019, PHYSIOLOGICAL REVIEWS, V99, P1877, DOI 10.1152/physrev.00018.2018
Svingen, GFT, 2018, INTERNATIONAL JOURNAL OF CARDIOLOGY, V267, P100, DOI 10.1016/j.ijcard.2018.04.128
Khalesi, S, 2014, HYPERTENSION, V64, P897, DOI 10.1161/HYPERTENSIONAHA.114.03469
Klimiec, E, 2016, JOURNAL OF NEUROIMMUNOLOGY, V297, P76, DOI 10.1016/j.jneuroim.2016.05.006
Karlsson, FH, 2012, NATURE COMMUNICATIONS, V3, DOI 10.1038/ncomms2266
Kawai, T, 2010, NATURE IMMUNOLOGY, V11, P373, DOI 10.1038/ni.1863
Randrianarisoa, E, 2016, SCIENTIFIC REPORTS, V6, DOI 10.1038/srep26745
Marques, FZ, 2017, CIRCULATION, V135, P964, DOI 10.1161/CIRCULATIONAHA.116.024545
Tang, WHW, 2013, NEW ENGLAND JOURNAL OF MEDICINE, V368, P1575, DOI 10.1056/NEJMoa1109400
Li, N, 2019, BMC MICROBIOLOGY, V19, DOI 10.1186/s12866-019-1552-1
Yamashiro, K, 2017, PLOS ONE, V12, DOI 10.1371/journal.pone.0171521
Fujii, H, 2013, NUTRITION JOURNAL, V12, DOI 10.1186/1475-2891-12-159
Houlden, A, 2016, BRAIN BEHAVIOR AND IMMUNITY, V57, P10, DOI 10.1016/j.bbi.2016.04.003
Wang, ZN, 2011, NATURE, V472, P57, DOI 10.1038/nature09922
Zhu, WF, 2016, CELL, V165, P111, DOI 10.1016/j.cell.2016.02.011
Hankey, GJ, 2017, LANCET, V389, P641, DOI 10.1016/S0140-6736(16)30962-X
Biagi, E, 2010, PLOS ONE, V5, DOI 10.1371/journal.pone.0010667
NR 69
TC 44
Z9 49
U1 6
U2 66
PU KARGER
PI BASEL
PA ALLSCHWILERSTRASSE 10, CH-4009 BASEL, SWITZERLAND
SN 0250-6807
EI 1421-9697
J9 ANN NUTR METAB
JI Ann. Nutr. Metab.
PD OCT 2021
PY 2021
VL 77
SU 2
BP 36
EP 44
DI 10.1159/000516398
EA JUN 2021
EY 2021
PG 9
WC Endocrinology & Metabolism; Nutrition & Dietetics
WE Science Citation Index Expanded (SCI-EXPANDED)
SC Endocrinology & Metabolism; Nutrition & Dietetics
TO Clinical & Life Sciences (1); Inflammatory Bowel Diseases & Infections (1.120); Gut Microbiota (1.120.384)
D3 2021-06-17
GA XK5FK
PM 34107468
UT WOS:000659537700001
OA hybrid; Green Submitted
DA 2025-09-18
ER
PT J
AU Chen, XJ
Wu, QH
Gao, XX
Wang, HD
Zhu, JJ
Xia, GH
He, Y
Song, W
Xu, KY
AF Chen, Xiaojiao
Wu, Qiheng
Gao, Xuxuan
Wang, Huidi
Zhu, Jiajia
Xia, Genghong
He, Yan
Song, Wei
Xu, Kaiyu
TI Gut Microbial Dysbiosis Associated with Type 2 Diabetes Aggravates Acute Ischemic Stroke
SO MSYSTEMS
LA English
DT Article
DE gut microbiota; acute ischemic stroke; type 2 diabetes
ID INTESTINAL MICROBIOTA; RECURRENT STROKE; RISK; DIET; OBESITY; METABOLISM; MELLITUS; DISEASE; CELLS
AB Type 2 diabetes (T2D) is an independent risk factor for acute ischemic stroke (AIS), but the underlying mechanisms remain elusive. Because the gut microbiota plays a causal role in both T2D and AIS, we wondered whether gut dysbiosis in T2D aggravates stroke progression. We recruited 35 T2D, 90 AIS, 60 AIS with T2D (AIS_T2D) patients, and 55 healthy controls and found that AIS and T2D had an ad…
C1 [Chen, Xiaojiao; Gao, Xuxuan; He, Yan; Xu, Kaiyu] Southern Med Univ, Zhujiang Hosp, Microbiome Med Ctr, Div Lab Med, Guangzhou, Peoples R China; [Wu, Qiheng; Wang, Huidi; Zhu, Jiajia; Xia, Genghong; Song, Wei] Southern Med Univ, Nanfang Hosp, Dept Neurol, Guangzhou, Peoples R China
C3 Southern Medical University - China; Southern Medical University - China
RP Southern Med Univ, Zhujiang Hosp, Microbiome Med Ctr, Div Lab Med, Guangzhou, Peoples R China; Southern Med Univ, Nanfang Hosp, Dept Neurol, Guangzhou, Peoples R China
EM songwei75@smu.edu.cn; xukaiyu09@smu.edu.cn
RI Wang, Huidi/HNS-3019-2023; He, Yan/AFV-4271-2022
OI Wang, Huidi/0009-0003-9727-295X; Xu, Kaiyu/0000-0002-2062-2160
FU Experimental Animal Research Center at Jinan University; National Natural Science Foundation of China; China Postdoctoral Science Foundation; Science and Technology Program of Guangzhou, China
FX We gratefully acknowledge all the workers from the Experimental Animal Research Center at Jinan University for their support during the GF mouse experiment.r This study was funded by the National Natural Science Foundation of China (NSFC31800415, NSFC82022044, NSFC81800746, and NSFC32171155), China Postdoctoral Science Foundation (2018M630967), and Science and Technology Program of Guangzhou, …
CR Peng, X, 2013, JOURNAL OF MICROBIOLOGICAL METHODS, V95, P455, DOI 10.1016/j.mimet.2013.07.015
Daniel, H, 2014, ISME JOURNAL, V8, P295, DOI 10.1038/ismej.2013.155
Segata, N, 2011, GENOME BIOLOGY, V12, DOI 10.1186/gb-2011-12-6-r60
Li, Y, 2000, JOURNAL OF CEREBRAL BLOOD FLOW AND METABOLISM, V20, P1311, DOI 10.1097/00004647-200009000-00006
Kang, C, 2017, MBIO, V8, DOI 10.1128/mBio.00900-17
Gonzalez, A, 2019, NEPHROLOGY DIALYSIS TRANSPLANTATION, V34, P783, DOI 10.1093/ndt/gfy238
Ståhl, CH, 2017, DIABETIC MEDICINE, V34, P522, DOI 10.1111/dme.13292
Alberti, KGMM, 1998, DIABETIC MEDICINE, V15, P539, DOI 10.1002/(SICI)1096-9136(199807)15:7<539::AID-DIA668>3.0.CO;2-S
Andersen, SD, 2015, STROKE, V46, P2491, DOI 10.1161/STROKEAHA.115.009912
Yin, J, 2015, JOURNAL OF THE AMERICAN HEART ASSOCIATION, V4, DOI 10.1161/JAHA.115.002699
Tang, AT, 2017, NATURE, V545, P305, DOI 10.1038/nature22075
Xu, KY, 2021, GUT, V70, P1486, DOI 10.1136/gutjnl-2020-323263
Cani, PD, 2019, NATURE METABOLISM, V1, P34, DOI 10.1038/s42255-018-0017-4
Forslund, K, 2015, NATURE, V528, P262, DOI 10.1038/nature15766
Liao, CC, 2015, MEDICINE, V94, DOI 10.1097/MD.0000000000002282
Liu, HX, 2016, JOURNAL OF HEPATOLOGY, V64, P641, DOI 10.1016/j.jhep.2015.09.022
Edgar, RC, 2010, BIOINFORMATICS, V26, P2460, DOI 10.1093/bioinformatics/btq461
Caporaso, JG, 2010, NATURE METHODS, V7, P335, DOI 10.1038/nmeth.f.303
Puddu, A, 2014, MEDIATORS OF INFLAMMATION, V2014, DOI 10.1155/2014/162021
Vrieze, A, 2012, GASTROENTEROLOGY, V143, P913, DOI 10.1053/j.gastro.2012.06.031
Koeth, RA, 2013, NATURE MEDICINE, V19, P576, DOI 10.1038/nm.3145
Xia, GH, 2019, FRONTIERS IN NEUROLOGY, V10, DOI 10.3389/fneur.2019.00397
Caporaso, JG, 2010, BIOINFORMATICS, V26, P266, DOI 10.1093/bioinformatics/btp636
Cani, PD, 2008, DIABETES, V57, P1470, DOI 10.2337/db07-1403
Parks, DH, 2010, BIOINFORMATICS, V26, P715, DOI 10.1093/bioinformatics/btq041
Qin, JJ, 2012, NATURE, V490, P55, DOI 10.1038/nature11450
Wang, WZ, 2017, CIRCULATION, V135, P759, DOI 10.1161/CIRCULATIONAHA.116.025250
Zhou, HW, 2011, ISME JOURNAL, V5, P741, DOI 10.1038/ismej.2010.160
Shin, NR, 2015, TRENDS IN BIOTECHNOLOGY, V33, P496, DOI 10.1016/j.tibtech.2015.06.011
Komaroff, AL, 2017, JAMA-JOURNAL OF THE AMERICAN MEDICAL ASSOCIATION, V317, P355, DOI 10.1001/jama.2016.20099
Zhou, MG, 2019, LANCET, V394, P1145, DOI 10.1016/S0140-6736(19)30427-1
Sarwar, N, 2010, LANCET, V375, P2215, DOI 10.1016/s0140-6736(10)60484-9
Einarson, TR, 2018, VALUE IN HEALTH, V21, P881, DOI 10.1016/j.jval.2017.12.019
Klimiec, E, 2016, JOURNAL OF NEUROIMMUNOLOGY, V297, P76, DOI 10.1016/j.jneuroim.2016.05.006
Price, MN, 2009, MOLECULAR BIOLOGY AND EVOLUTION, V26, P1641, DOI 10.1093/molbev/msp077
Kau, AL, 2015, SCIENCE TRANSLATIONAL MEDICINE, V7, DOI 10.1126/scitranslmed.aaa4877
Ríos-Covián, D, 2016, FRONTIERS IN MICROBIOLOGY, V7, DOI 10.3389/fmicb.2016.00185
Matheus, VA, 2017, EXPERIMENTAL BIOLOGY AND MEDICINE, V242, P1214, DOI 10.1177/1535370217708188
Rothwell, PM, 2016, LANCET, V388, P365, DOI 10.1016/S0140-6736(16)30468-8
Tang, WHW, 2013, NEW ENGLAND JOURNAL OF MEDICINE, V368, P1575, DOI 10.1056/NEJMoa1109400
Hu, ED, 2018, CELLULAR IMMUNOLOGY, V328, P24, DOI 10.1016/j.cellimm.2018.03.003
Yoshimura, S, 2018, NEUROLOGY, V91, PE1695, DOI 10.1212/WNL.0000000000006437
Feng, WQ, 2018, CELLULAR PHYSIOLOGY AND BIOCHEMISTRY, V47, P1617, DOI 10.1159/000490981
Chassaing, B, 2015, NATURE, V519, P92, DOI 10.1038/nature14232
den Besten, G, 2013, JOURNAL OF LIPID RESEARCH, V54, P2325, DOI 10.1194/jlr.R036012
Fei, N, 2013, ISME JOURNAL, V7, P880, DOI 10.1038/ismej.2012.153
Zhu, WF, 2016, CELL, V165, P111, DOI 10.1016/j.cell.2016.02.011
Martens, EC, 2018, NATURE REVIEWS MICROBIOLOGY, V16, P457, DOI 10.1038/s41579-018-0036-x
He, Y, 2018, MICROBIOME, V6, DOI 10.1186/s40168-018-0557-6
Hankey, GJ, 2017, LANCET, V389, P641, DOI 10.1016/S0140-6736(16)30962-X
NR 50
TC 9
Z9 11
U1 3
U2 22
PU AMER SOC MICROBIOLOGY
PI WASHINGTON
PA 1752 N ST NW, WASHINGTON, DC 20036-2904 USA
SN 2379-5077
J9 MSYSTEMS
JI mSystems
PD NOV-DEC 2021
PY 2021
VL 6
IS 6
AR e01304-21
DI 10.1128/msystems.01304-21
PG 13
WC Microbiology
WE Science Citation Index Expanded (SCI-EXPANDED)
SC Microbiology
TO Clinical & Life Sciences (1); Inflammatory Bowel Diseases & Infections (1.120); Gut Microbiota (1.120.384)
D3 2022-04-04
GA 0B0VJ
PM 34931881
UT WOS:000774361200001
OA gold; Green Submitted
DA 2025-09-18
ER
PT J
AU Xia, GH
You, C
Gao, XX
Zeng, XL
Zhu, JJ
Xu, KY
Tan, CH
Xu, RT
Wu, QH
Zhou, HW
He, Y
Yin, J
AF Xia, Geng-Hong
You, Chao
Gao, Xu-Xuan
Zeng, Xiu-Li
Zhu, Jia-Jia
Xu, Kai-Yu
Tan, Chu-Hong
Xu, Ruo-Ting
Wu, Qi-Heng
Zhou, Hong-Wei
He, Yan
Yin, Jia
TI Stroke Dysbiosis Index (SDI) in Gut Microbiome Are Associated With Brain Injury and Prognosis of Stroke
SO FRONTIERS IN NEUROLOGY
LA English
DT Article
DE stroke; brain injury; microbiota dysbiosis; fecal microbiome transplantation; outcome
ID CENTRAL-NERVOUS-SYSTEM; ACUTE ISCHEMIC-STROKE; NEUROLOGICAL DISORDERS; ANTIBIOTIC-TREATMENT; NATIONAL INSTITUTE; SEVERITY; RECOVERY; TRIALS; TRANSPLANTATION; IMPROVEMENT
AB Background: Significant dysbiosis occurs in the gut microbiome of stroke patients. Condensing these broad, complex changes into one index would greatly facilitate the clinical usage of gut microbiome data. Here, we formulated a gut microbiota index in patients with acute ischemic stroke based on their gut microbiota dysbiosis patterns and tested whether the index was correlated with brain inju…
C1 [Xia, Geng-Hong; You, Chao; Gao, Xu-Xuan; Zeng, Xiu-Li; Zhu, Jia-Jia; Tan, Chu-Hong; Xu, Ruo-Ting; Wu, Qi-Heng; Yin, Jia] Southern Med Univ, Nanfang Hosp, Dept Neurol, Guangzhou, Guangdong, Peoples R China; [You, Chao] First Peoples Hosp Zunyi, Dept Neurol, Zunyi, Peoples R China; [Xu, Kai-Yu; Zhou, Hong-Wei] Southern Med Univ, Zhujiang Hosp, Div Lab Med, State Key Lab Organ Failure Res, Guang…
C3 Southern Medical University - China; Southern Medical University - China; Southern Medical University - China
RP Southern Med Univ, Nanfang Hosp, Dept Neurol, Guangzhou, Guangdong, Peoples R China; Southern Med Univ, Zhujiang Hosp, Div Lab Med, Microbiome Med Ctr, Guangzhou, Guangdong, Peoples R China
EM jiajiayin@139.com; 197053351@qq.com
RI Zhou, Hongwei/B-4193-2008; He, Yan/AFV-4271-2022; Zhou, Yu/AAV-6584-2021
OI Xu, Kaiyu/0000-0002-2062-2160; You, Chao/0000-0002-7861-3443; He, Yan/0000-0002-6611-2959
FU National Natural Science Foundation of China; Guangdong Natural Science Foundation; Clinical Research Startup Program of Southern Medical University by High-level University Construction Funding of Guangdong Provincial Department of Education
FX This study was supported by the National Natural Science Foundation of China (No. NSFC81671171), the Guangdong Natural Science Foundation (No. 2017A030313821), and the Clinical Research Startup Program of Southern Medical University by High-level University Construction Funding of Guangdong Provincial Department of Education (No. LC2016PY025).
CR Segata, N, 2011, GENOME BIOLOGY, V12, DOI 10.1186/gb-2011-12-6-r60
Lye, Huey Shi, 2018, Frontiers in bioscience (Elite edition), V10, P344, DOI 10.2741/e826
Li, Y, 2000, JOURNAL OF CEREBRAL BLOOD FLOW AND METABOLISM, V20, P1311, DOI 10.1097/00004647-200009000-00006
Pamer, EG, 2014, MUCOSAL IMMUNOLOGY, V7, P210, DOI 10.1038/mi.2013.117
Ho, TH, 2019, JOURNAL OF NEUROLOGY, V266, P589, DOI 10.1007/s00415-018-09171-2
Goyal, A, 2018, INFLAMMATORY BOWEL DISEASES, V24, P410, DOI 10.1093/ibd/izx035
Morgun, A, 2015, GUT, V64, P1732, DOI 10.1136/gutjnl-2014-308820
Muñoz-Rivas, N, 2015, PLOS ONE, V10, DOI 10.1371/journal.pone.0145535
Rusu, ME, 2018, FOOD & FUNCTION, V9, P2554, DOI 10.1039/C7FO01967J
游超, 2018, Chinese Journal of Nervous and Mental Diseases, V44, P149
HANSEN, AK, 1995, LABORATORY ANIMALS, V29, P37, DOI 10.1258/002367795780740410
Yin, J, 2015, JOURNAL OF THE AMERICAN HEART ASSOCIATION, V4, DOI 10.1161/JAHA.115.002699
Singh, V, 2016, JOURNAL OF NEUROSCIENCE, V36, P7428, DOI 10.1523/JNEUROSCI.1114-16.2016
Hirayama, Kazuhiro, 2005, Current Issues in Intestinal Microbiology, V6, P69
Hallevi, H, 2009, CEREBROVASCULAR DISEASES, V28, P341, DOI 10.1159/000229552
Tlaskalová-Hogenová, H, 2011, CELLULAR & MOLECULAR IMMUNOLOGY, V8, P110, DOI 10.1038/cmi.2010.67
Hartstra, AV, 2015, DIABETES CARE, V38, P159, DOI 10.2337/dc14-0769
Knight, R, 2018, NATURE REVIEWS MICROBIOLOGY, V16, P410, DOI 10.1038/s41579-018-0029-9
Winek, K, 2016, NEUROTHERAPEUTICS, V13, P762, DOI 10.1007/s13311-016-0475-x
Stanley, D, 2016, NATURE MEDICINE, V22, P1277, DOI 10.1038/nm.4194
Ashraf, R, 2014, CRITICAL REVIEWS IN FOOD SCIENCE AND NUTRITION, V54, P938, DOI 10.1080/10408398.2011.619671
Rost, NS, 2012, STROKE, V43, P441, DOI 10.1161/STROKEAHA.111.629212
Bentley, P, 2014, EUROPEAN JOURNAL OF NEUROLOGY, V21, P1226, DOI 10.1111/ene.12464
Mancini, N, 2017, OPEN FORUM INFECTIOUS DISEASES, V4, DOI 10.1093/ofid/ofx215
Diao, H, 2016, BMC MICROBIOLOGY, V16, DOI 10.1186/s12866-016-0851-z
Hansen, CHF, 2012, PLOS ONE, V7, DOI 10.1371/journal.pone.0034043
Zhou, CK, 2013, JOURNAL OF THE NEUROLOGICAL SCIENCES, V325, P186, DOI 10.1016/j.jns.2012.11.018
Winek, K, 2016, STROKE, V47, P1354, DOI 10.1161/STROKEAHA.115.011800
Benakis, C, 2016, NATURE MEDICINE, V22, P516, DOI 10.1038/nm.4068
Wang, CW, 2019, CYTOKINE, V115, P8, DOI 10.1016/j.cyto.2018.11.029
Jackman, K, 2011, NEURODEGENERATION: METHODS AND PROTOCOLS, V793, P195, DOI 10.1007/978-1-61779-328-8_13
Shoemaker, Michael J, 2006, Journal of geriatric physical therapy (2001), V29, P69
Benjamin, EJ, 2018, CIRCULATION, V137, PE67, DOI 10.1161/CIR.0000000000000530
Guo, Z, 2016, SCIENTIFIC REPORTS, V6, DOI 10.1038/srep20602
Spychala, MS, 2018, ANNALS OF NEUROLOGY, V84, P23, DOI 10.1002/ana.25250
Eckburg, PB, 2005, SCIENCE, V308, P1635, DOI 10.1126/science.1110591
Luo, Y, 2012, CURRENT NEUROVASCULAR RESEARCH, V9, P128, DOI 10.2174/156720212800410876
Zeng, BH, 2013, CURRENT MICROBIOLOGY, V67, P313, DOI 10.1007/s00284-013-0360-3
Hemmen, TM, 2011, STROKE, V42, P3163, DOI 10.1161/STROKEAHA.110.608919
Sajobi, TT, 2017, STROKE, V48, P105, DOI 10.1161/STROKEAHA.116.014456
Kerr, DM, 2012, STROKE, V43, P1401, DOI 10.1161/STROKEAHA.111.644484
Balucani, C, 2016, JOURNAL OF STROKE & CEREBROVASCULAR DISEASES, V25, P894, DOI 10.1016/j.jstrokecerebrovasdis.2015.10.028
Bajaj, JS, 2016, SCIENTIFIC REPORTS, V6, DOI 10.1038/srep20447
Lozupone, C, 2011, ISME JOURNAL, V5, P169, DOI 10.1038/ismej.2010.133
Modi, SR, 2013, NATURE, V499, P219, DOI 10.1038/nature12212
Swidsinski, A, 2012, INTESTINAL RESEARCH, V10, P332, DOI 10.5217/ir.2012.10.4.332
Lundberg, R, 2016, GUT MICROBES, V7, P68, DOI 10.1080/19490976.2015.1127463
Weng, M, 2013, JOURNAL OF DEVELOPMENTAL ORIGINS OF HEALTH AND DISEASE, V4, P203, DOI 10.1017/S2040174412000712
Shimizu, Y, 2018, WORLD JOURNAL OF GASTROENTEROLOGY, V24, P4750, DOI 10.3748/wjg.v24.i42.4750
Yamashiro, K, 2017, PLOS ONE, V12, DOI 10.1371/journal.pone.0171521
Qin, N, 2014, NATURE, V513, P59, DOI 10.1038/nature13568
Zhou, YL, 2018, MSYSTEMS, V3, DOI 10.1128/mSystems.00188-17
NR 52
TC 152
Z9 172
U1 0
U2 51
PU FRONTIERS MEDIA SA
PI LAUSANNE
PA AVENUE DU TRIBUNAL FEDERAL 34, LAUSANNE, CH-1015, SWITZERLAND
SN 1664-2295
J9 FRONT NEUROL
JI Front. Neurol.
PD APR 24 2019
PY 2019
VL 10
AR 397
DI 10.3389/fneur.2019.00397
PG 13
WC Clinical Neurology; Neurosciences
WE Science Citation Index Expanded (SCI-EXPANDED)
SC Neurosciences & Neurology
TO Clinical & Life Sciences (1); Inflammatory Bowel Diseases & Infections (1.120); Gut Microbiota (1.120.384)
D3 2019-05-08
GA HU7WR
PM 31068891
UT WOS:000465494800001
OA gold; Green Published
DA 2025-09-18
ER
PT J
AU Benakis, C
Poon, C
Lane, DA
Brea, D
Sita, G
Moore, J
Murphy, M
Racchumi, G
Iadecola, C
Anrather, J
AF Benakis, Corinne
Poon, Carrie
Lane, Diane A.
Brea, David
Sita, Giulia
Moore, Jamie
Murphy, Michelle
Racchumi, Gianfranco
Iadecola, Costantino
Anrather, Josef
TI Distinct Commensal Bacterial Signature in the Gut Is Associated With Acute and Long-Term Protection From Ischemic Stroke
SO STROKE
LA English
DT Article
DE ampicillin; bacteroidetes; metabolic pathways; microbiota; stroke; vancomycin
ID IMMUNE-RESPONSE; BRAIN-INJURY; MICROBIOTA
[truncated: 184,307 more rows]
