# Supplementary material for: Global research trends in stroke and gut microbiota: a multi-database bibliometric analysis and cross-validation study
Source: Front Microbiol. 2026 Apr 8;17:1766228. doi: 10.3389/fmicb.2026.1766228 (PMC13099332; doi:10.3389/fmicb.2026.1766228)
Supplement: Supplementary file 2 [file Table_2.XLSX]

## Sheet: pubmed
PMID- 39767686
OWN - NLM
STAT- PubMed-not-MEDLINE
LR - 20250108
IS - 2227-9059 (Print)
IS - 2227-9059 (Electronic)
IS - 2227-9059 (Linking)
VI - 12
IP - 12
DP - 2024 Dec 6
TI - Gut Microbiota, Bacterial Translocation, and Stroke: Current Knowledge and Future
Directions.
LID - 10.3390/biomedicines12122781 [doi]
LID - 2781
AB - Stroke is one of the most devastating pathologies in terms of mortality, cause of
dementia, major adult disability, and socioeconomic burden worldwide. Despite its
severity, treatment options remain limited, with no pharmacological therapies
available for hemorrhagic stroke (HS) and only fibrinolytic therapy or mechanical
thrombectomy for ischemic stroke (IS). In the pathophysiology of stroke, after
the acute phase, many patients develop systemic immunosuppression, which,
combined with neurological dysfunction and hospital management, leads to the
onset of stroke-associated infections (SAIs). These infections worsen prognosis
and increase mortality. Recent evidence, particularly from experimental studies,
has highlighted alterations in the microbiota-gut-brain axis (MGBA) following
stroke, which ultimately disrupts the gut flora and increases intestinal
permeability. These changes can result in bacterial translocation (BT) from the
gut to sterile organs, further contributing to the development of SAIs. Given the
novelty and significance of these processes, especially the role of BT in the
development of SAIs, this review summarizes the latest advances in understanding
these phenomena and discusses potential therapeutic strategies to mitigate them,
ultimately reducing post-stroke complications and improving treatment outcomes.
FAU - Granados-Martinez, Cristina
AU - Granados-Martinez C
AUID- ORCID: 0009-0007-7446-3971
AD - Department of Pharmacology and Toxicology, School of Medicine, University
Complutense of Madrid, 28040 Madrid, Spain.
AD - Research Institute Hospital 12 de Octubre, 28041 Madrid, Spain.
FAU - Alfageme-Lopez, Nuria
AU - Alfageme-Lopez N
AD - Department of Pharmacology and Toxicology, School of Medicine, University
Complutense of Madrid, 28040 Madrid, Spain.
FAU - Navarro-Oviedo, Manuel
AU - Navarro-Oviedo M
AUID- ORCID: 0000-0003-2095-5501
AD - Department of Pharmacology and Toxicology, School of Medicine, University
Complutense of Madrid, 28040 Madrid, Spain.
AD - Research Institute Hospital 12 de Octubre, 28041 Madrid, Spain.
FAU - Nieto-Vaquero, Carmen
AU - Nieto-Vaquero C
AD - Department of Pharmacology and Toxicology, School of Medicine, University
Complutense of Madrid, 28040 Madrid, Spain.
AD - Research Institute Hospital 12 de Octubre, 28041 Madrid, Spain.
AD - Neurovascular Pathophysiology, Cardiovascular Risk Factor and Brain Health
Program, Centro Nacional de Investigaciones Cardiovasculares (CNIC), 28029
Madrid, Spain.
FAU - Cuartero, Maria Isabel
AU - Cuartero MI
AD - Department of Pharmacology and Toxicology, School of Medicine, University
Complutense of Madrid, 28040 Madrid, Spain.
AD - Research Institute Hospital 12 de Octubre, 28041 Madrid, Spain.
AD - Neurovascular Pathophysiology, Cardiovascular Risk Factor and Brain Health
Program, Centro Nacional de Investigaciones Cardiovasculares (CNIC), 28029
Madrid, Spain.
FAU - Diaz-Benito, Blanca
AU - Diaz-Benito B
AUID- ORCID: 0000-0002-9491-0616
AD - Department of Pharmacology and Toxicology, School of Medicine, University
Complutense of Madrid, 28040 Madrid, Spain.
AD - Research Institute Hospital 12 de Octubre, 28041 Madrid, Spain.
FAU - Moro, Maria Angeles
AU - Moro MA
AUID- ORCID: 0000-0003-1010-8237
AD - Research Institute Hospital 12 de Octubre, 28041 Madrid, Spain.
AD - Neurovascular Pathophysiology, Cardiovascular Risk Factor and Brain Health
Program, Centro Nacional de Investigaciones Cardiovasculares (CNIC), 28029
Madrid, Spain.
FAU - Lizasoain, Ignacio
AU - Lizasoain I
AD - Department of Pharmacology and Toxicology, School of Medicine, University
Complutense of Madrid, 28040 Madrid, Spain.
AD - Research Institute Hospital 12 de Octubre, 28041 Madrid, Spain.
FAU - Hernandez-Jimenez, Macarena
AU - Hernandez-Jimenez M
AUID- ORCID: 0000-0003-3329-3965
AD - Department of Pharmacology and Toxicology, School of Medicine, University
Complutense of Madrid, 28040 Madrid, Spain.
AD - Research Institute Hospital 12 de Octubre, 28041 Madrid, Spain.
AD - AptaTargets S.L. Avda. Cardenal Herrera Oria 298, 28035 Madrid, Spain.
FAU - Pradillo, Jesus Miguel
AU - Pradillo JM
AUID- ORCID: 0000-0002-8266-7946
AD - Department of Pharmacology and Toxicology, School of Medicine, University
Complutense of Madrid, 28040 Madrid, Spain.
AD - Research Institute Hospital 12 de Octubre, 28041 Madrid, Spain.
LA - eng
GR - PID2020-117765RB-I00/Spanish Ministery of Science and Innovation/
PT - Journal Article
PT - Review
DEP - 20241206
PL - Switzerland
TA - Biomedicines
JT - Biomedicines
JID - 101691304
PMC - PMC11673227
OTO - NOTNLM
OT - bacterial translocation
OT - dysbiosis
OT - hemorrhagic stroke
OT - ischemic stroke
OT - leaky gut
OT - stroke
OT - stroke associated infections
OT - treatment
COIS- Macarena Hernandez-Jimenez is Scientific Advisor of the company AptaTargets S.L.
Avda. The remaining authors declare that the research was conducted in the
absence of any commercial or financial relationships that could be construed as a
potential conflict of interest.
EDAT- 2025/01/08 06:21
MHDA- 2025/01/08 06:22
PMCR- 2024/12/06
CRDT- 2025/01/08 01:14
PHST- 2024/10/25 00:00 [received]
PHST- 2024/11/28 00:00 [revised]
PHST- 2024/12/04 00:00 [accepted]
PHST- 2025/01/08 06:22 [medline]
PHST- 2025/01/08 06:21 [pubmed]
PHST- 2025/01/08 01:14 [entrez]
PHST- 2024/12/06 00:00 [pmc-release]
AID - biomedicines12122781 [pii]
AID - biomedicines-12-02781 [pii]
AID - 10.3390/biomedicines12122781 [doi]
PST - epublish
SO - Biomedicines. 2024 Dec 6;12(12):2781. doi: 10.3390/biomedicines12122781.
PMID- 40868870
OWN - NLM
STAT- PubMed-not-MEDLINE
DCOM- 20250914
LR - 20250914
IS - 2075-1729 (Print)
IS - 2075-1729 (Electronic)
IS - 2075-1729 (Linking)
VI - 15
IP - 8
DP - 2025 Aug 2
TI - Neuroprotective Effect Against Ischemic Stroke of the Novel Functional Drink
Containing Anthocyanin and Dietary Fiber Enriched-Functional Ingredient from the
Mixture of Banana and Germinated Jasmine Rice.
LID - 10.3390/life15081222 [doi]
LID - 1222
AB - Due to the stroke-protective effects of dietary fiber and anthocyanin together
with the synergistic interaction, we hypothesized that the functional drink
containing the anthocyanins and dietary fiber-enriched functional ingredient from
banana and germinated black Jasmine rice (BR) should protect against ischemic
stroke. BR at doses of 300, 600, and 900 mg/kg body weight (BW) was orally given
to male Wistar rats weighing 290-350 g once daily for 21 days, and they were
subjected to ischemic reperfusion injury induced by temporary occlusion of the
middle cerebral artery (MCAO/IR) for 90 min. The treatment was prolonged for 21
days after MCAO/IR. They were assessed for brain infarction volume, neuron
density, Nrf2, MDA, and catalase in the cortex together with serum TNF-α and
IL-6. Lactobacillus and Bifidobacterium spp. in feces were also assessed. Our
results showed that BR improved the increase in brain infarcted volume, MDA,
TNF-α, and IL-6 and the decrease in neuron density, Nrf2, catalase, and both
bacteria spp. induced by MCAO/IR. These data suggest the stroke-protective effect
of the novel functional drink, and the action may involve the improvement of
Nrf2, oxidative stress, inflammation, and the amount of Lactobacillus and
Bifidobacterium spp.
FAU - Muhammad, Mubarak
AU - Muhammad M
AUID- ORCID: 0000-0003-0001-5408
AD - Neuroscience Program, Department of Physiology, Graduate School, Faculty of
Medicine, Khon Kaen University, Khon Kaen 40002, Thailand.
FAU - Wattanathorn, Jintanaporn
AU - Wattanathorn J
AUID- ORCID: 0000-0002-7383-2348
AD - Department of Physiology, Faculty of Medicine, Khon Kaen University, Khon Kaen
40002, Thailand.
AD - Research Institute for High Human Performance and Health Promotion, Khon Kaen
University, Khon Kaen 40002, Thailand.
FAU - Thukham-Mee, Wipawee
AU - Thukham-Mee W
AD - Department of Physiology, Faculty of Medicine, Khon Kaen University, Khon Kaen
40002, Thailand.
AD - Research Institute for High Human Performance and Health Promotion, Khon Kaen
University, Khon Kaen 40002, Thailand.
FAU - Phuthong, Sophida
AU - Phuthong S
AD - Department of Physiology, Faculty of Medicine, Khon Kaen University, Khon Kaen
40002, Thailand.
AD - Research Institute for High Human Performance and Health Promotion, Khon Kaen
University, Khon Kaen 40002, Thailand.
FAU - Muchimapura, Supaporn
AU - Muchimapura S
AUID- ORCID: 0000-0001-7756-1955
AD - Department of Physiology, Faculty of Medicine, Khon Kaen University, Khon Kaen
40002, Thailand.
AD - Research Institute for High Human Performance and Health Promotion, Khon Kaen
University, Khon Kaen 40002, Thailand.
LA - eng
GR - Functional Food project MMJW1./Research Institute for High Human Performance and
Health Promotion, Khon Kaen University/
PT - Journal Article
DEP - 20250802
PL - Switzerland
TA - Life (Basel)
JT - Life (Basel, Switzerland)
JID - 101580444
PMC - PMC12387290
OTO - NOTNLM
OT - anthocyanin
OT - banana
OT - black Jasmine rice
OT - dietary fiber
OT - ischemic stroke
COIS- The authors declare no conflicts of interest.
EDAT- 2025/08/30 04:46
MHDA- 2025/08/30 04:47
PMCR- 2025/08/02
CRDT- 2025/08/28 01:10
PHST- 2025/06/07 00:00 [received]
PHST- 2025/07/23 00:00 [revised]
PHST- 2025/07/25 00:00 [accepted]
PHST- 2025/08/30 04:47 [medline]
PHST- 2025/08/30 04:46 [pubmed]
PHST- 2025/08/28 01:10 [entrez]
PHST- 2025/08/02 00:00 [pmc-release]
AID - life15081222 [pii]
AID - life-15-01222 [pii]
AID - 10.3390/life15081222 [doi]
PST - epublish
SO - Life (Basel). 2025 Aug 2;15(8):1222. doi: 10.3390/life15081222.
PMID- 28166278
OWN - NLM
STAT- PubMed-not-MEDLINE
DCOM- 20170825
LR - 20190325
IS - 1932-6203 (Electronic)
IS - 1932-6203 (Linking)
VI - 12
IP - 2
DP - 2017
TI - Gut dysbiosis is associated with metabolism and systemic inflammation in patients
with ischemic stroke.
PG - e0171521
LID - 10.1371/journal.pone.0171521 [doi]
LID - e0171521
AB - The role of metabolic diseases in ischemic stroke has become a primary concern in
both research and clinical practice. Increasing evidence suggests that dysbiosis
is associated with metabolic diseases. The aim of this study was to investigate
whether the gut microbiota, as well as concentrations of organic acids, the major
products of dietary fiber fermentation by the gut microbiota, are altered in
patients with ischemic stroke, and to examine the association between these
changes and host metabolism and inflammation. We analyzed the composition of the
fecal gut microbiota and the concentrations of fecal organic acids in 41 ischemic
stroke patients and 40 control subjects via 16S and 23S rRNA-targeted
quantitative reverse transcription (qRT)-PCR and high-performance liquid
chromatography analyses, respectively. Multivariable linear regression analysis
was subsequently performed to evaluate the relationships between ischemic stroke
and bacterial counts and organic acid concentrations. Correlations between
bioclinical markers and bacterial counts and organic acids concentrations were
also evaluated. Although only the bacterial counts of Lactobacillus ruminis were
significantly higher in stroke patients compared to controls, multivariable
analysis showed that ischemic stroke was independently associated with increased
bacterial counts of Atopobium cluster and Lactobacillus ruminis, and decreased
numbers of Lactobacillus sakei subgroup, independent of age, hypertension, and
type 2 diabetes. Changes in the prevalence of Lactobacillus ruminis were
positively correlated with serum interleukin-6 levels. In addition, ischemic
stroke was associated with decreased and increased concentrations of acetic acid
and valeric acid, respectively. Meanwhile, changes in acetic acid concentrations
were negatively correlated with the levels of glycated hemoglobin and low-density
lipoprotein cholesterol, whereas changes in valeric acid concentrations were
positively correlated with the level of high sensitivity C-reactive protein and
with white blood cell counts. Together, our findings suggest that gut dysbiosis
in patients with ischemic stroke is associated with host metabolism and
inflammation.
FAU - Yamashiro, Kazuo
AU - Yamashiro K
AD - Department of Neurology, Juntendo University School of Medicine, Tokyo, Japan.
FAU - Tanaka, Ryota
AU - Tanaka R
AD - Department of Neurology, Juntendo University School of Medicine, Tokyo, Japan.
FAU - Urabe, Takao
AU - Urabe T
AD - Department of Neurology, Juntendo University Urayasu Hospital, Chiba, Japan.
FAU - Ueno, Yuji
AU - Ueno Y
AD - Department of Neurology, Juntendo University School of Medicine, Tokyo, Japan.
FAU - Yamashiro, Yuichiro
AU - Yamashiro Y
AD - Probiotics Research Laboratory, Juntendo University Graduate School of Medicine,
Tokyo, Japan.
FAU - Nomoto, Koji
AU - Nomoto K
AD - Probiotics Research Laboratory, Juntendo University Graduate School of Medicine,
Tokyo, Japan.
AD - Yakult Central Institute, Tokyo, Japan.
FAU - Takahashi, Takuya
AU - Takahashi T
AD - Probiotics Research Laboratory, Juntendo University Graduate School of Medicine,
Tokyo, Japan.
AD - Yakult Central Institute, Tokyo, Japan.
FAU - Tsuji, Hirokazu
AU - Tsuji H
AD - Yakult Central Institute, Tokyo, Japan.
FAU - Asahara, Takashi
AU - Asahara T
AD - Yakult Central Institute, Tokyo, Japan.
FAU - Hattori, Nobutaka
AU - Hattori N
AD - Department of Neurology, Juntendo University School of Medicine, Tokyo, Japan.
LA - eng
PT - Journal Article
DEP - 20170206
PL - United States
TA - PLoS One
JT - PloS one
JID - 101285081
EIN - PLoS One. 2017 Apr 13;12(4):e0176062. doi: 10.1371/journal.pone.0176062. PMID:
28406979
PMC - PMC5293236
COIS- This study was supported by Yakult Central Institute. KN, YY, HT and TA are
employed by the Yakult Central Institute. KN, YY, HT and TA blindly analyzed
fecal and blood samples. There are no patents, products in development or
marketed products to declare. This does not alter our adherence to PLOS ONE
policies on sharing data and materials. The other authors have no competing
interests.
EDAT- 2017/02/07 06:00
MHDA- 2017/02/07 06:01
PMCR- 2017/02/06
CRDT- 2017/02/07 06:00
PHST- 2016/06/15 00:00 [received]
PHST- 2017/01/22 00:00 [accepted]
PHST- 2017/02/07 06:00 [entrez]
PHST- 2017/02/07 06:00 [pubmed]
PHST- 2017/02/07 06:01 [medline]
PHST- 2017/02/06 00:00 [pmc-release]
AID - PONE-D-16-24014 [pii]
AID - 10.1371/journal.pone.0171521 [doi]
PST - epublish
SO - PLoS One. 2017 Feb 6;12(2):e0171521. doi: 10.1371/journal.pone.0171521.
eCollection 2017.
PMID- 40656933
OWN - NLM
STAT- PubMed-not-MEDLINE
LR - 20250716
IS - 1176-6328 (Print)
IS - 1178-2021 (Electronic)
IS - 1176-6328 (Linking)
VI - 21
DP - 2025
TI - Clinical Efficacy of Mind-Regulating Acupuncture on Post-Stroke Depression Based
on the "Microbiota-Gut-Brain Axis" Theory: A Randomized Controlled Study.
PG - 1349-1358
LID - 10.2147/NDT.S525238 [doi]
AB - OBJECTIVE: This study explored the clinical efficacy and mechanisms of
Mind-Regulating Acupuncture (MRA) for post-stroke depression (PSD) based on the
"microbiota-gut-brain axis" theory. METHODS: 92 PSD patients were randomly
divided into an observation group (received conventional therapy + MRA) and a
control group (conventional therapy only). After 8?weeks of treatment, multiple
indicators including depression scores, neurological function scores, and levels
of neurotransmitters and gut microbiota were compared. RESULTS: MRA significantly
improved depressive symptoms, neurological function, and daily living abilities
in PSD patients. It increased serum 5-HT and BDNF levels, and regulated gut
microbiota, promoting beneficial bacteria and reducing harmful ones. CONCLUSION:
MRA effectively treats PSD, and its mechanism may involve regulating the
"microbiota-gut-brain axis", increasing beneficial gut bacteria, and enhancing
5-HT and BDNF levels.
CI - ? 2025 Xie et al.
FAU - Xie, Jingjun
AU - Xie J
AUID- ORCID: 0000-0003-2799-735X
AD - Department of Acupuncture, The First People's Hospital of Huzhou, Huzhou,
Zhejiang Province, People's Republic of China.
FAU - Li, Jinxia
AU - Li J
AD - Department of Acupuncture, Huzhou Hospital of Traditional Chinese Medicine,
Affiliated to Zhejiang Chinese Medical University, Huzhou, Zhejiang Province,
People's Republic of China.
FAU - Sun, Qi
AU - Sun Q
AD - Department of Acupuncture, The First People's Hospital of Huzhou, Huzhou,
Zhejiang Province, People's Republic of China.
FAU - Jiang, Jie
AU - Jiang J
AD - Department of Acupuncture, The First People's Hospital of Huzhou, Huzhou,
Zhejiang Province, People's Republic of China.
LA - eng
PT - Case Reports
PT - Clinical Trial
PT - Journal Article
DEP - 20250707
PL - New Zealand
TA - Neuropsychiatr Dis Treat
JT - Neuropsychiatric disease and treatment
JID - 101240304
PMC - PMC12254467
OTO - NOTNLM
OT - gut microbiota
OT - microbiota-gut-brain axis
OT - mind-regulating acupuncture
OT - post-stroke depression
COIS- The authors declare that they have no competing interests in this work.
EDAT- 2025/07/14 12:28
MHDA- 2025/07/14 12:29
PMCR- 2025/07/07
CRDT- 2025/07/14 07:55
PHST- 2025/02/27 00:00 [received]
PHST- 2025/07/01 00:00 [accepted]
PHST- 2025/07/14 12:29 [medline]
PHST- 2025/07/14 12:28 [pubmed]
PHST- 2025/07/14 07:55 [entrez]
PHST- 2025/07/07 00:00 [pmc-release]
AID - 525238 [pii]
AID - 10.2147/NDT.S525238 [doi]
PST - epublish
SO - Neuropsychiatr Dis Treat. 2025 Jul 7;21:1349-1358. doi: 10.2147/NDT.S525238.
eCollection 2025.
PMID- 33192448
OWN - NLM
STAT- PubMed-not-MEDLINE
LR - 20201117
IS - 1663-4365 (Print)
IS - 1663-4365 (Electronic)
IS - 1663-4365 (Linking)
VI - 12
DP - 2020
TI - Gut Microbiome Signatures Are Biomarkers for Cognitive Impairment in Patients
With Ischemic Stroke.
PG - 511562
LID - 10.3389/fnagi.2020.511562 [doi]
LID - 511562
AB - Post-stroke cognitive impairment (PSCI) is a common neuropsychiatric complication
of stroke. Mounting evidence has demonstrated a connection between gut microbiota
(GM) and neuropsychiatric disease. Our previous study revealed the changes in the
GM in a mouse model of vascular dementia. However, the characteristic GM of PSCI
remains unclear. This study aimed to characterize the GM of PSCI and explored the
potential of GM as PSCI biomarkers. A total of 93 patients with ischemic stroke
were enrolled in this study. The patients were divided into two groups according
to their MoCA scores 3 months after stroke onset. Clinical data and biological
variables were recorded. GM composition was analyzed using 16S ribosomal RNA
sequencing, and the characteristic GM was identified by linear discriminant
analysis Effect Size (Lefse). Our results showed that Proteobacteria was highly
increased in the PSCI group compared with the post-stroke non-cognitive
impairment (PSNCI) group, the similar alterations were also observed at the
class, order, family, and genus levels of Proteobacteria. After age adjustments,
the abundance of Firmicutes, and its members, including Clostridia,
Clostridiales, Lachnospiraceae, and Lachnospiraceae_other, were significantly
decreased in the age-matched PSCI group compared with the PSNCI group. Besides,
the GM was closely associated with MoCA scores and the risk factors for PSCI,
including higher baseline National Institute of Health Stroke Scale score, higher
homocysteine (Hcy) level, higher prevalence of stroke recurrence, leukoaraiosis,
and brain atrophy. The KEGG results showed the enriched module for folding,
sorting and degradation (chaperones and folding catalysts) and the decreased
modules related to metabolisms of cofactors and vitamins, amino acid, and lipid
in PSCI patients. A significant correlation was observed between PSCI and the
abundance of Enterobacteriaceae after adjustments (P = 0.035). Moreover, the
receiver operating characteristic (ROC) models based on the characteristic GM and
Enterobacteriaceae could distinguish PSCI patients from PSNCI patients [area
under the curve (AUC) = 0.840, 0.629, respectively]. Our findings demonstrated
that the characteristic GM, especially Enterobacteriaceae, might have the ability
to predict PSCI in post-stroke patients, which are expected to be used as
clinical biomarkers of PSCI.
CI - Copyright ? 2020 Ling, Gong, Zhang, Gu, Gao, Weng, Liu and Sun.
FAU - Ling, Yi
AU - Ling Y
AD - Department of Neurology, The Second Affiliated Hospital and Yuying Children's
Hospital of Wenzhou Medical University, Wenzhou, China.
FAU - Gong, Tianyu
AU - Gong T
AD - Department of Preventive Medicine, School of Public Health and Management,
Wenzhou Medical University, Wenzhou, China.
FAU - Zhang, Junmei
AU - Zhang J
AD - Department of Neurology, The Second Affiliated Hospital and Yuying Children's
Hospital of Wenzhou Medical University, Wenzhou, China.
FAU - Gu, Qilu
AU - Gu Q
AD - Department of Neurology, The Second Affiliated Hospital and Yuying Children's
Hospital of Wenzhou Medical University, Wenzhou, China.
FAU - Gao, Xinxin
AU - Gao X
AD - Department of Preventive Medicine, School of Public Health and Management,
Wenzhou Medical University, Wenzhou, China.
FAU - Weng, Xiongpeng
AU - Weng X
AD - Department of Neurology, The Second Affiliated Hospital and Yuying Children's
Hospital of Wenzhou Medical University, Wenzhou, China.
FAU - Liu, Jiaming
AU - Liu J
AD - Department of Preventive Medicine, School of Public Health and Management,
Wenzhou Medical University, Wenzhou, China.
FAU - Sun, Jing
AU - Sun J
AD - Department of Neurology, The Second Affiliated Hospital and Yuying Children's
Hospital of Wenzhou Medical University, Wenzhou, China.
LA - eng
PT - Journal Article
DEP - 20201023
PL - Switzerland
TA - Front Aging Neurosci
JT - Frontiers in aging neuroscience
JID - 101525824
PMC - PMC7645221
OTO - NOTNLM
OT - Enterobacteriaceae
OT - biomarkers
OT - cognitive impairment
OT - gut microbiome
OT - ischemic stroke
EDAT- 2020/11/17 06:00
MHDA- 2020/11/17 06:01
PMCR- 2020/01/01
CRDT- 2020/11/16 08:44
PHST- 2019/11/12 00:00 [received]
PHST- 2020/08/24 00:00 [accepted]
PHST- 2020/11/16 08:44 [entrez]
PHST- 2020/11/17 06:00 [pubmed]
PHST- 2020/11/17 06:01 [medline]
PHST- 2020/01/01 00:00 [pmc-release]
AID - 10.3389/fnagi.2020.511562 [doi]
PST - epublish
SO - Front Aging Neurosci. 2020 Oct 23;12:511562. doi: 10.3389/fnagi.2020.511562.
eCollection 2020.
PMID- 36941016
OWN - NLM
STAT- MEDLINE
DCOM- 20230322
LR - 20250321
IS - 1757-790X (Electronic)
IS - 1757-790X (Linking)
VI - 16
IP - 3
DP - 2023 Mar 20
TI - Lactobacillus rhamnosus endocarditis associated with dental procedure in a
patient with Marfan's variant and prior aortic root replacement.
LID - 10.1136/bcr-2022-252699 [doi]
LID - e252699
AB - A man in his 60s with a medical history of Marfan's variant with remote valve
sparing aortic root replacement presented for evaluation of subacute fevers,
chills and night sweats. He had no significant preceding history other than a
dental cleaning performed with antibiotic prophylaxis. Blood cultures grew
Lactobacillus rhamnosus which was susceptible to penicillin and linezolid but
resistant to meropenem and vancomycin. A transthoracic echocardiogram showed an
aortic leaflet vegetation with chronic moderate aortic regurgitation but no
reduction in his ejection fraction. He was discharged home and treated with
gentamicin and penicillin G, initially with adequate response. However, he was
subsequently readmitted for persistent fevers, chills, weight loss and dizziness,
found to have multiple acute strokes secondary to septic thromboemboli. He
underwent definitive aortic valve replacement with excised tissue confirming
infective endocarditis.
CI - ? BMJ Publishing Group Limited 2023. No commercial re-use. See rights and
permissions. Published by BMJ.
FAU - Hovan, Michael
AU - Hovan M
AUID- ORCID: 0000-0003-2494-7867
AD - Department of Medicine, NewYork-Presbyterian Hospital/Weill Cornell Medical
Center, New York, New York, USA mih2036@nyp.org.
FAU - Mandler, Ari
AU - Mandler A
AD - Department of Medicine, NewYork-Presbyterian Hospital/Weill Cornell Medical
Center, New York, New York, USA.
LA - eng
PT - Case Reports
PT - Journal Article
DEP - 20230320
PL - England
TA - BMJ Case Rep
JT - BMJ case reports
JID - 101526291
SB - IM
MH - Male
MH - Humans
MH - Aortic Valve/diagnostic imaging/surgery
MH - *Lacticaseibacillus rhamnosus
MH - *Marfan Syndrome/complications
MH - *Endocarditis/complications
MH - Dentistry
PMC - PMC10030545
OTO - NOTNLM
OT - Infections
OT - Infectious diseases
OT - Valvar diseases
COIS- Competing interests: None declared.
EDAT- 2023/03/21 06:00
MHDA- 2023/03/23 06:00
PMCR- 2025/03/20
CRDT- 2023/03/20 20:52
PHST- 2023/03/20 20:52 [entrez]
PHST- 2023/03/21 06:00 [pubmed]
PHST- 2023/03/23 06:00 [medline]
PHST- 2025/03/20 00:00 [pmc-release]
AID - 16/3/e252699 [pii]
AID - bcr-2022-252699 [pii]
AID - 10.1136/bcr-2022-252699 [doi]
PST - epublish
SO - BMJ Case Rep. 2023 Mar 20;16(3):e252699. doi: 10.1136/bcr-2022-252699.
PMID- 40485663
OWN - NLM
STAT- PubMed-not-MEDLINE
LR - 20250611
IS - 2666-3546 (Electronic)
IS - 2666-3546 (Linking)
VI - 46
DP - 2025 Jul
TI - Systematic review and meta-analysis of microbiota-gut-astrocyte axis perturbation
in neurodegeneration, brain injury, and mood disorders.
PG - 101013
LID - 10.1016/j.bbih.2025.101013 [doi]
LID - 101013
AB - BACKGROUND: Astrocytes are essential for preserving homeostasis, maintaining the
blood-brain barrier, and they are a key element of the tripartite neuronal
synapse. Despite such multifaceted roles, their importance as contributors to the
microbiota-gut-brain axis studies, which typically focus on microglia and
neurons, has been largely overlooked. This meta-analysis provides the first
systematic review of the microbiota-gut-astrocyte (MGA) axis in vivo, integrating
findings across distinct neurological diseases. METHODS: A systematic narrative
review was conducted per PRISMA guidelines. The search term employed for PubMed
was "Microbiota"[MeSH] AND (astrocyte OR glial) NOT (Review[Publication Type])
and for Web of Science, Embase, and Scopus, "Microbio? AND (astrocyte OR glial)"
with filters applied to exclude review articles. Searches were completed by May
9th(,) 2024. Data extracted included study models, interventions, and outcomes
related to astrocyte biology and rodent behaviour. SYRCLE's risk of bias tool was
used to assess individual study designs. RESULTS: 53 studies met the inclusion
criteria, covering rodent models of stroke and traumatic (acute) brain injury,
chronic neurodegenerative diseases including Alzheimer's and Parkinson's disease
and other heterogeneous models of cognitive impairment and affective disorders.
Significant heterogeneity in methodology was observed between studies. Five
studies had a high risk of bias, and 15 were low risk. Astrocyte biology,
typically measured by GFAP expression, was increased in neurodegeneration and
acute brain injury models but varied significantly in mood disorder models,
depending on the source of stress. Common findings across diseases included
altered gut microbiota, particularly an increased Bacteroidetes/Firmicutes ratio
and compromised gut barrier integrity, linked to increased GFAP expression.
Faecal microbiota transplants and microbial metabolite analyses suggested a
direct impact of the gut microbiota on astrocyte biology and markers of
neuroinflammation. CONCLUSIONS: This review and meta-analysis describes the
impact of the gut microbiota on astrocyte biology, and argues that the MGA axis
is a promising therapeutic target for neurological disorders. However, it is
clear that our understanding of the relationship between the gut microbiota and
astrocyte behaviour is incomplete, including how different subtypes of astrocytes
may be affected. Future studies must adopt new, multi-dimensional studies of
astrocyte function and dysfunction, to elucidate their role in disease and
explore the therapeutic potential of gut microbiota modulation.
CI - ? 2025 The Authors.
FAU - Radford-Smith, Daniel E
AU - Radford-Smith DE
AD - Department of Pharmacology, University of Oxford, Mansfield Road, Oxford, OX13QT,
UK.
FAU - Oke, Katharine
AU - Oke K
AD - Department of Pharmacology, University of Oxford, Mansfield Road, Oxford, OX13QT,
UK.
FAU - Costa, Carolina F F A
AU - Costa CFFA
AD - Department of Pharmacology, University of Oxford, Mansfield Road, Oxford, OX13QT,
UK.
FAU - Anthony, Daniel C
AU - Anthony DC
AD - Department of Pharmacology, University of Oxford, Mansfield Road, Oxford, OX13QT,
UK.
LA - eng
PT - Journal Article
PT - Review
DEP - 20250512
PL - United States
TA - Brain Behav Immun Health
JT - Brain, behavior, & immunity - health
JID - 101759062
PMC - PMC12145769
OTO - NOTNLM
OT - Alzheimer's disease
OT - Astrocytes
OT - Depression
OT - GFAP
OT - Microbiota-gut-brain axis
OT - Parkinson's disease
OT - Stroke
OT - Traumatic brain injury
COIS- The authors declare that they have no known competing financial interests or
personal relationships that could have appeared to influence the work reported in
this paper.
EDAT- 2025/06/09 12:31
MHDA- 2025/06/09 12:32
PMCR- 2025/05/12
CRDT- 2025/06/09 06:34
PHST- 2025/05/01 00:00 [received]
PHST- 2025/05/06 00:00 [accepted]
PHST- 2025/06/09 12:32 [medline]
PHST- 2025/06/09 12:31 [pubmed]
PHST- 2025/06/09 06:34 [entrez]
PHST- 2025/05/12 00:00 [pmc-release]
AID - S2666-3546(25)00071-7 [pii]
AID - 101013 [pii]
AID - 10.1016/j.bbih.2025.101013 [doi]
PST - epublish
SO - Brain Behav Immun Health. 2025 May 12;46:101013. doi: 10.1016/j.bbih.2025.101013.
eCollection 2025 Jul.
PMID- 32974548
OWN - NLM
STAT- PubMed-not-MEDLINE
LR - 20220417
IS - 2516-8290 (Electronic)
IS - 2516-8290 (Linking)
VI - 1
IP - 8
DP - 2019
TI - Lactobacillus paracasei endocarditis of bioprosthetic aortic valve presenting
with recurrent embolic strokes.
PG - e000038
LID - 10.1099/acmi.0.000038 [doi]
LID - e000038
AB - INTRODUCTION: Lactobacillus prosthetic valve endocarditis is a rare infection
caused by Lactobacillus bacteria. This bacterium is found in the normal flora of
the human mouth, gastrointestinal tract and female genital tract. While there
have been isolated cases of Lactobacillus bacteraemia and endocarditis, the
infections are associated with comorbidities, immune deficiency, dental
manipulation procedures and other medical history. This case of bioprosthetic
valve endocarditis caused by Lactobacillus paracasei is unusual, as the patient
was immune-competent and treated with pre-procedural antibiotics. CASE: We
present a case of a 65-year-old male who underwent a dental extraction. He
presented after 3 months of fever, chills and fatigue. On initial presentation,
blood cultures were positive for alpha-haemolytic streptococcus bacteraemia. He
was treated with IV penicillin and underwent aortic valve replacement with a
bioprosthetic valve and excision of the mitral vegetation with repair of the
mitral valve. Two years later, he had a tooth extraction after being treated
properly with antibiotics. Three months later he presented with difficulty
speaking, left leg weakness and increased drooling. All testing was normal. Three
months later he presented with left side lower extremity weakness and expressive
aphasia. He was diagnosed with bioprosthetic aortic valve endocarditis and was
treated with IV penicillin and gentamicin for 6 weeks and then switched to oral
penicillin. He remained stable. CONCLUSIONS: L. paracasei can potentially be a
cause of complicated endocarditis in patients with prosthetic heart valves
undergoing dental procedures. Timely culture-guided antibiotic therapy is
critical and may obviate the need for valve surgery.
CI - ? 2019 The Authors.
FAU - Osman, Abdulfatah
AU - Osman A
AD - Department of Cardiovascular Medicine, 3452 Genesys Pkwy, Ascension Genesys
Hospital, Grand Blanc, MI 48439, USA.
FAU - Taipale, Michael
AU - Taipale M
AD - Department of Cardiovascular Medicine, 3452 Genesys Pkwy, Ascension Genesys
Hospital, Grand Blanc, MI 48439, USA.
FAU - Najjar, Mazen
AU - Najjar M
AD - Division of Infectious Diseases, One Genesys Pkwy, Ascension Genesys Hospital,
Grand Blanc, MI 48439, USA.
FAU - Osman, Baraa
AU - Osman B
AUID- ORCID: 0000-0001-5629-9097
AD - Touro College of Osteopathic Medicine, 60 Prospect Avenue, Middletown, NY 10940,
USA.
LA - eng
PT - Case Reports
PT - Journal Article
DEP - 20190726
PL - England
TA - Access Microbiol
JT - Access microbiology
JID - 101746927
PMC - PMC7470408
OTO - NOTNLM
OT - Lactobacillus paracasei
OT - endocarditis
COIS- The authors declare that there are no conflicts to interest.
EDAT- 2019/07/26 00:00
MHDA- 2019/07/26 00:01
PMCR- 2019/07/26
CRDT- 2020/09/25 06:05
PHST- 2019/02/05 00:00 [received]
PHST- 2019/06/19 00:00 [accepted]
PHST- 2020/09/25 06:05 [entrez]
PHST- 2019/07/26 00:00 [pubmed]
PHST- 2019/07/26 00:01 [medline]
PHST- 2019/07/26 00:00 [pmc-release]
AID - 000038 [pii]
AID - 10.1099/acmi.0.000038 [doi]
PST - epublish
SO - Access Microbiol. 2019 Jul 26;1(8):e000038. doi: 10.1099/acmi.0.000038.
eCollection 2019.
PMID- 40026365
OWN - NLM
STAT- PubMed-not-MEDLINE
LR - 20250304
IS - 2391-5412 (Electronic)
IS - 2391-5412 (Linking)
VI - 20
IP - 1
DP - 2025
TI - Impact of fracture fixation surgery on cognitive function and the gut microbiota
in mice with a history of stroke.
PG - 20221061
LID - 10.1515/biol-2022-1061 [doi]
LID - 20221061
AB - Perioperative cognitive dysfunction is a common complication in stroke patients
undergoing secondary surgeries. This study investigated the effects of tibial
fracture internal fixation (TFIF) surgery on cognitive function and the gut
microbiota in mice with a history of stroke. Using the middle cerebral artery
occlusion method to induce stroke, we assessed cognitive function via the fear
conditioning test and analyzed the gut microbiota through 16S rRNA sequencing.
Compared with those in the normal and stroke groups, the cognitive function of
the mice in the stroke group that underwent TFIF surgery was significantly
impaired. Gut microbiota analysis revealed significant changes in beta diversity,
but not in alpha diversity, in these mice. Additionally, TFIF surgery increased
microglial activation and IL-1β and lipopolysaccharide (LPS) levels in the brain
while reducing α-defensin levels and increasing IL-1β and LPS levels in the
colon. These results suggest that TFIF surgery exacerbates cognitive impairment
in stroke mice, possibly through alterations in the gut microbiota that impair
intestinal defense and promote inflammation. This study highlights the critical
role of the gut microbiome in cognitive function and perioperative outcomes,
offering insights into potential therapeutic strategies for perioperative
cognitive dysfunction in stroke patients.
CI - ? 2025 the author(s), published by De Gruyter.
FAU - Lu, Yu
AU - Lu Y
AD - Department of Anesthesiology, Perioperative and Pain Medicine, Nanjing First
Hospital, Nanjing Medical University, Changle Road 68, Nanjing, 210029, China.
FAU - Li, Zixuan
AU - Li Z
AD - Department of Anesthesiology, Perioperative and Pain Medicine, Nanjing First
Hospital, Nanjing Medical University, Changle Road 68, Nanjing, 210029, China.
FAU - Xu, Rukun
AU - Xu R
AD - Department of Anesthesiology, Perioperative and Pain Medicine, Nanjing First
Hospital, Nanjing Medical University, Changle Road 68, Nanjing, 210029, China.
FAU - Xu, Yajie
AU - Xu Y
AD - Department of Anesthesiology, Perioperative and Pain Medicine, Nanjing First
Hospital, Nanjing Medical University, Changle Road 68, Nanjing, 210029, China.
FAU - Zhang, Wenwen
AU - Zhang W
AD - Department of Anesthesiology, Perioperative and Pain Medicine, Nanjing First
Hospital, Nanjing Medical University, Changle Road 68, Nanjing, 210029, China.
FAU - Zhang, Yong
AU - Zhang Y
AD - Department of Anesthesiology, Perioperative and Pain Medicine, Nanjing First
Hospital, Nanjing Medical University, Changle Road 68, Nanjing, 210029, China.
FAU - Fang, Zhaojing
AU - Fang Z
AD - Department of Anesthesiology, Perioperative and Pain Medicine, Nanjing First
Hospital, Nanjing Medical University, Changle Road 68, Nanjing, 210029, China.
FAU - Pan, Cailong
AU - Pan C
AD - School of Basic Medical Sciences, Nanjing Medical University, Longmian Avenue
101, Nanjing, 211166, China.
FAU - Wang, Xiaoliang
AU - Wang X
AD - Department of Anesthesiology, Perioperative and Pain Medicine, Nanjing First
Hospital, Nanjing Medical University, Changle Road 68, Nanjing, 210029, China.
LA - eng
PT - Journal Article
DEP - 20250225
PL - Poland
TA - Open Life Sci
JT - Open life sciences
JID - 101669614
PMC - PMC11868713
OTO - NOTNLM
OT - cognitive dysfunction
OT - fracture
OT - gut microbiota
OT - stroke
COIS- Conflict of interest: Authors state no conflict of interest.
EDAT- 2025/03/03 17:12
MHDA- 2025/03/03 17:13
PMCR- 2025/02/25
CRDT- 2025/03/03 06:06
PHST- 2024/11/05 00:00 [received]
PHST- 2024/12/24 00:00 [revised]
PHST- 2025/01/12 00:00 [accepted]
PHST- 2025/03/03 17:13 [medline]
PHST- 2025/03/03 17:12 [pubmed]
PHST- 2025/03/03 06:06 [entrez]
PHST- 2025/02/25 00:00 [pmc-release]
AID - biol-2022-1061 [pii]
AID - 10.1515/biol-2022-1061 [doi]
PST - epublish
SO - Open Life Sci. 2025 Feb 25;20(1):20221061. doi: 10.1515/biol-2022-1061.
eCollection 2025.
PMID- 37761015
OWN - NLM
STAT- PubMed-not-MEDLINE
LR - 20231003
IS - 2227-9059 (Print)
IS - 2227-9059 (Electronic)
IS - 2227-9059 (Linking)
VI - 11
IP - 9
DP - 2023 Sep 19
TI - Human Gut Microbiota in Heart Failure: Trying to Unmask an Emerging Organ.
LID - 10.3390/biomedicines11092574 [doi]
LID - 2574
AB - There is a bidirectional relationship between the heart and the gut. The gut
microbiota, the community of gut micro-organisms themselves, is an excellent
gut-homeostasis keeper since it controls the growth of potentially harmful
bacteria and protects the microbiota environment. There is evidence suggesting
that a diet rich in fatty acids can be metabolized and converted by gut
microbiota and hepatic enzymes to trimethyl-amine N-oxide (TMAO), a product that
is associated with atherogenesis, platelet dysfunction, thrombotic events,
coronary artery disease, stroke, heart failure (HF), and, ultimately, death. HF,
by inducing gut ischemia, congestion, and, consequently, gut barrier dysfunction,
promotes the intestinal leaking of micro-organisms and their products,
facilitating their entrance into circulation and thus stimulating a low-grade
inflammation associated with an immune response. Drugs used for HF may alter the
gut microbiota, and, conversely, gut microbiota may modify the pharmacokinetic
properties of the drugs. The modification of lifestyle based mainly on exercise
and a Mediterranean diet, along with the use of pre- or probiotics, may be
beneficial for the gut microbiota environment. The potential role of gut
microbiota in HF development and progression is the subject of this review.
FAU - Paraskevaidis, Ioannis
AU - Paraskevaidis I
AUID- ORCID: 0000-0002-7764-6411
AD - 6th Department of Cardiology, Hygeia Hospital, 15123 Athens, Greece.
FAU - Xanthopoulos, Andrew
AU - Xanthopoulos A
AUID- ORCID: 0000-0002-9439-3946
AD - Department of Cardiology, University Hospital of Larissa, 41110 Larissa, Greece.
FAU - Tsougos, Elias
AU - Tsougos E
AUID- ORCID: 0000-0001-9823-7564
AD - 6th Department of Cardiology, Hygeia Hospital, 15123 Athens, Greece.
FAU - Triposkiadis, Filippos
AU - Triposkiadis F
AUID- ORCID: 0000-0001-6433-4016
AD - Department of Cardiology, University Hospital of Larissa, 41110 Larissa, Greece.
LA - eng
PT - Journal Article
PT - Review
DEP - 20230919
PL - Switzerland
TA - Biomedicines
JT - Biomedicines
JID - 101691304
PMC - PMC10526035
OTO - NOTNLM
OT - gut
OT - heart failure
OT - microbiota
OT - relationship
COIS- The authors declare no conflict of interest.
EDAT- 2023/09/28 06:43
MHDA- 2023/09/28 06:44
PMCR- 2023/09/19
CRDT- 2023/09/28 01:10
PHST- 2023/08/01 00:00 [received]
PHST- 2023/09/08 00:00 [revised]
PHST- 2023/09/18 00:00 [accepted]
PHST- 2023/09/28 06:44 [medline]
PHST- 2023/09/28 06:43 [pubmed]
PHST- 2023/09/28 01:10 [entrez]
PHST- 2023/09/19 00:00 [pmc-release]
AID - biomedicines11092574 [pii]
AID - biomedicines-11-02574 [pii]
AID - 10.3390/biomedicines11092574 [doi]
PST - epublish
SO - Biomedicines. 2023 Sep 19;11(9):2574. doi: 10.3390/biomedicines11092574.
PMID- 33889138
OWN - NLM
STAT- PubMed-not-MEDLINE
LR - 20210424
IS - 1664-302X (Print)
IS - 1664-302X (Electronic)
IS - 1664-302X (Linking)
VI - 12
DP - 2021
TI - Preventive Effects of Bacillus licheniformis on Heat Stroke in Rats by Sustaining
Intestinal Barrier Function and Modulating Gut Microbiota.
PG - 630841
LID - 10.3389/fmicb.2021.630841 [doi]
LID - 630841
AB - Heat stroke (HS) models in rats are associated with severe intestinal injury,
which is often considered as the key event at the onset of HS. Probiotics can
regulate the gut microbiota by inhibiting the colonization of harmful bacteria
and promoting the proliferation of beneficial bacteria. Here, we investigated the
preventive effects of a probiotic Bacillus licheniformis strain (BL, CMCC 63516)
on HS rats as well as its effects on intestinal barrier function and gut
microbiota. All rats were randomly divided into four groups: control (Con) + PBS
(pre-administration with 1 ml PBS twice a day for 7 days, without HS induction),
Con + BL group (pre-administration with 1 ml 1 × 10(8) CFU/ml BL twice a day for
7 days, without HS induction), HS + PBS (PBS, with HS induction), and HS + BL
(BL, with HS induction). Before the study, the BL strain was identified by
genomic DNA analysis. Experimental HS was induced by placing rats in a hot and
humid chamber for 60 min until meeting the diagnostic criterion of HS onset. Body
weight, core body temperature, survival rate, biochemical markers, inflammatory
cytokines, and histopathology were investigated to evaluate the preventive
effects of BL on HS. D-Lactate, I-FABP, endotoxin, and tight-junction proteins
were investigated, and the fluorescein isothiocyanate-dextran (FD-4) test
administered, to assess the degree of intestinal injury and integrity. Gut
microbiota of rats in each group were analyzed by 16S rRNA sequencing. The
results showed that pre-administration with BL significantly attenuated
hyperthermia, reduced HS-induced death, alleviated multiple-organ injury, and
decreased the levels of serum inflammatory cytokines. Furthermore, BL sustained
the intestinal barrier integrity of HS rats by alleviating intestinal injury and
improving tight junctions. We also found that BL significantly increased the
ratios of two probiotic bacteria, Lactobacillus and Lactococcus. In addition,
Romboutsia, a candidate biomarker for HS diagnosis, was unexpectedly detected. In
summary, BL pre-administration for 7 days has preventative effects on HS that may
be mediated by sustaining intestinal barrier function and modulating gut
microbiota.
CI - Copyright ? 2021 Li, Wang, Chen, Xu, Wang, Xia, Liu, Wang, Xie, Wu, Li, Zhang,
Wang, Zhu, Ling and Xu.
FAU - Li, Lei
AU - Li L
AD - Department of Emergency, Changhai Hospital, Naval Medical University, Shanghai,
China.
FAU - Wang, Man
AU - Wang M
AD - School of Traditional Chinese Medicine, Naval Medical University, Shanghai,
China.
FAU - Chen, Jikuai
AU - Chen J
AD - Department of Health Toxicology, Faculty of Naval Medicine, Naval Medical
University, Shanghai, China.
FAU - Xu, Zhuoran
AU - Xu Z
AD - First Clinical Medical College, Southern Medical University, Guangzhou, China.
FAU - Wang, Shaokang
AU - Wang S
AD - Department of Emergency, Changhai Hospital, Naval Medical University, Shanghai,
China.
FAU - Xia, Xinyu
AU - Xia X
AD - Department of Emergency, Changhai Hospital, Naval Medical University, Shanghai,
China.
FAU - Liu, Dong
AU - Liu D
AD - Department of Emergency, Changhai Hospital, Naval Medical University, Shanghai,
China.
FAU - Wang, Sheng
AU - Wang S
AD - Department of Emergency, Changhai Hospital, Naval Medical University, Shanghai,
China.
FAU - Xie, Chaoyu
AU - Xie C
AD - Department of Emergency, Changhai Hospital, Naval Medical University, Shanghai,
China.
FAU - Wu, Jianghong
AU - Wu J
AD - Department of Emergency, Changhai Hospital, Naval Medical University, Shanghai,
China.
FAU - Li, Jinfeng
AU - Li J
AD - Department of Health Toxicology, Faculty of Naval Medicine, Naval Medical
University, Shanghai, China.
FAU - Zhang, Jiqianzhu
AU - Zhang J
AD - Department of Health Toxicology, Faculty of Naval Medicine, Naval Medical
University, Shanghai, China.
FAU - Wang, Meitang
AU - Wang M
AD - Department of Emergency, Changhai Hospital, Naval Medical University, Shanghai,
China.
FAU - Zhu, Jiangbo
AU - Zhu J
AD - Department of Health Toxicology, Faculty of Naval Medicine, Naval Medical
University, Shanghai, China.
FAU - Ling, Changquan
AU - Ling C
AD - School of Traditional Chinese Medicine, Naval Medical University, Shanghai,
China.
FAU - Xu, Shuogui
AU - Xu S
AD - Department of Emergency, Changhai Hospital, Naval Medical University, Shanghai,
China.
LA - eng
PT - Journal Article
DEP - 20210406
PL - Switzerland
TA - Front Microbiol
JT - Frontiers in microbiology
JID - 101548977
PMC - PMC8055866
OTO - NOTNLM
OT - 16S rRNA
OT - Bacillus licheniformis
OT - gut microbiota
OT - heat stroke
OT - intestinal barrier
OT - probiotics
COIS- The authors declare that the research was conducted in the absence of any
commercial or financial relationships that could be construed as a potential
conflict of interest.
EDAT- 2021/04/24 06:00
MHDA- 2021/04/24 06:01
PMCR- 2021/04/06
CRDT- 2021/04/23 06:24
PHST- 2020/11/18 00:00 [received]
PHST- 2021/02/22 00:00 [accepted]
PHST- 2021/04/23 06:24 [entrez]
PHST- 2021/04/24 06:00 [pubmed]
PHST- 2021/04/24 06:01 [medline]
PHST- 2021/04/06 00:00 [pmc-release]
AID - 10.3389/fmicb.2021.630841 [doi]
PST - epublish
SO - Front Microbiol. 2021 Apr 6;12:630841. doi: 10.3389/fmicb.2021.630841.
eCollection 2021.
PMID- 38259358
OWN - NLM
STAT- PubMed-not-MEDLINE
LR - 20241023
IS - 2168-8184 (Print)
IS - 2168-8184 (Electronic)
IS - 2168-8184 (Linking)
VI - 15
IP - 12
DP - 2023 Dec
TI - Gastrointestinal Dysbiosis in Neuro-Critically Ill Patients: A Systematic Review
of Case-Control Studies.
PG - e50923
LID - 10.7759/cureus.50923 [doi]
LID - e50923
AB - The human gastrointestinal tract (GIT) has a rich and pre-programmed microbiome.
This microbiome is essential for physiological functions such as digestion,
immunity, metabolism, and structural integrity, and?of prime concern to us in
conducting this study is the nervous system communication. This two-way
communication between the GIT and central nervous system (CNS) is known as the
gut-brain axis (GBA) and has implications for neurocritical disease. A change in
any factor relating to this microbiome is known as gut dysbiosis; this can lead
to aberrant communication through the GBA and in turn, can contribute to disease
states. The primary objective?of this study is to determine the cause-specific
dysbiotic organisms in neuro-critically ill patients and their effects. We
performed this study by searching published literature as per Preferred Reporting
Items for Systematic Reviews and Meta-Analyses (PRISMA) guidelines. Studies that
defined gastrointestinal dysbiosis in neuro-critically ill patients were
retrieved using Boolean search from 2000 to 2023 via PubMed and Google Scholar
and narrowed the results down to five prospective?case-control studies. We
performed their quality assessment. The results concluded?that in neurocritical
illnesses such as encephalitis, brain tumors, intracerebral hemorrhage, and
ischemic stroke, fluctuations in specific microbiota correlated with disease
severity and prognosis. Moreover, the inhabiting population of dysbiotic
organisms in neuro-critically ill patients were different in different diseases
and there were no similarities in the composition of gut microbiota in these
diseases.?Taking stroke patients as an example; increased Enterobacteriaceae and
lower Lachnospiraceae microbiome levels were found in patients with a higher
stroke dysbiosis index (SDI). Those patients who developed stroke-associated
pneumonia (SAP) displayed higher levels of Enterococcus species. In conclusion,
dysbiosis has a major effect on neuro-critically ill patients' disease states and
dysbiotic organisms can be used as a biomarker for disease.?Further prospective
studies?on this topic are warranted for potential neurological and prognostic
correlations.
CI - Copyright ? 2023, Mehmood Qadri et al.
FAU - Mehmood Qadri, Haseeb
AU - Mehmood Qadri H
AD - Neurosurgery, Unit-I, Punjab Institute of Neurosciences, Lahore, PAK.
FAU - Dar, Saad Abdullah
AU - Dar SA
AD - Surgery, Allama Iqbal Medical College, Lahore, PAK.
FAU - Bashir, Raahim A
AU - Bashir RA
AD - Neurological Surgery, CMH Lahore Medical College and Institute of Dentistry,
Lahore, PAK.
FAU - Khan, Manal
AU - Khan M
AD - Neurosurgery, Unit-I, Punjab Institute of Neurosciences, Lahore, PAK.
FAU - Ali, Salamat
AU - Ali S
AD - Surgery, Nawaz Shareef Medical College, Gujrat, PAK.
FAU - Zahid, Abdul Subhan
AU - Zahid AS
AD - Surgery, Ameer Ud Deen Medical College, Lahore, PAK.
FAU - Ali, Asim
AU - Ali A
AD - General Surgery, Lahore General Hospital, Lahore, PAK.
FAU - Marriam
AU - Marriam
AD - Surgery, Independent Medical College, Faisalabad, PAK.
FAU - Waheed, Saba
AU - Waheed S
AD - Emergency Medicine, Akhtar Saeed Medical and Dental College, Lahore, PAK.
FAU - Saeed, Maha
AU - Saeed M
AD - Internal Medicine, Akhtar Saeed Medical and Dental College, Lahore, PAK.
LA - eng
PT - Journal Article
PT - Review
DEP - 20231221
PL - United States
TA - Cureus
JT - Cureus
JID - 101596737
PMC - PMC10803107
OTO - NOTNLM
OT - brain tumor
OT - dysbiosis
OT - gut flora
OT - gut microbiota
OT - neurocritical
COIS- The authors have declared that no competing interests exist.
EDAT- 2024/01/23 12:42
MHDA- 2024/01/23 12:43
PMCR- 2023/12/21
CRDT- 2024/01/23 10:25
PHST- 2023/12/21 00:00 [accepted]
PHST- 2024/01/23 12:43 [medline]
PHST- 2024/01/23 12:42 [pubmed]
PHST- 2024/01/23 10:25 [entrez]
PHST- 2023/12/21 00:00 [pmc-release]
AID - 10.7759/cureus.50923 [doi]
PST - epublish
SO - Cureus. 2023 Dec 21;15(12):e50923. doi: 10.7759/cureus.50923. eCollection 2023
Dec.
PMID- 38244513
OWN - NLM
STAT- MEDLINE
DCOM- 20240205
LR - 20240205
IS - 1090-2414 (Electronic)
IS - 0147-6513 (Linking)
VI - 271
DP - 2024 Feb
TI - Glyphosate: Impact on the microbiota-gut-brain axis and the immune-nervous
system, and clinical cases of multiorgan toxicity.
PG - 115965
LID - S0147-6513(24)00040-X [pii]
LID - 10.1016/j.ecoenv.2024.115965 [doi]
AB - Glyphosate (GLP) and GLP-based herbicides (GBHs), such as polyethoxylated tallow
amine-based GLP surfactants (GLP-SH), developed in the late 70', have become the
most popular and controversial agrochemicals ever produced. Nowadays, GBHs have
reached 350 million hectares of crops in over 140 countries, with an annual
turnover of 5 billion and 11 billion USD in the U.S.A. and worldwide,
respectively. Because of the highly efficient inhibitory activity of GLP targeted
to the 5-enolpyruvylshikimate-3-phosphate synthase pathway, present in plants and
several bacterial strains, the GLP-resistant crop-based genetic agricultural
revolution has decreased famine and improved the costs and quality of living in
developing countries. However, this progress has come at the cost of the 50-year
GBH overuse, leading to environmental pollution, animal intoxication, bacterial
resistance, and sustained occupational exposure of the herbicide farm and
companies' workers. According to preclinical and clinical studies covered in the
present review, poisoning with GLP, GLP-SH, and GBHs devastatingly affects gut
microbiota and the microbiota-gut-brain (MGB) axis, leading to dysbiosis and
gastrointestinal (GI) ailments, as well as immunosuppression and inappropriate
immunostimulation, cholinergic neurotransmission dysregulation, neuroendocrinal
system disarray, and neurodevelopmental and neurobehavioral alterations. Herein,
we mainly focus on the contribution of gut microbiota (GM) to neurological
impairments, e.g., stroke and neurodegenerative and neuropsychiatric disorders.
The current review provides a comprehensive introduction to GLP's microbiological
and neurochemical activities, including deviation of the intestinal
Firmicutes-to-Bacteroidetes ratio, acetylcholinesterase inhibition,
excitotoxicity, and mind-altering processes. Besides, it summarizes and
critically discusses recent preclinical studies and clinical case reports
concerning the harmful impacts of GBHs on the GI tract, MGB axis, and nervous
system. Finally, an insightful comparison of toxic effects caused by GLP, GBH-SH,
and GBHs is presented. To this end, we propose a first-to-date survey of clinical
case reports on intoxications with these herbicides.
CI - Copyright ? 2024 The Authors. Published by Elsevier Inc. All rights reserved.
FAU - Mazuryk, Jaros?aw
AU - Mazuryk J
AD - Department of Electrode Processes, Institute of Physical Chemistry, Polish
Academy of Sciences, 01-224 Warsaw, Poland; Bio & Soft Matter, Institute of
Condensed Matter and Nanosciences, Université catholique de Louvain, 1 Place
Louis Pasteur, 1348 Louvain-la-Neuve, Belgium. Electronic address:
jmazuryk@ichf.edu.pl.
FAU - Klepacka, Katarzyna
AU - Klepacka K
AD - Functional Polymers Research Team, Institute of Physical Chemistry, Polish
Academy of Sciences, 01-224 Warsaw, Poland; ENSEMBLE(3) sp. z o. o., 01-919
Warsaw, Poland.
FAU - Kutner, W?odzimierz
AU - Kutner W
AD - Department of Electrode Processes, Institute of Physical Chemistry, Polish
Academy of Sciences, 01-224 Warsaw, Poland; Faculty of Mathematics and Natural
Sciences. School of Sciences, Cardinal Stefan Wyszynski University in Warsaw,
01-938 Warsaw, Poland.
FAU - Sharma, Piyush Sindhu
AU - Sharma PS
AD - Functional Polymers Research Team, Institute of Physical Chemistry, Polish
Academy of Sciences, 01-224 Warsaw, Poland.
LA - eng
PT - Journal Article
PT - Review
DEP - 20240119
PL - Netherlands
TA - Ecotoxicol Environ Saf
JT - Ecotoxicology and environmental safety
JID - 7805381
RN - 4632WW1X5A (Glyphosate)
RN - TE7660XO1C (Glycine)
RN - EC 3.1.1.7 (Acetylcholinesterase)
RN - 0 (Herbicides)
SB - IM
MH - Animals
MH - Glyphosate
MH - Glycine/toxicity
MH - Brain-Gut Axis
MH - Acetylcholinesterase
MH - *Herbicides/toxicity
MH - *Occupational Exposure
MH - Nervous System
OTO - NOTNLM
OT - Clinical cases of multiorgan intoxication
OT - Glyphosate-based herbicide
OT - Gut microbiota dysbiosis
OT - Immune and nervous systems
OT - Microbiota-gut-brain axis
OT - Neurological and gastrointestinal tract disorders
COIS- Declaration of Competing Interest The authors declare that they have no known
competing financial interests or personal relationships that could have appeared
to influence the work reported in this paper.
EDAT- 2024/01/21 00:41
MHDA- 2024/02/05 06:42
CRDT- 2024/01/20 18:14
PHST- 2023/03/16 00:00 [received]
PHST- 2023/09/25 00:00 [revised]
PHST- 2024/01/06 00:00 [accepted]
PHST- 2024/02/05 06:42 [medline]
PHST- 2024/01/21 00:41 [pubmed]
PHST- 2024/01/20 18:14 [entrez]
AID - S0147-6513(24)00040-X [pii]
AID - 10.1016/j.ecoenv.2024.115965 [doi]
PST - ppublish
SO - Ecotoxicol Environ Saf. 2024 Feb;271:115965. doi: 10.1016/j.ecoenv.2024.115965.
Epub 2024 Jan 19.
PMID- 27540477
OWN - NLM
STAT- PubMed-not-MEDLINE
DCOM- 20160819
LR - 20181113
IS - 2046-1402 (Print)
IS - 2046-1402 (Electronic)
IS - 2046-1402 (Linking)
VI - 5
DP - 2016
TI - Recent advances in pathogenesis, assessment, and treatment of atherosclerosis.
LID - F1000 Faculty Rev-1880 [pii]
LID - 10.12688/f1000research.8459.1 [doi]
AB - In recent years, there have been a number of advances in the pathogenesis and
treatment of atherosclerosis and in assessing prognosis in carotid
atherosclerosis. Risk stratification to improve vascular prevention by
identifying patients most likely to benefit from intensive therapy is much
improved by measuring carotid plaque burden. In patients with asymptomatic
carotid stenosis, a number of modalities can be used to identify the 10-15% who
could benefit from endarterectomy or stenting. Transcranial Doppler embolus
detection, echolucency and ulceration on 3D ultrasound, intraplaque hemorrhage on
magnetic resonance imaging (MRI), and reduced cerebrovascular reserve are useful
already; new approaches including plaque texture on ultrasound and imaging of
plaque inflammation and early calcification on positron emission
tomography/computed tomography (PET/CT) are in development. The discovery that
the intestinal microbiome produces vasculotoxic metabolites from dietary
constituents such as carnitine in meat (particularly red meat) and
phosphatidylcholine from egg yolk and other sources has revolutionized
nutritional aspects of vascular prevention. Because many of these vasculotoxic
metabolites are removed by the kidney, it is particularly important in patients
with renal failure to limit their intake of red meat and egg yolk. A new approach
to lowering low-density lipoprotein (LDL) cholesterol by blocking the action of
an enzyme that destroys LDL receptors promises to revolutionize vascular
prevention once less costly treatments are developed, and a new approach to
vascular prevention-"treating arteries instead of risk factors"-shows promise but
requires randomized trials. These advances all promise to help in the quest to
prevent strokes in high-risk patients.
FAU - Spence, J David
AU - Spence JD
AD - Stroke Prevention & Atherosclerosis Research Centre, Robarts Research Institute,
Western University, London, ON, Canada.
LA - eng
PT - Journal Article
PT - Review
DEP - 20160728
PL - England
TA - F1000Res
JT - F1000Research
JID - 101594320
PMC - PMC4965699
OTO - NOTNLM
OT - LDL
OT - Transcranial Doppler embolus detection
OT - atherosclerosis
OT - carnitine
OT - carotid plaque
OT - cholesterol
COIS- Competing interests: J. David Spence In the past 2 years has received lecture
honoraria/consulting fees from Bayer and Bristol Myers Squibb and has performed
contract research with Pfizer, Bayer, Bristol Myers Squibb, Acasti Pharma, POM
Wonderful, CVRx, AGA Medical, and Gore. He is an officer and shareholder of
Vascularis Inc., a company seeking to market software for vascular risk
reclassification based on measurement of carotid plaque burden. No competing
interests were disclosed.
EDAT- 2016/08/20 06:00
MHDA- 2016/08/20 06:01
PMCR- 2016/07/28
CRDT- 2016/08/20 06:00
PHST- 2016/07/26 00:00 [accepted]
PHST- 2016/08/20 06:00 [entrez]
PHST- 2016/08/20 06:00 [pubmed]
PHST- 2016/08/20 06:01 [medline]
PHST- 2016/07/28 00:00 [pmc-release]
AID - F1000 Faculty Rev-1880 [pii]
AID - 10.12688/f1000research.8459.1 [doi]
PST - epublish
SO - F1000Res. 2016 Jul 28;5:F1000 Faculty Rev-1880. doi:
10.12688/f1000research.8459.1. eCollection 2016.
PMID- 37626573
OWN - NLM
STAT- PubMed-not-MEDLINE
LR - 20230828
IS - 2076-3425 (Print)
IS - 2076-3425 (Electronic)
IS - 2076-3425 (Linking)
VI - 13
IP - 8
DP - 2023 Aug 17
TI - The Potential of Gut Microbiota in Prediction of Stroke-Associated Pneumonia.
LID - 10.3390/brainsci13081217 [doi]
LID - 1217
AB - BACKGROUND: Stroke-associated pneumonia (SAP) is a common stroke complication,
and the changes in the gut microbiota composition may play a role. Our study
aimed to evaluate the predictive ability of gut microbiota for SAP. METHODS:
Acute ischemic stroke patients were prospectively enrolled and divided into two
groups based on the presence or absence of SAP. The composition of gut microbiota
was characterized by the 16S RNA Miseq sequencing. The gut microbiota that
differed significantly between groups were incorporated into the conventional
risk scores, the Acute Ischemic Stroke-Associated Pneumonia Score (AIS-APS), and
the Age, Atrial fibrillation, Dysphagia, Sex, Stroke Severity Score (A2DS2). The
predictive performances were assessed in terms of the area under the curve (AUC),
the Net Reclassification Improvement (NRI), and the Integrated Discrimination
Improvement (IDI) indices. RESULTS: A total of 135 patients were enrolled, of
whom 43 had SAP (31%). The short-chain fatty acids (SCFAs)-producing bacteria,
such as Bacteroides, Fusicatenibacter, and Butyricicoccus, were decreased in the
SAP group. The integrated models showed better predictive ability for SAP (AUC =
0.813, NRI = 0.333, p = 0.052, IDI = 0.038, p = 0.018, for AIS-APS; AUC = 0.816,
NRI = 0.575, p < 0.001, IDI = 0.043, p = 0.007, for A2DS2) in comparison to the
differential genera (AUC = 0.699) and each predictive score (AUC(AISAPS) = 0.777;
AUC(A2DS2) = 0.777). CONCLUSIONS: The lower abundance of SCFAs-producing gut
microbiota after acute ischemic stroke was associated with SAP and may play a
role in SAP prediction.
FAU - Li, Zhongyuan
AU - Li Z
AD - Department of Neurology, Nanjing First Hospital, Nanjing Medical University, No.
68, Changle Road, Nanjing 210006, China.
FAU - Gu, Mengmeng
AU - Gu M
AD - Department of Neurology, Nanjing First Hospital, Nanjing Medical University, No.
68, Changle Road, Nanjing 210006, China.
FAU - Sun, Huanhuan
AU - Sun H
AD - Department of Neurology, Nanjing Yuhua Hospital, Nanjing 210039, China.
FAU - Chen, Xiangliang
AU - Chen X
AUID- ORCID: 0000-0002-3658-2941
AD - Department of Neurology, Nanjing First Hospital, Nanjing Medical University, No.
68, Changle Road, Nanjing 210006, China.
FAU - Zhou, Junshan
AU - Zhou J
AD - Department of Neurology, Nanjing First Hospital, Nanjing Medical University, No.
68, Changle Road, Nanjing 210006, China.
FAU - Zhang, Yingdong
AU - Zhang Y
AD - Department of Neurology, Nanjing First Hospital, Nanjing Medical University, No.
68, Changle Road, Nanjing 210006, China.
LA - eng
GR - JQX20007/Medical Science and Technology Program of Nanjing/
GR - 81701064/National Nature Science Foundation of China/
PT - Journal Article
DEP - 20230817
PL - Switzerland
TA - Brain Sci
JT - Brain sciences
JID - 101598646
PMC - PMC10452830
OTO - NOTNLM
OT - gut microbiota
OT - predictor
OT - short-chain fatty acids
OT - stroke
OT - stroke-associated pneumonia
COIS- The authors declare that they have no conflict of interest.
EDAT- 2023/08/26 10:43
MHDA- 2023/08/26 10:44
PMCR- 2023/08/17
CRDT- 2023/08/26 01:00
PHST- 2023/06/15 00:00 [received]
PHST- 2023/08/10 00:00 [revised]
PHST- 2023/08/13 00:00 [accepted]
PHST- 2023/08/26 10:44 [medline]
PHST- 2023/08/26 10:43 [pubmed]
PHST- 2023/08/26 01:00 [entrez]
PHST- 2023/08/17 00:00 [pmc-release]
AID - brainsci13081217 [pii]
AID - brainsci-13-01217 [pii]
AID - 10.3390/brainsci13081217 [doi]
PST - epublish
SO - Brain Sci. 2023 Aug 17;13(8):1217. doi: 10.3390/brainsci13081217.
PMID- 38962135
OWN - NLM
STAT- PubMed-not-MEDLINE
LR - 20240705
IS - 1664-302X (Print)
IS - 1664-302X (Electronic)
IS - 1664-302X (Linking)
VI - 15
DP - 2024
TI - Heat acclimation with probiotics-based ORS supplementation alleviates heat
stroke-induced multiple organ dysfunction via improving intestinal
thermotolerance and modulating gut microbiota in rats.
PG - 1385333
LID - 10.3389/fmicb.2024.1385333 [doi]
LID - 1385333
AB - Heat stroke (HS) is a critical condition with extremely high mortality. Heat
acclimation (HA) is widely recognized as the best measure to prevent and protect
against HS. Preventive administration of oral rehydration salts III (ORSIII) and
probiotics have been reported to sustain intestinal function in cases of HS. This
study established a rat model of HA that was treated with probiotics-based ORS
(ORSP) during consecutive 21-day HA training. The results showed that HA with
ORSP could attenuate HS-induced hyperthermia by regulating thermoregulatory
response. We also found that HA with ORSP could significantly alleviate
HS-induced multiple organ injuries. The expression levels of a series of
heat-shock proteins (HSPs), including HSP90, HSP70, HSP60, and HSP40, were
significantly up-regulated from the HA training. The increases in intestinal
fatty acid binding protein (I-FABP) and D-Lactate typically seen during HS were
decreased through HA. The representative TJ proteins including ZO-1, E-cadherin,
and JAM-1 were found to be significantly down-regulated by HS, but sustained
following HA. The ultrastructure of TJ was examined by TEM, which confirmed its
protective effect on the intestinal barrier protection following HA. We also
demonstrated that HA raised the intestinal levels of beneficial bacteria
Lactobacillus and lowered those of the harmful bacteria Streptococcus through 16S
rRNA gene sequencing. These findings suggest that HA with ORSP was proven to
improve intestinal thermotolerance and the levels of protective gut microbiota
against HS.
CI - Copyright ? 2024 Li, Chen, Wang, Pei, Ren, Dai, Li, Ma, Wang, Chang, Chen, Song
and Xu.
FAU - Li, Lei
AU - Li L
AD - Department of Emergency, Changhai Hospital, Naval Medical University, Shanghai,
China.
AD - Department of Emergency, The Second Naval Hospital of Southern Theater Command of
PLA, Sanya, China.
AD - Heatstroke Treatment and Research Center of PLA, Sanya, China.
FAU - Chen, Juelin
AU - Chen J
AD - Department of Emergency, Changhai Hospital, Naval Medical University, Shanghai,
China.
FAU - Wang, Yawei
AU - Wang Y
AD - Department of Emergency, Changhai Hospital, Naval Medical University, Shanghai,
China.
FAU - Pei, Yankun
AU - Pei Y
AD - Department of Emergency, Changhai Hospital, Naval Medical University, Shanghai,
China.
FAU - Ren, Lijun
AU - Ren L
AD - Department of Health Toxicology, Faculty of Naval Medicine, Naval Medical
University, Shanghai, China.
FAU - Dai, Xiaoyu
AU - Dai X
AD - Department of Health Toxicology, Faculty of Naval Medicine, Naval Medical
University, Shanghai, China.
FAU - Li, Jinfeng
AU - Li J
AD - Department of Health Toxicology, Faculty of Naval Medicine, Naval Medical
University, Shanghai, China.
FAU - Ma, Jun
AU - Ma J
AD - Heatstroke Treatment and Research Center of PLA, Sanya, China.
AD - Postgraduate School, Medical School of Chinese PLA General Hospital, Beijing,
China.
FAU - Wang, Man
AU - Wang M
AD - School of Traditional Chinese Medicine, Naval Medical University, Shanghai,
China.
AD - Department of Rehabilitation, Changhai Hospital, Naval Medical University,
Shanghai, China.
FAU - Chang, Wenjun
AU - Chang W
AD - Faculty of Naval Medicine, Naval Medical University, Shanghai, China.
FAU - Chen, Jikuai
AU - Chen J
AD - Department of Health Toxicology, Faculty of Naval Medicine, Naval Medical
University, Shanghai, China.
FAU - Song, Qing
AU - Song Q
AD - Heatstroke Treatment and Research Center of PLA, Sanya, China.
FAU - Xu, Shuogui
AU - Xu S
AD - Department of Emergency, Changhai Hospital, Naval Medical University, Shanghai,
China.
LA - eng
PT - Journal Article
DEP - 20240619
PL - Switzerland
TA - Front Microbiol
JT - Frontiers in microbiology
JID - 101548977
PMC - PMC11220321
OTO - NOTNLM
OT - gut microbiota
OT - heat acclimation
OT - heat stroke
OT - inflammation
OT - multiple organ dysfunction
OT - oral rehydration salt
OT - probiotics
OT - thermotolerance
COIS- The authors declare that the research was conducted in the absence of any
commercial or financial relationships that could be construed as a potential
conflict of interest.
EDAT- 2024/07/04 06:42
MHDA- 2024/07/04 06:43
PMCR- 2024/06/19
CRDT- 2024/07/04 04:16
PHST- 2024/02/12 00:00 [received]
PHST- 2024/06/05 00:00 [accepted]
PHST- 2024/07/04 06:43 [medline]
PHST- 2024/07/04 06:42 [pubmed]
PHST- 2024/07/04 04:16 [entrez]
PHST- 2024/06/19 00:00 [pmc-release]
AID - 10.3389/fmicb.2024.1385333 [doi]
PST - epublish
SO - Front Microbiol. 2024 Jun 19;15:1385333. doi: 10.3389/fmicb.2024.1385333.
eCollection 2024.
PMID- 34931881
OWN - NLM
STAT- PubMed-not-MEDLINE
LR - 20211228
IS - 2379-5077 (Print)
IS - 2379-5077 (Electronic)
IS - 2379-5077 (Linking)
VI - 6
IP - 6
DP - 2021 Dec 21
TI - Gut Microbial Dysbiosis Associated with Type 2 Diabetes Aggravates Acute Ischemic
Stroke.
PG - e0130421
LID - 10.1128/msystems.01304-21 [doi]
LID - e01304-21
AB - Type 2 diabetes (T2D) is an independent risk factor for acute ischemic stroke
(AIS), but the underlying mechanisms remain elusive. Because the gut microbiota
plays a causal role in both T2D and AIS, we wondered whether gut dysbiosis in T2D
aggravates stroke progression. We recruited 35 T2D, 90 AIS, 60 AIS with T2D
(AIS_T2D) patients, and 55 healthy controls and found that AIS and T2D had an
additive effect on AIS_T2D patient gut dysbiosis by exhibiting the largest
difference from the heathy controls. In addition, we found that the degree of gut
dysbiosis associated with T2D was positively correlated with the National
Institutes of Health Stroke Scale (NIHSS), modified Rankin score (mRS), and Essen
stroke risk score in patients with AIS, including AIS and AIS_T2D patients.
Compared with mice colonized with gut microbiota from healthy controls poststroke
modeling, germfree (GF) mice colonized with gut microbiota from T2D patients
showed exacerbated cerebral injury and impaired gut barrier function.
Specifically, exacerbated brain injury and gut barrier dysfunction in T2D-treated
GF mice were significantly associated with a reduction in short-chain fatty acid
(SCFA)-producing bacteria. Our study showed that T2D and AIS have an additive
effect on AIS_T2D patient gut microbiota dysbiosis. T2D-associated gut microbiota
dysbiosis is associated with stroke severity in AIS patients and aggravates
stroke progression in mice. IMPORTANCE We demonstrated an additive effect of type
2 diabetes (T2D) and acute ischemic stroke (AIS) on AIS with T2D (AIS_T2D)
patient gut microbiota dysbiosis, and gut dysbiosis associated with T2D was
positively correlated with stroke severity in AIS patients. Through animal
experiments, we found that cerebral injury was exacerbated by fecal microbiota
transplantation from T2D patients compared with that from healthy controls, which
was associated with a reduction in short-chain fatty acid (SCFA)-producing
bacteria. This study provided a novel view that links T2D and AIS through gut
microbial dysbiosis.
FAU - Chen, Xiaojiao
AU - Chen X
AD - Microbiome Medicine Center, Division of Laboratory Medicine, Zhujiang Hospital,
Southern Medical Universitygrid.284723.8, Guangzhou, China.
FAU - Wu, Qiheng
AU - Wu Q
AD - Department of Neurology, Nanfang Hospital, Southern Medical
Universitygrid.284723.8, Guangzhou, China.
FAU - Gao, Xuxuan
AU - Gao X
AD - Microbiome Medicine Center, Division of Laboratory Medicine, Zhujiang Hospital,
Southern Medical Universitygrid.284723.8, Guangzhou, China.
FAU - Wang, Huidi
AU - Wang H
AD - Department of Neurology, Nanfang Hospital, Southern Medical
Universitygrid.284723.8, Guangzhou, China.
FAU - Zhu, Jiajia
AU - Zhu J
AD - Department of Neurology, Nanfang Hospital, Southern Medical
Universitygrid.284723.8, Guangzhou, China.
FAU - Xia, Genghong
AU - Xia G
AD - Department of Neurology, Nanfang Hospital, Southern Medical
Universitygrid.284723.8, Guangzhou, China.
FAU - He, Yan
AU - He Y
AD - Microbiome Medicine Center, Division of Laboratory Medicine, Zhujiang Hospital,
Southern Medical Universitygrid.284723.8, Guangzhou, China.
FAU - Song, Wei
AU - Song W
AD - Department of Neurology, Nanfang Hospital, Southern Medical
Universitygrid.284723.8, Guangzhou, China.
FAU - Xu, Kaiyu
AU - Xu K
AUID- ORCID: 0000-0002-2062-2160
AD - Microbiome Medicine Center, Division of Laboratory Medicine, Zhujiang Hospital,
Southern Medical Universitygrid.284723.8, Guangzhou, China.
LA - eng
GR - 201904010091/Science and Technology Program of Guangzhou/
GR - 2018M630967/China Postdoctoral Science Foundation/
GR - NSFC31800415/National Natural Science Foundation of China (NSFC)/
GR - NSFC82022044/National Natural Science Foundation of China (NSFC)/
PT - Journal Article
DEP - 20211221
PL - United States
TA - mSystems
JT - mSystems
JID - 101680636
PMC - PMC8693450
OTO - NOTNLM
OT - acute ischemic stroke
OT - gut microbiota
OT - type 2 diabetes
COIS- The authors declare no conflict of interest.
EDAT- 2021/12/22 06:00
MHDA- 2021/12/22 06:01
PMCR- 2021/12/21
CRDT- 2021/12/21 12:16
PHST- 2021/12/21 12:16 [entrez]
PHST- 2021/12/22 06:00 [pubmed]
PHST- 2021/12/22 06:01 [medline]
PHST- 2021/12/21 00:00 [pmc-release]
AID - 01304-21 [pii]
AID - msystems.01304-21 [pii]
AID - 10.1128/msystems.01304-21 [doi]
PST - ppublish
SO - mSystems. 2021 Dec 21;6(6):e0130421. doi: 10.1128/msystems.01304-21. Epub 2021
Dec 21.
PMID- 30101072
OWN - NLM
STAT- PubMed-not-MEDLINE
LR - 20200930
IS - 2214-2509 (Print)
IS - 2214-2509 (Electronic)
IS - 2214-2509 (Linking)
VI - 13
DP - 2018
TI - Lactobacillus garvieae endocarditis presenting with leg cramps.
PG - e00427
LID - 10.1016/j.idcr.2018.e00427 [doi]
AB - An 85-year-old man with a history of aortic valve replacement presented with
lower limb cramps. He was initially diagnosed with degenerative disc disease, but
was found to have Lactococcus garvieae infective endocarditis with septic embolic
strokes causing a central poststroke pain syndrome. Cardiothoracic surgery was
deemed too high risk and the patient completed 6 weeks of intravenous
antimicrobials as well as prolonged inpatient rehabilitation. Lactococcus
garvieae is an aquaculture pathogen which typically affects elderly and
immunocompromised patients. Atypical presentations of endocarditis in the elderly
can lead to delays in diagnosis.
FAU - Lim, Seok Mei
AU - Lim SM
AD - Internal Medicine Resident, National University Hospital, 5 Lower Kent Ridge
Road, 119074, Singapore.
FAU - Wong, Beatrix
AU - Wong B
AD - Department of Geriatric Medicine, National University Hospital, Singapore, 5
Lower Kent Ridge Road, 119074, Singapore.
FAU - Cross, Gail Brenda
AU - Cross GB
AD - Department of Infectious Diseases, National University Hospital, Singapore, 5
Lower Kent Ridge Road, 119074, Singapore.
FAU - Merchant, Reshma
AU - Merchant R
AD - Department of Geriatric Medicine, National University Hospital, Singapore, 5
Lower Kent Ridge Road, 119074, Singapore.
LA - eng
PT - Journal Article
DEP - 20180711
PL - Netherlands
TA - IDCases
JT - IDCases
JID - 101634540
PMC - PMC6073080
OTO - NOTNLM
OT - Atypical presentation in elderly
OT - Infective endocarditis
OT - Lactococcus garvieae
EDAT- 2018/08/14 06:00
MHDA- 2018/08/14 06:01
PMCR- 2018/07/11
CRDT- 2018/08/14 06:00
PHST- 2018/05/12 00:00 [received]
PHST- 2018/07/09 00:00 [revised]
PHST- 2018/07/09 00:00 [accepted]
PHST- 2018/08/14 06:00 [entrez]
PHST- 2018/08/14 06:00 [pubmed]
PHST- 2018/08/14 06:01 [medline]
PHST- 2018/07/11 00:00 [pmc-release]
AID - S2214-2509(18)30094-5 [pii]
AID - e00427 [pii]
AID - 10.1016/j.idcr.2018.e00427 [doi]
PST - epublish
SO - IDCases. 2018 Jul 11;13:e00427. doi: 10.1016/j.idcr.2018.e00427. eCollection
2018
PMID- 41104042
OWN - NLM
STAT- PubMed-not-MEDLINE
DCOM- 20251017
LR - 20251019
IS - 1663-4365 (Print)
IS - 1663-4365 (Electronic)
IS - 1663-4365 (Linking)
VI - 17
DP - 2025
TI - The microbiota-gut-brain axis in mental and neurodegenerative disorders:
opportunities for prevention and intervention.
PG - 1667448
LID - 10.3389/fnagi.2025.1667448 [doi]
LID - 1667448
AB - The microbiota-gut-brain axis (MGBA) is increasingly recognized as a critical
regulator of brain health, influencing both neurodevelopment and age-related
neurological decline. Disruptions in this axis, driven by gut dysbiosis, have
been implicated in the pathogenesis of a wide range of neurodegenerative and
neuropsychiatric disorders. This review synthesizes current evidence linking
microbiota alterations to Alzheimer's disease (AD), Parkinson's disease (PD),
amyotrophic lateral sclerosis (ALS), multiple sclerosis (MS), and
stroke-including post-stroke cognitive impairment (PSCI), as well as major
depressive disorder (MDD), bipolar disorder (BD), anxiety disorders,
post-traumatic stress disorder (PTSD), and chronic fatigue syndrome (CFS). Common
findings include reduced microbial diversity, depletion of short-chain fatty acid
(SCFA)-producing genera, and enrichment of pro-inflammatory taxa. These changes
contribute to neuroinflammation, blood-brain barrier (BBB) dysfunction,
microglial activation, and neurotransmitter imbalances. The review further
explores the neurotoxic effects of external factors such as radiation and
xenobiotics on the MGBA. Despite disorder-specific variations, shared microbial
and immunological mechanisms emerge across the spectrum of conditions.
Importantly, we present current and emerging strategies aimed at restoring
gut-brain communication, including dietary interventions such as fiber-rich and
Mediterranean diets, SCFA supplementation, probiotics, and fecal microbiota
transplantation (FMT). These approaches show promise in alleviating cognitive and
emotional symptoms, modulating immune responses, and potentially slowing disease
progression. By integrating mechanistic insights with therapeutic perspectives,
this review underscores the gut microbiota as a modifiable factor in
neuropsychiatric and neurodegenerative disease. Targeting the MGBA offers a
novel, translational approach to intervention that may ultimately contribute to
healthier brain aging and improved outcomes across the lifespan.
CI - Copyright ? 2025 Yassin, Skrabulyte-Barbulescu, Alshamsi, Saeed, Alkuwaiti,
Almazrouei, Alnuaimi, BaniYas, Aldhaheri, Alderei, Shehab and Hamad.
FAU - Yassin, Lidya K
AU - Yassin LK
AD - Department of Anatomy, College of Medicine and Health Sciences, United Arab
Emirates University, Al Ain, United Arab Emirates.
FAU - Skrabulyte-Barbulescu, Jurga
AU - Skrabulyte-Barbulescu J
AD - The Institute of Psychiatry, Psychology and Neuroscience (IoPPN), King's College
London, London, United Kingdom.
FAU - Alshamsi, Shamsa H
AU - Alshamsi SH
AD - Department of Anatomy, College of Medicine and Health Sciences, United Arab
Emirates University, Al Ain, United Arab Emirates.
FAU - Saeed, Sara
AU - Saeed S
AD - Department of Anatomy, College of Medicine and Health Sciences, United Arab
Emirates University, Al Ain, United Arab Emirates.
FAU - Alkuwaiti, Shamma H
AU - Alkuwaiti SH
AD - Department of Anatomy, College of Medicine and Health Sciences, United Arab
Emirates University, Al Ain, United Arab Emirates.
FAU - Almazrouei, Saif
AU - Almazrouei S
AD - Department of Anatomy, College of Medicine and Health Sciences, United Arab
Emirates University, Al Ain, United Arab Emirates.
FAU - Alnuaimi, Abeer
AU - Alnuaimi A
AD - Department of Anatomy, College of Medicine and Health Sciences, United Arab
Emirates University, Al Ain, United Arab Emirates.
FAU - BaniYas, Shamsa
AU - BaniYas S
AD - Department of Anatomy, College of Medicine and Health Sciences, United Arab
Emirates University, Al Ain, United Arab Emirates.
FAU - Aldhaheri, Dana
AU - Aldhaheri D
AD - Department of Anatomy, College of Medicine and Health Sciences, United Arab
Emirates University, Al Ain, United Arab Emirates.
FAU - Alderei, Mahra
AU - Alderei M
AD - Department of Anatomy, College of Medicine and Health Sciences, United Arab
Emirates University, Al Ain, United Arab Emirates.
FAU - Shehab, Safa
AU - Shehab S
AD - Department of Anatomy, College of Medicine and Health Sciences, United Arab
Emirates University, Al Ain, United Arab Emirates.
FAU - Hamad, Mohammad I K
AU - Hamad MIK
AD - Department of Anatomy, College of Medicine and Health Sciences, United Arab
Emirates University, Al Ain, United Arab Emirates.
LA - eng
PT - Journal Article
PT - Review
DEP - 20251001
PL - Switzerland
TA - Front Aging Neurosci
JT - Frontiers in aging neuroscience
JID - 101525824
PMC - PMC12521449
OTO - NOTNLM
OT - gut dysbiosis
OT - microbiome-based interventions
OT - microbiota–gut–brain axis
OT - microplastics
OT - neurodegenerative diseases
OT - neuroinflammation
OT - neuropsychiatric disorders
COIS- The authors declare that the research was conducted in the absence of any
commercial or financial relationships that could be construed as a potential
conflict of interest. The author(s) declared that they were an editorial board
member of Frontiers, at the time of submission. This had no impact on the peer
review process and the final decision.
EDAT- 2025/10/17 06:29
MHDA- 2025/10/17 06:30
PMCR- 2025/10/01
CRDT- 2025/10/17 04:53
PHST- 2025/07/16 00:00 [received]
PHST- 2025/09/11 00:00 [accepted]
PHST- 2025/10/17 06:30 [medline]
PHST- 2025/10/17 06:29 [pubmed]
PHST- 2025/10/17 04:53 [entrez]
PHST- 2025/10/01 00:00 [pmc-release]
AID - 10.3389/fnagi.2025.1667448 [doi]
PST - epublish
SO - Front Aging Neurosci. 2025 Oct 1;17:1667448. doi: 10.3389/fnagi.2025.1667448.
eCollection 2025.
PMID- 33558272
OWN - NLM
STAT- Publisher
LR - 20240222
IS - 1468-3288 (Electronic)
IS - 0017-5749 (Linking)
DP - 2021 Feb 8
TI - Rapid gut dysbiosis induced by stroke exacerbates brain infarction in turn.
LID - gutjnl-2020-323263 [pii]
LID - 10.1136/gutjnl-2020-323263 [doi]
AB - OBJECTIVE: Stroke is a leading cause of death and disability worldwide.
Neuroprotective approaches have failed in clinical trials, thus warranting
therapeutic innovations with alternative targets. The gut microbiota is an
important contributor to many risk factors for stroke. However, the bidirectional
interactions between stroke and gut microbiota remain largely unknown. DESIGN: We
performed two clinical cohort studies to capture the gut dysbiosis dynamics after
stroke and their relationship with stroke prognosis. Then, we used a middle
cerebral artery occlusion model to explore gut dysbiosis post-stroke in mice and
address the causative relationship between acute ischaemic stroke and gut
dysbiosis. Finally, we tested whether aminoguanidine, superoxide dismutase and
tungstate can alleviate post-stroke brain infarction by restoring gut dysbiosis.
RESULTS: Brain ischaemia rapidly induced intestinal ischaemia and produced
excessive nitrate through free radical reactions, resulting in gut dysbiosis with
Enterobacteriaceae expansion. Enterobacteriaceae enrichment exacerbated brain
infarction by enhancing systemic inflammation and is an independent risk factor
for the primary poor outcome of patients with stroke. Administering
aminoguanidine or superoxide dismutase to diminish nitrate generation or
administering tungstate to inhibit nitrate respiration all resulted in suppressed
Enterobacteriaceae overgrowth, reduced systemic inflammation and alleviated brain
infarction. These effects were gut microbiome dependent and indicated the
translational value of the brain-gut axis in stroke treatment. CONCLUSIONS: This
study reveals a reciprocal relationship between stroke and gut dysbiosis.
Ischaemic stroke rapidly triggers gut microbiome dysbiosis with
Enterobacteriaceae overgrowth that in turn exacerbates brain infarction.
CI - ? Author(s) (or their employer(s)) 2021. No commercial re-use. See rights and
permissions. Published by BMJ.
FAU - Xu, Kaiyu
AU - Xu K
AD - Microbiome Medicine Center, Department of Laboratory Medicine, Zhujiang Hospital,
Southern Medical University, Guangzhou, Guangdong, China.
FAU - Gao, Xuxuan
AU - Gao X
AD - Microbiome Medicine Center, Department of Laboratory Medicine, Zhujiang Hospital,
Southern Medical University, Guangzhou, Guangdong, China.
FAU - Xia, Genghong
AU - Xia G
AD - Department of Neurology, Nanfang Hospital, Southern Medical University,
Guangzhou, Guangdong, China.
FAU - Chen, Muxuan
AU - Chen M
AD - Microbiome Medicine Center, Department of Laboratory Medicine, Zhujiang Hospital,
Southern Medical University, Guangzhou, Guangdong, China.
FAU - Zeng, Nianyi
AU - Zeng N
AD - Microbiome Medicine Center, Department of Laboratory Medicine, Zhujiang Hospital,
Southern Medical University, Guangzhou, Guangdong, China.
FAU - Wang, Shan
AU - Wang S
AD - Microbiome Medicine Center, Department of Laboratory Medicine, Zhujiang Hospital,
Southern Medical University, Guangzhou, Guangdong, China.
FAU - You, Chao
AU - You C
AD - Department of Neurology, Nanfang Hospital, Southern Medical University,
Guangzhou, Guangdong, China.
FAU - Tian, Xiaolin
AU - Tian X
AD - Department of Neurology, Nanfang Hospital, Southern Medical University,
Guangzhou, Guangdong, China.
FAU - Di, Huiling
AU - Di H
AD - Microbiome Medicine Center, Department of Laboratory Medicine, Zhujiang Hospital,
Southern Medical University, Guangzhou, Guangdong, China.
FAU - Tang, Wenli
AU - Tang W
AD - Microbiome Medicine Center, Department of Laboratory Medicine, Zhujiang Hospital,
Southern Medical University, Guangzhou, Guangdong, China.
FAU - Li, Pan
AU - Li P
AD - Microbiome Medicine Center, Department of Laboratory Medicine, Zhujiang Hospital,
Southern Medical University, Guangzhou, Guangdong, China.
FAU - Wang, Huidi
AU - Wang H
AD - Department of Neurology, Nanfang Hospital, Southern Medical University,
Guangzhou, Guangdong, China.
FAU - Zeng, Xiuli
AU - Zeng X
AD - Department of Neurology, Nanfang Hospital, Southern Medical University,
Guangzhou, Guangdong, China.
[truncated: 130,857 more rows]
