# Supplementary material for: Global research trends in stroke and gut microbiota: a multi-database bibliometric analysis and cross-validation study
Source: Front Microbiol. 2026 Apr 8;17:1766228. doi: 10.3389/fmicb.2026.1766228 (PMC13099332; doi:10.3389/fmicb.2026.1766228)
Supplement: Supplementary file 3 [file Table_3.XLSX]

## Sheet: scopus
Author	Author full names	Author ID	Title of the literature	Year	Source Publication Name	Volume	Issue	Paper Number	Starting page number	End page number	Page numbering	Cited Literature	DOI	Link	Affiliated Institution	Authors with affiliated institutions	Abstract	Author Keywords	Index keyword	Analyze sequence numbers	Chemical substances / CAS	Trademark	Manufacturer	Details of the investment	Funding Sourcing Document	References	Postal Address	Editor	Publisher	Funding provider institution	Meeting Name	Meeting date	Meeting venue	Meeting code	ISSN	ISBN	CODEN	PubMed ID	Original source document language	Abbreviation of the source publication name	Type of literature	Publication stage	Open Access	Source publication	EID
Liu, B.; Huang, H.; Li, M.; Lai, W.; Nong, S.; Zhan, S.; Kuang, J.; Li, T.; Tan, L.; Xian, M.; Wang, S.	Liu, Bang (59173834200); Huang, Hongwei (59768085300); Li, Mohan (58860981800); Lai, Wenxi (59707517400); Nong, Shifei (59768573600); Zhan, Sikai (57440671800); Kuang, Jiehui (59173834100); Li, Ting (59002228300); Tan, Lanfang (57209217166); Xian, Minghua (57190290774); Wang, Shumei (59067162800)	59173834200; 59768085300; 58860981800; 59707517400; 59768573600; 57440671800; 59173834100; 59002228300; 57209217166; 57190290774; 59067162800	Naomaitong ameliorates cerebral and intestinal injury in ischemia stroke via modulation of gut-brain axis interactions: Akkermansia muciniphila-mediated regulation of tryptophan-serotonin metabolic pathways	2025	Journal of Pharmaceutical and Biomedical Analysis	266		117075			0	0	10.1016/j.jpba.2025.117075	https://www.scopus.com/inward/record.uri?eid=2-s2.0-105011871458&doi=10.1016%2Fj.jpba.2025.117075&partnerID=40&md5=b91baf2ae8dbc4622bfd72596c79ab0d	School of Chinese Materia Medica, Guangdong Pharmaceutical University, Guangzhou, Guangdong, China; Key Laboratory of Digital Quality Evaluation of Chinese Materia Medica of State, Pharmaceutical University, Guangzhou, Guangdong, China; School of Chinese Materia Medica, Guangdong Pharmaceutical University, Guangzhou, Guangdong, China; Guangxi Institute of Botany, Chinese Academy of Sciences, Guil…	Liu, Bang, School of Chinese Materia Medica, Guangdong Pharmaceutical University, Guangzhou, Guangdong, China, Key Laboratory of Digital Quality Evaluation of Chinese Materia Medica of State, Pharmaceutical University, Guangzhou, Guangdong, China, School of Chinese Materia Medica, Guangdong Pharmaceutical University, Guangzhou, Guangdong, China, Department of Pharmacology, Zunyi Hospital of Tradi…	Ischemic stroke (IS) is a major cause of disability and mortality, yet therapies targeting the gut-brain axis remain underdeveloped. Naomaitong (NMT), a traditional Chinese medicine, shows promise for IS treatment, but its mechanisms involving gut microbiota and metabolic pathways are unclear. This study investigates whether NMT enhances post-stroke recovery by modulating Akkermansia muciniphila …	Akkermansia muciniphila; Ischemic stroke; Metabolomics; Naomaitong; Serotonin; Tryptophan	amine oxidase (flavin containing); central nervous system agents; Chinese drug; gastrointestinal agent; naomaitong; nimodipine; serotonin; triphenyltetrazolium; tryptophan; unclassified drug; herbaceous agent; Akkermansia muciniphila; animal experiment; animal model; animal tissue; Article; brain infarction size; brain injury; brain-gut axis; cerebrospinal fluid; controlled study; enzyme linked i…		amine oxidase (flavin containing), 37255-42-8, 9001-66-5, 9059-11-4; nimodipine, 66085-59-4; serotonin, 50-67-9; triphenyltetrazolium, 298-96-4; tryptophan, 6912-86-3, 73-22-3; Drugs, Chinese Herbal; Serotonin; Tryptophan			National Major Science and Technology Projects of China; (pdjh2022b0271); (2017ZX09301077); Basic and Applied Basic Research Foundation of Guangdong Province, (2023A1515011147, 2024A1515012779); Basic and Applied Basic Research Foundation of Guangdong Province; National Natural Science Foundation of China, NNSFC, (82374172, 82474083, 81773884, 81473413, 82004086); National Natural Science Foundat…	Funding text 1: This research is supported by Projects of the National Natural Science Foundation of China (grant numbers 82374172, 82004086, 81773884, 81473413, 82474083), Guangdong Basic and Applied Basic Research Foundation (grant numbers 2024A1515012779, 2023A1515011147), the National Major Scientific and Technological Special Project for \u201CSignificant New Drugs Development\u201D during t…	Dos Anjos, Jorge Luis Motta, Efficacy and safety of very early mobilization after thrombolysis in acute ischemic stroke: a randomized clinical trial, Journal of Neurology, 270, 2, pp. 843-850, (2023); Su, Zhongzhou, Pathophysiology of Ischemic Stroke: Noncoding RNA Role in Oxidative Stress, Oxidative Medicine and Cellular Longevity, 2022, (2022); You, Jesung, Therapeutic hypothermia for stroke: U…	M. Xian; School of Chinese Materia Medica, Guangdong Pharmaceutical University, Guangzhou, 510006, China; email: xmh360@163.com		Elsevier B.V.						07317085; 1873264X		JPBAD	40743979	English	J. Pharm. Biomed. Anal.	Article	Final		Scopus	2-s2.0-105011871458
Liu, T.-H.; Chen, M.-H.; Zhang, C.-Y.; Xie, T.; Zhang, S.; Hao, H.; Bai, Z.-Y.; Xue, Y.-Z.; Wang, J.-W.; Xiao, Y.; Wei, H.; Chen, L.-G.	Liu, Tianhao (57196059079); Chen, Minghao (57195554574); Zhang, Chenyang (57216211016); Xie, Ting (57863790600); Zhang, Sitong (57808337100); Hao, Haining (59647155900); Bai, Zhenyu (57863525700); Xue, Yuzheng (16178861200); Wang, Jiongwei (36500570200); Xiao, Ya (55552606900); Wei, Hong (7402516807); Chen, Liguo (55616282000)	57196059079; 57195554574; 57216211016; 57863790600; 57808337100; 59647155900; 57863525700; 16178861200; 36500570200; 55552606900; 7402516807; 55616282000	Hypertension inhibition by Dubosiella newyorkensis via reducing pentosidine synthesis	2025	npj Biofilms and Microbiomes	11	1	34			0	8	10.1038/s41522-025-00645-6	https://www.scopus.com/inward/record.uri?eid=2-s2.0-85218680142&doi=10.1038%2Fs41522-025-00645-6&partnerID=40&md5=9396591c71d34842b641ece981d63596	Department of Gastroenterology, Jiangnan University, Wuxi, Jiangsu, China; Jinan University, Guangzhou, Guangdong, China; Department of Surgery, NUS Yong Loo Lin School of Medicine, Singapore City, Singapore; Department of Physiology, NUS Yong Loo Lin School of Medicine, Singapore City, Singapore; Cardiovascular Research Institute, National Heart Centre Singapore, Singapore City, Singapore; Nanom…	Liu, Tianhao, Department of Gastroenterology, Jiangnan University, Wuxi, Jiangsu, China, Jinan University, Guangzhou, Guangdong, China; Chen, Minghao, Jinan University, Guangzhou, Guangdong, China; Zhang, Chenyang, Department of Gastroenterology, Jiangnan University, Wuxi, Jiangsu, China; Xie, Ting, Jinan University, Guangzhou, Guangdong, China; Zhang, Sitong, Department of Surgery, NUS Yong Loo …	Gut dysbiosis has been associated with hypertension. Herein, we aimed to discover the potential association between gut microbiota and high-salt diet (HSD) induced endothelial dysfunction in conventional hypertensive mice. Dubosiella newyorkensis was found highly sensitive to salt in HSD-induced hypertension. The salt-sensitive nature of Dubosiella newyorkensis was confirmed by bacteria culture i…		glycerophospholipid; pentosidine; probiotic agent; RNA 16S; short chain fatty acid; arginine; lysine; animal experiment; animal model; animal tissue; Article; bioinformatics; blood pressure; cardiovascular disease; cerebrovascular accident; controlled study; correlation analysis; endothelial dysfunction; endothelium lesion; environmental factor; essential hypertension; hypertension; intestine flo…		pentosidine, 124505-87-9; arginine, 1119-34-2, 15595-35-4, 7004-12-8, 74-79-3; lysine, 56-87-1, 6899-06-5, 70-54-2; Arginine; Lysine; pentosidine; Sodium Chloride, Dietary			State Key Laboratory of Food Science and Resources, SKLF; Jiangnan University, JU; Nanjing Medical University, NMU; (FY2021); Ministry of Education of the People's Republic of China, MOE, (MOE-T2EP30223-0019); Ministry of Education of the People's Republic of China, MOE; National Natural Science Foundation of China, NSFC, (81673848, 82074307, 82305072, 82174148, 82305064); National Natural Scienc…	The study was supported by the National Natural Sciences Foundation of China (81673848, 82074307, 82174148, 82305072, 82305064), Wuxi Municipal Health Commission Scientific Research Fund Youth Project (Q202106), The Taihu Lake Talent Project of Wuxi Science and Technology Bureau (K20221027), Doctoral talent startup fund of Affiliated Hospital of Jiangnan University and Singapore MOE Tier 1 Reimag…	He, Fengjun, Salt reduction to prevent hypertension: The reasons of the controversy, European Heart Journal, 42, 25, pp. 2501-2505, (2021); O'Donnell, Martin J., Salt and cardiovascular disease: Insufficient evidence to recommend low sodium intake, European Heart Journal, 41, 35, pp. 3363-3373, (2020); Chen, Li, Modest Sodium Reduction Increases Circulating Short-Chain Fatty Acids in Untreated Hy…	Y. Xiao; College of Chinese Medicine, Jinan University, Guangzhou, China; email: xiaoya0527@126.com; L.-G. Chen; College of Chinese Medicine, Jinan University, Guangzhou, China; email: tchenly@jnu.edu.cn; H. Wei; Yu-Yue Pathology Scientific Research Center, Jinfeng Laboratory, Chongqing, China; email: weihong63528@163.com		Nature Research						20555008			39987250	English	npj Biofilms and Microbiomes	Article	Final	All Open Access; Gold Open Access; Green Accepted Open Access; Green Open Access	Scopus	2-s2.0-85218680142
Peesh, P.; Blasco-Conesa, M.P.; El Hamamy, A.; Khan, R.; Guzman, G.U.; Honarpisheh, P.; Mohan, E.C.; Goodman, G.W.; Nguyen, J.N.; Banerjee, A.; West, B.E.; Ko, K.A.; Korf, J.M.; Tan, C.; Fan, H.; Colpo, G.D.; Ahnstedt, H.; Couture, L.; Roh, S.; Kofler, J.K.; Moruno Manchon, J.F.; Maniskas, M.E.; Aronowski, J.; Ritzel, R.M.; Lee, J.; Li, J.; Bryan, R.M.; Chauhan, A.; Venna, V.R.; McCullough, L.D.;…	Peesh, Pedram (58634829700); Blasco-Conesa, Maria Pilar (57194178932); El Hamamy, Ahmad (58406731200); Khan, Romeesa (57809065700); Guzman, Gary U. (57809065600); Honarpisheh, Parisa (36162873000); Mohan, Eric C. (57216897309); Goodman, Grant W. (57892998000); Nguyen, Justin N. (58040942200); Banerjee, Anik (57219434877); West, Bryce E. (58999965500); Ko, Kyung-ae (55799070900); Korf, Janelle M. …	58634829700; 57194178932; 58406731200; 57809065700; 57809065600; 36162873000; 57216897309; 57892998000; 58040942200; 57219434877; 58999965500; 55799070900; 57501137800; 55877434800; 52263520500; 23666837800; 35731019600; 57687189500; 59605481700; 56354038300; 55535260300; 56426372300; 7003863303; 55222242300; 57205561470; 56072921800; 7201457721; 55420717600; 25222162500; 7103307190; 55252078200	Benefits of equilibrium between microbiota- and host-derived ligands of the aryl hydrocarbon receptor after stroke in aged male mice	2025	Nature Communications	16	1	1767			0	11	10.1038/s41467-025-57014-2	https://www.scopus.com/inward/record.uri?eid=2-s2.0-85218504330&doi=10.1038%2Fs41467-025-57014-2&partnerID=40&md5=925e51a6d571fcd196d6f62aa79bc413	Department of Neurology, University of Texas Health Science Center at Houston, Houston, TX, United States; The University of Texas MD Anderson Cancer Center, Houston, TX, United States; Department of Neurosurgery, University of Texas Health Science Center at Houston, Houston, TX, United States; University of Pittsburgh School of Medicine, Pittsburgh, PA, United States; Department of Anesthesiolog…	Peesh, Pedram, Department of Neurology, University of Texas Health Science Center at Houston, Houston, TX, United States, The University of Texas MD Anderson Cancer Center, Houston, TX, United States, Department of Neurosurgery, University of Texas Health Science Center at Houston, Houston, TX, United States; Blasco-Conesa, Maria Pilar, Department of Neurology, University of Texas Health Science …	Recent studies have highlighted the crucial role of microglia (MG) and their interactions with the gut microbiome in post-stroke neuroinflammation. The activation of immunoregulatory pathways, including the aryl hydrocarbon receptor (AHR) pathway, is influenced by a dynamic balance of ligands derived from both the host and microbiota. This study aimed to investigate the association between stroke…		aromatic hydrocarbon receptor; cytochrome P450 1B1; glyceraldehyde 3 phosphate dehydrogenase; interleukin 10; interleukin 4; kynurenine; RNA 16S; indole; indole derivative; ligand; antigen; cardiovascular disease; gene expression; hydrocarbon; male; neurology; plasma; rodent; acute ischemic stroke; animal experiment; animal model; antigen presentation; Article; brain tissue; cell maturation; cell…		glyceraldehyde 3 phosphate dehydrogenase, 9001-50-7; kynurenine, 16055-80-4, 343-65-7; indole, 120-72-9; indole; Indoles; Kynurenine; Ligands; Receptors, Aryl Hydrocarbon			Alzheimer's Disease Research Center, University of Pittsburgh, ADRC; Huffington Foundation; National Institutes of Health, NIH; National Institute on Aging, NIA, (NIH/AG058463, 1R01AG070934-01); National Institute on Aging, NIA; National Institute of Neurological Disorders and Stroke, NINDS, (1F31NS118984-01); National Institute of Neurological Disorders and Stroke, NINDS; (P30 AG066468)	The figures were created using BioRender and published under agreement numbers ZX27KC12SA, DP27GHBB1A,\u00A0KQ23P0DMSF and NE23P0D37X. Metabolomics were performed at the MD Anderson Metabolomics Core Facility and was guided by Philip L Lorenzi, PhD and Lin Tan. This work was supported by the Huffington Foundation and the NIH. NINDS 1F31NS118984-01 (to P.H.), NIH/NIA 1R01AG070934-01 (to B.P.G.), N…	Virani, Salim S., Heart disease and stroke statistics—2020 update a report from the American Heart Association, Circulation, 141, 9, pp. E139-E596, (2020); Benjamin, Emelia J., Heart disease and stroke statistics - 2018 update: A report from the American Heart Association, Circulation, 137, 12, pp. E67-E492, (2018); Powers, William J., Guidelines for the early management of patients with acute is…	L.D. McCullough; Department of Neurology, The University of Texas McGovern Medical School, Houston, United States; email: Louise.D.McCullough@uth.tmc.edu; B.P. Ganesh; Department of Neurology, The University of Texas McGovern Medical School, Houston, United States; email: Bhanu.P.Ganesh@uth.tmc.edu		Nature Research						20411723			39971928	English	Nat. Commun.	Article	Final	All Open Access; Gold Open Access; Green Accepted Open Access; Green Open Access	Scopus	2-s2.0-85218504330
Sun, J.; Lu, L.; Lian, Y.; Xu, S.; Zhu, Y.; Wu, Y.; Lin, Q.; Hou, J.; Li, Y.; Yu, Z.	Sun, Jianfei (59193224400); Lu, Liping (57214076528); Lian, Yingtao (57205652489); Xu, Song (57205651812); Zhu, Ying (59193136800); Wu, Yanping (59193314100); Lin, Qianhui (59587558700); Hou, Jing (59590861800); Li, Yinping (55957723400); Yu, Zhui (23394385900)	59193224400; 57214076528; 57205652489; 57205651812; 59193136800; 59193314100; 59587558700; 59590861800; 55957723400; 23394385900	Sodium butyrate attenuates microglia-mediated neuroinflammation by modulating the TLR4/MyD88/NF-κB pathway and microbiome-gut-brain axis in cardiac arrest mice	2025	Molecular Brain	18	1	13			0	10	10.1186/s13041-025-01179-w	https://www.scopus.com/inward/record.uri?eid=2-s2.0-85218445616&doi=10.1186%2Fs13041-025-01179-w&partnerID=40&md5=2e507a49cf63ce2cbee713a8ea1a5b64	Department of Critical Care Medicine, Renmin Hospital of Wuhan University, Wuhan, Hubei, China; Central Laboratory, Renmin Hospital of Wuhan University, Wuhan, Hubei, China; Department of Anesthesiology, Renmin Hospital of Wuhan University, Wuhan, Hubei, China; Department of Pathophysiology, Wuhan University, Wuhan, Hubei, China	Sun, Jianfei, Department of Critical Care Medicine, Renmin Hospital of Wuhan University, Wuhan, Hubei, China, Central Laboratory, Renmin Hospital of Wuhan University, Wuhan, Hubei, China; Lu, Liping, Department of Critical Care Medicine, Renmin Hospital of Wuhan University, Wuhan, Hubei, China; Lian, Yingtao, Central Laboratory, Renmin Hospital of Wuhan University, Wuhan, Hubei, China, Department…	Cardiac arrest (CA) is one of the most common illnesses worldwide. Post-CA brain injury (PCABI) is a major cause of death and poor recovery in CA patients and the current CA treatments are not very effective. The microbiome-gut-brain axis has been found to significantly affect brain ischemia injury. Furthermore, in ischemic stroke patients, short-chain fatty acids (SCFA), especially sodium butyra…	Cardiac arrest; Gut microbiota; Microglia; Neuroinflammation; Sodium butyrate; TLR4/MyD88/NF-κB pathway	butyric acid; DNA 16S; immunoglobulin enhancer binding protein; myeloid differentiation factor 88; short chain fatty acid; toll like receptor 4; transcription factor RelA; animal cell; animal experiment; animal model; apoptosis; Article; BV-2 cell line; cell culture; cerebral ischemia reperfusion injury; clinical research; controlled study; DNA sequencing; enzyme linked immunosorbent assay; exper…		butyric acid, 107-92-6, 156-54-7, 461-55-2; toll like receptor 4, 203811-83-0; Butyric Acid; Myeloid Differentiation Factor 88; NF-kappa B; Toll-Like Receptor 4			National Natural Science Foundation of China, NSFC, (81772039); National Natural Science Foundation of China, NSFC; Wuhan Municipal Science and Technology Bureau, (2022020801010474); Wuhan Municipal Science and Technology Bureau; (CZ2024020001)	This study was supported by the National Natural Science Foundation of China (No. 81772039), the Knowledge Innovation Program Project of Wuhan Municipal Science and Technology Bureau (No. 2022020801010474), and the Project of Healthcare Talent \u201CChutian Talent Program\u201D in Hubei Province (CZ2024020001).	Tsao, Connie W., Heart Disease and Stroke Statistics - 2023 Update: A Report from the American Heart Association, Circulation, 147, 8, pp. E93-E621, (2023); Nolan, J. P., Post-cardiac arrest syndrome: Epidemiology, pathophysiology, treatment, and prognostication. A Scientific Statement from the International Liaison Committee on Resuscitation; the American Heart Association Emergency Cardiovascul…	Z. Yu; Department of Critical Care Medicine, Renmin Hospital of Wuhan University, Wuhan, No. 99 ZhangZhidong Road, Hubei, 430060, China; email: yuzhui@whu.edu.cn		BioMed Central Ltd						17566606			39962509	English	Mol. Brain	Article	Final	All Open Access; Gold Open Access; Green Accepted Open Access; Green Open Access	Scopus	2-s2.0-85218445616
Waheed, A.; Ghaffar, M.; Mustafa, S.; Abbas, A.; Khan, S.; Waheed, A.; Naz, H.	Waheed, Atifa (59442755500); Ghaffar, Maliha (57204604011); Mustafa, Samavia (59441423900); Abbas, Anam (59443023100); Khan, Sana (59441963400); Waheed, Ahmad (57224542642); Naz, Hina (58144050700)	59442755500; 57204604011; 59441423900; 59443023100; 59441963400; 57224542642; 58144050700	Nutrigenomics and neurological disorders: exploring diet-brain interactions for cognitive health	2025	Neurogenetics	26	1	10			0	6	10.1007/s10048-024-00791-7	https://www.scopus.com/inward/record.uri?eid=2-s2.0-85210446768&doi=10.1007%2Fs10048-024-00791-7&partnerID=40&md5=5d40326843e320e72f940513d1d807cf	Department of Biology, University of Okara, Okara, Punjab, Pakistan; Department of Zoology, University of Okara, Okara, Punjab, Pakistan	Waheed, Atifa, Department of Biology, University of Okara, Okara, Punjab, Pakistan; Ghaffar, Maliha, Department of Biology, University of Okara, Okara, Punjab, Pakistan; Mustafa, Samavia, Department of Biology, University of Okara, Okara, Punjab, Pakistan; Abbas, Anam, Department of Biology, University of Okara, Okara, Punjab, Pakistan; Khan, Sana, Department of Biology, University of Okara, Okar…	This review article investigates the intricate relationship between nutrigenomics and neurological disorders, highlighting how genetic variations affect an individual’s response to nutrients. The study delves into the role of diet-related oxidative stress and the gut-brain axis in the progression and management of brain disorders such as Parkinson’s disease, Alzheimer’s disease, epilepsy, stroke,…	Cognitive health; Gut microbiota; Neurological disorders; Nutrigenomics	antioxidant; omega 3 fatty acid; vitamin; Alzheimer disease; amyotrophic lateral sclerosis; artificial intelligence; brain-gut axis; case study; cerebrovascular accident; clinical trial (topic); cognition; depression; diet therapy; disease association; disease model; epilepsy; genetic variation; human; intestine flora; migraine; multiple sclerosis; neurologic disease; nonhuman; nutrigenomics; nut…							Felisbino, Karoline, Nutrigenomics in Regulating the Expression of Genes Related to Type 2 Diabetes Mellitus, Frontiers in Physiology, 12, (2021); Chadwick, Ruth F., Nutrigenomics, individualism and public health, Proceedings of the Nutrition Society, 63, 1, pp. 161-166, (2004); Mathers, John C., Nutrigenomics in the modern era, Proceedings of the Nutrition Society, 76, 3, pp. 265-275, (2017); Af…	M. Ghaffar; Department of Biology, Faculty of Life Sciences, University of Okara, Okara, 56130, Pakistan; email: maliha.ghaffar@uo.edu.pk		Springer Science and Business Media Deutschland GmbH						13646745; 13646753		NEROF	39589612	English	Neurogenetics	Review	Final		Scopus	2-s2.0-85210446768
Shokr, M.M.	Shokr, Mustafa M. (57223595428)	57223595428	“Rewiring brain immunity: targeting microglial metabolism for neuroprotection in neurodegenerative disorders”	2025	Metabolic Brain Disease	40	8	326			0	0	10.1007/s11011-025-01739-y	https://www.scopus.com/inward/record.uri?eid=2-s2.0-105022901758&doi=10.1007%2Fs11011-025-01739-y&partnerID=40&md5=5c9bcfb4ced98cbc4381443e5ef7aac8	Department of Pharmacology and Toxicology, Faculty of Pharmacy, El-Arish, North Sinai, Egypt	Shokr, Mustafa M., Department of Pharmacology and Toxicology, Faculty of Pharmacy, El-Arish, North Sinai, Egypt	Neuroinflammation, a pervasive hallmark in many neurological and neuropsychiatric diseases, is largely dictated by the functional phenotypic dynamics of microglia, the immune system of the brain. Recent data illustrate that these phenotypic changes, from neuroprotective scavenging to neurotoxic pro-inflammatory effects, are intrinsically regulated by microglial metabolic repolarization. This revi…	Metabolic reprogramming; Microglial metabolism; Neurodegeneration; Neuroinflammation	ketone body; mammalian target of rapamycin; metformin; sirolimus; neuroprotective agent; Alzheimer disease; bioenergy; degenerative disease; drug therapy; energy metabolism; fatty acid oxidation; human; immune system; immunity; inflammation; intestine flora; ketogenic diet; metabolic phenotype; metabolic reprogramming; microglia; multiple sclerosis; nerve degeneration; nervous system inflammation…		metformin, 1115-70-4, 657-24-9; sirolimus, 53123-88-9; Neuroprotective Agents			Science and Technology Development Fund, STDF	Open access funding provided by The Science, Technology & Innovation Funding Authority (STDF) in cooperation with The Egyptian Knowledge Bank (EKB). This review article did not receive any financial support from any organization.	Abdi, Mahdad, Metformin Therapy Attenuates Pro-inflammatory Microglia by Inhibiting NF-κB in Cuprizone Demyelinating Mouse Model of Multiple Sclerosis, Neurotoxicity Research, 39, 6, pp. 1732-1746, (2021); Abu Shelbayeh, Othman, PGC-1α Is a Master Regulator of Mitochondrial Lifecycle and ROS Stress Response, Antioxidants, 12, 5, (2023); Abulaban, Ahmad Abdulaziz, The janus face of astrocytes in m…	M.M. Shokr; Department of Pharmacology and Toxicology, Faculty of Pharmacy, Sinai University – Arish Branch, Arish, 45511, Egypt; email: mostafa.mohsen@su.edu.eg		Springer						08857490; 15737365		MBDIE	41288829	English	Metab. Brain Dis.	Review	Final	All Open Access; Hybrid Gold Open Access	Scopus	2-s2.0-105022901758
Qi, X.; Deng, M.; Li, M.; Ma, W.; Zhou, Y.	Qi, Xin (56822844400); Deng, Mengyuan (60121668100); Li, Minhong (57194215721); Ma, Wenjia (57208769368); Zhou, Yangbo (57205567126)	56822844400; 60121668100; 57194215721; 57208769368; 57205567126	Eucommia ulmoides Oliver (Duzhong) extract ameliorates cerebral ischemic stroke in mice by remodeling intestinal microbiota and metabolites	2025	Metabolic Brain Disease	40	8	325			0	0	10.1007/s11011-025-01750-3	https://www.scopus.com/inward/record.uri?eid=2-s2.0-105022899624&doi=10.1007%2Fs11011-025-01750-3&partnerID=40&md5=f98a9c971241c2fb10fa91048538bc74	Department of Ophthalmology, The Second Xiangya Hospital of Central South University, Changsha, Hunan, China; Department of Neurosurgery, The Second Xiangya Hospital of Central South University, Changsha, Hunan, China	Qi, Xin, Department of Ophthalmology, The Second Xiangya Hospital of Central South University, Changsha, Hunan, China; Deng, Mengyuan, Department of Neurosurgery, The Second Xiangya Hospital of Central South University, Changsha, Hunan, China; Li, Minhong, Department of Neurosurgery, The Second Xiangya Hospital of Central South University, Changsha, Hunan, China; Ma, Wenjia, Department of Neurosu…	Cerebral stroke is characterized by high rate of disability and mortality. Emerging evidence indicates a relationship between acute ischemic stroke and alterations in the intestinal microbiota. Herein, the mechanism of Eucommia ulmoides extract (EUE) within ischemic stroke will be investigated from the perspective of intestinal microflora. In the study, EUE significantly reduced the area of cereb…	Cerebral ischemia/Reperfusion injury; Eucommia ulmoides oliver extract (EUE); Intestinal microflora; LysoPE (0:0/20:4); Metabolites	neuroprotective agent; plant extract; animal; apoptosis; C57BL mouse; drug effect; drug therapy; Eucommiaceae; intestine flora; ischemic stroke; male; metabolism; mouse; oxidative stress; Animals; Apoptosis; Gastrointestinal Microbiome; Ischemic Stroke; Male; Mice; Mice, Inbred C57BL; Neuroprotective Agents; Oxidative Stress; Plant Extracts		Neuroprotective Agents; Plant Extracts			National Natural Science Foundation of China, NNSF, (82301264); National Natural Science Foundation of China, NNSF	This study was supported by the National Natural Science Foundation of China (82301264).	Amakye, William Kwame, Soypeptide supplementation attenuates weight loss and improves quality of life among brain cancer patients in a pilot study, Food Frontiers, 4, 3, pp. 1298-1310, (2023); Benakis, Corinne A., The microbiome-gut-brain axis in acute and chronic brain diseases, Current Opinion in Neurobiology, 61, pp. 1-9, (2020); Campbell, Bruce C.V., Stroke, The Lancet, 396, 10244, pp. 129-14…	Y. Zhou; Department of Neurosurgery, the Second Xiangya Hospital, Central South University, Changsha, No. 139, Renmin Middle Road, Hunan, China; email: zhouyangbo3775@csu.edu.cn		Springer						08857490; 15737365		MBDIE	41288788	English	Metab. Brain Dis.	Article	Final		Scopus	2-s2.0-105022899624
Xu, M.; Zhang, X.; Xin, H.; Daoming, L.; Xiao, X.; Zhang, X.; Tang, S.	Xu, Minghui (59300028200); Zhang, Xiaohan (60206018900); Xin, Haiping (60205866100); Daoming, Li (57201797730); Xiao, Xuanjian (60206019000); Zhang, Xuecong (60205717800); Tang, Shilin (57362402800)	59300028200; 60206018900; 60205866100; 57201797730; 60206019000; 60205717800; 57362402800	Long-term follow-up study on the impact of a gut microbiota-supportive diet on heart failure and mortality outcomes	2025	International Journal of Cardiology: Cardiovascular Risk and Prevention	27		200529			0	0	10.1016/j.ijcrp.2025.200529	https://www.scopus.com/inward/record.uri?eid=2-s2.0-105022628353&doi=10.1016%2Fj.ijcrp.2025.200529&partnerID=40&md5=102440000507a03167ac6de9b238af19	Regenerative Medicine Institute, University of Galway, Galway, Connacht, Ireland; Department of Cardiology, The Affiliate Haikou Hospital Xiangya School of Medicine, Central South University, Haikou, Hainan, China; Department of Cardiology, The Fourth People’s Hospital of Haikou, Haikou, China; Department of Cardiology, Haikou Third Peoples Hospital, Haikou, Hainan, China	Xu, Minghui, Regenerative Medicine Institute, University of Galway, Galway, Connacht, Ireland; Zhang, Xiaohan, Regenerative Medicine Institute, University of Galway, Galway, Connacht, Ireland; Xin, Haiping, Department of Cardiology, The Affiliate Haikou Hospital Xiangya School of Medicine, Central South University, Haikou, Hainan, China; Daoming, Li, Department of Cardiology, The Fourth People’s …	Background Diet-driven modulation of gut microbiota may influence heart failure (HF) risk and mortality, but evidence in large populations is limited. We evaluated the association between a Dietary Index for Gut Microbiota (DI-GM) and prevalent HF. Methods DI-GM scores were derived from two 24-h dietary recalls. Logistic regression assessed odds of HF, diabetes, stroke, kidney failure, hypertensi…	C-Reactive protein; Dietary index for gut microbiota; Gut microbiota diversity; Heart failure; Mortality; Systemic immune-inflammation index	C reactive protein; adult; aged; all cause mortality; Article; body mass; cardiovascular mortality; cerebrovascular accident; coffee consumption; cohort analysis; comorbidity; controlled study; demographics; diabetes mellitus; diet; Dietary Index for Gut Microbiota; disease association; female; fiber intake; follow up; gut microbiota supportive diet; hazard ratio; heart failure; human; hypertensi…		C reactive protein, 9007-41-4					Martínez-Augustín, Olga, Bioactive anti-obesity food components, International Journal for Vitamin and Nutrition Research, 82, 3, pp. 148-156, (2012); Hemler, Elena Cori, Plant-Based Diets for Cardiovascular Disease Prevention: All Plant Foods Are Not Created Equal, Current Atherosclerosis Reports, 21, 5, (2019); Global Status Report on Noncommunicable Diseases 2010, (2011); Mullens, Wilfried, Re…	X. Zhang; Regenerative Medicine Institute, School of Medicine, National University of Ireland (NUI), Galway, Ireland; email: xuecongzhanghmu@163.com; S. Tang; Department of Cardiology, Affiliated Haikou Hospital, Xiangya School of Medicine, Central South University, China; email: slt20210103@163.com		Elsevier B.V.						27724875				English	Internat. J. Cardiol. Cardiovasc. Risk. Prev.	Article	Final	All Open Access; Gold Open Access	Scopus	2-s2.0-105022628353
Li, S.; Wang, S.; Li, S.; Liu, C.; Sun, J.; Cao, J.; Cui, X.; Han, Q.; Li, Z.; Wu, F.	Li, Sicheng (60200445800); Wang, Shengjie (60199656900); Li, Sisi (57192464903); Liu, Chao (60199497900); Sun, Jialing (59906969200); Cao, Jingjing (60199812600); Cui, Xiaoyang (60199969900); Han, Qin (60199498000); Li, Zhengliang (59482869700); Wu, Fan (59681244300)	60200445800; 60199656900; 57192464903; 60199497900; 59906969200; 60199812600; 60199969900; 60199498000; 59482869700; 59681244300	Brain–gut–microbiota axis: An effective target of abdominal acupuncture therapy for post-stroke functional constipation	2025	Complementary Therapies in Medicine	95		103286			0	0	10.1016/j.ctim.2025.103286	https://www.scopus.com/inward/record.uri?eid=2-s2.0-105022191598&doi=10.1016%2Fj.ctim.2025.103286&partnerID=40&md5=8ff3308eb609f0c57a35e7a3e33c8782	Department of Rehabilitation, Hubei University of Chinese Medicine, Wuhan, Hubei, China; Department of Pharmacy, Jianghan University, Wuhan, Hubei, China; Department of Medicine, Jianghan University, Wuhan, Hubei, China; Institute of Acupuncture and Moxibustion, Jianghan University, Wuhan, Hubei, China	Li, Sicheng, Department of Rehabilitation, Hubei University of Chinese Medicine, Wuhan, Hubei, China; Wang, Shengjie, Department of Rehabilitation, Hubei University of Chinese Medicine, Wuhan, Hubei, China; Li, Sisi, Department of Pharmacy, Jianghan University, Wuhan, Hubei, China; Liu, Chao, Department of Rehabilitation, Hubei University of Chinese Medicine, Wuhan, Hubei, China; Sun, Jialing, De…	Background Functional constipation is one of the most common complications among stroke patients, significantly impacting their quality of life. This study examined the effects of abdominal acupuncture on constipation symptoms, gut microbiota, and neurological function in post-stroke patients with functional constipation, based on the brain–gut–microbiota axis, to improve patient prognosis. Metho…	Abdominal acupuncture; Brain–gut–microbiota axis; Functional constipation; Post-stroke	abdominal acupuncture therapy; acupuncture; adult; Article; assessment of humans; Bacteroides; Barthel index; Bifidobacterium; clinical effectiveness; constipation; constipation symptom score; controlled study; digestive system disease assessment; Enterococcus; Escherichia coli; feces analysis; female; Fugl-Meyer assessment; functional near-infrared spectroscopy; human; intestine flora; Lactobaci…					Natural Science Foundation of Hubei Province, (2022CFB646); Natural Science Foundation of Hubei Province; (2024, 256)	This work was financially supported by the Hubei Provincial Natural Science Foundation Youth Project (Project No. 2022CFB646 ) and the Shizhen Talent Program of Hubei Province for Scientific Research (Grant No: Hubei Health Document [2024] No. 256 ).	Suenghataiphorn, Thanathip, Increased Risk of Stroke in Constipation Patients Systematic Review and Meta-analysis, Journal of Clinical Gastroenterology, (2024); Lim, Su Fee, Incidence and predictors of new-onset constipation during acute hospitalisation after stroke, International Journal of Clinical Practice, 69, 4, pp. 422-428, (2015); Yong, Heather Y.F., Gastrointestinal Dysfunction in Stroke,…	F. Wu; College of Traditional Chinese Medicine, Department of Medicine, Jianghan University, Wuhan, China; email: Fanwu@jhun.edu.cn		Churchill Livingstone						09652299; 18736963		CTHME	41176186	English	Complement. Ther. Med.	Article	Final		Scopus	2-s2.0-105022191598
Matsumoto, A.; Yoshimura, Y.; Wakabayashi, H.; Nagano, F.; Shimazu, S.; Kido, Y.; Shiraishi, A.; Hamada, T.; Yoneda, K.; Maeda, K.	Matsumoto, Ayaka (57413632700); Yoshimura, Yoshihiro (56717177000); Wakabayashi, Hidetaka (56050103400); Nagano, Fumihiko (57205596228); Shimazu, Sayuri (57204422144); Kido, Yoshifumi (57226505916); Shiraishi, Ai (57189218109); Hamada, Takenori (58896180300); Yoneda, Kouki (58895298500); Maeda, Keisuke (57216726274)	57413632700; 56717177000; 56050103400; 57205596228; 57204422144; 57226505916; 57189218109; 58896180300; 58895298500; 57216726274	Polypharmacy is associated with altered gut microbiota diversity in older post-stroke inpatients	2025	Clinical Nutrition ESPEN	70			427	433	0	0	10.1016/j.clnesp.2025.10.015	https://www.scopus.com/inward/record.uri?eid=2-s2.0-105022189764&doi=10.1016%2Fj.clnesp.2025.10.015&partnerID=40&md5=e769d99c88455e644abdd30ee925c38a	Center for Sarcopenia and Malnutrition Research, Kumamoto Rehabilitation Hospital, Kumamoto, Kumamoto, Japan; Department of Rehabilitation Medicine, Tokyo Women's Medical University Hospital, Tokyo, Japan; Department of Rehabilitation, Kumamoto Rehabilitation Hospital, Kumamoto, Kumamoto, Japan; Independent Researcher, Kumamoto, Kumamoto, Japan; Department of Nutrition, Kumamoto Rehabilitation Ho…	Matsumoto, Ayaka, Center for Sarcopenia and Malnutrition Research, Kumamoto Rehabilitation Hospital, Kumamoto, Kumamoto, Japan; Yoshimura, Yoshihiro, Center for Sarcopenia and Malnutrition Research, Kumamoto Rehabilitation Hospital, Kumamoto, Kumamoto, Japan; Wakabayashi, Hidetaka, Department of Rehabilitation Medicine, Tokyo Women's Medical University Hospital, Tokyo, Japan; Nagano, Fumihiko, Ce…	Rationale Gut microbiota diversity plays a crucial role in various health outcomes, including metabolic regulation and nutritional status. Polypharmacy, common among older adults, has been linked to adverse clinical outcomes, yet its impact on gut microbiota diversity remains poorly understood. This study aimed to investigate the association between polypharmacy and gut microbiota diversity in ol…	Convalescent rehabilitation; Gut microbiota diversity; Polypharmacy; Shannon index; Stroke	8 quinolinol sulfate plus acetic acid plus glycerol plus ricinoleic acid; albumin; C reactive protein; laxative; probiotic agent; aged; Article; cerebrovascular accident; Charlson Comorbidity Index; convalescence; cross-sectional study; female; human; intestine flora; male; Mini-Nutritional Assessment Short-Form; nutritional status; operational taxonomic unit; polypharmacy; Rankin scale; Shannon …		C reactive protein, 9007-41-4	IBM SPSS Statistics version 21.0, IBM	IBM	Ministry of Health, Labour and Welfare, MHLW; Japan Society for the Promotion of Science, JSPS, (23K21639, 22-4); Japan Society for the Promotion of Science, JSPS	The study was supported by the Japan Society for the Promotion of Science [Grant number: 23K21639 to Maeda] and the Research Funding of Longevity Sciences [Grant number: 22-4 to Maeda] from the Ministry of Health, Labour and Welfare of Japan.	Rajilić-Stojanović, Mirjana D., The first 1000 cultured species of the human gastrointestinal microbiota, FEMS Microbiology Reviews, 38, 5, pp. 996-1047, (2014); Lozupone, Catherine A., Diversity, stability and resilience of the human gut microbiota, Nature, 489, 7415, pp. 220-230, (2012); Mayer, Emeran A., The Gut-Brain Axis, Annual Review of Medicine, 73, pp. 439-453, (2022); Mou, Yi, Gut Micro…	Y. Yoshimura; Center for Sarcopenia and Malnutrition Research, Kumamoto Rehabilitation Hospital, Kumamoto, 869-1106, Japan; email: hanley.belfus@gmail.com		Elsevier Ltd						24054577			41138814	English	Clin. Nutr. ESPEN	Article	Final		Scopus	2-s2.0-105022189764
Huang, F.; Zhang, L.; Cheng, S.; Zhang, Z.; Xiang, Q.; Xiao, Z.	Huang, Fangfang (58476223400); Zhang, Lily (57563483700); Cheng, Siyang (60108542500); Zhang, Zilong (57222229542); Xiang, Qiong (57205601760); Xiao, Zheman (14047531600)	58476223400; 57563483700; 60108542500; 57222229542; 57205601760; 14047531600	Banxia Baizhu Tianma Decoction improves posterior circulation ischemia vertigo in rats via gut microbiota and TLR4-NF-κB-MyD88 pathway	2025	Phytomedicine	149		157539			0	0	10.1016/j.phymed.2025.157539	https://www.scopus.com/inward/record.uri?eid=2-s2.0-105021962494&doi=10.1016%2Fj.phymed.2025.157539&partnerID=40&md5=965bf6da098c7ed289489fd048470ba0	Department of Traditional Chinese Medicine, Renmin Hospital of Wuhan University, Wuhan, Hubei, China; Department of Neurology, Renmin Hospital of Wuhan University, Wuhan, Hubei, China; Hepatic Surgery Center, Tongji Medical College of Huazhong University of Science and Technology, Wuhan, Hubei, China; Department of Traditional Chinese Medicine, Renmin Hospital of Wuhan University, Wuhan, Hubei, C…	Huang, Fangfang, Department of Traditional Chinese Medicine, Renmin Hospital of Wuhan University, Wuhan, Hubei, China; Zhang, Lily, Department of Neurology, Renmin Hospital of Wuhan University, Wuhan, Hubei, China; Cheng, Siyang, Department of Neurology, Renmin Hospital of Wuhan University, Wuhan, Hubei, China; Zhang, Zilong, Hepatic Surgery Center, Tongji Medical College of Huazhong University o…	Background Posterior circulation ischemia vertigo (PCIV) frequently presents with vestibular dysfunction in patients suffering from posterior circulation stroke. The conventional approaches often fail to address PCIV's complex pathophysiology, which involves neuroimmune dysregulation, hemodynamic abnormalities, and gut-brain axis disruption. Banxia Baizhu Tianma Decoction (BBTD), a traditional Ch…	Banxia Baizhu Tianma Decoction; Fecal microbiota transplantation; Gut microbiota; Posterior circulation ischemia; TLR4-NF-κB-MyD88 pathway	banxia baizhu tianma; Chinese medicinal formula; claudin 1; interleukin 1beta; interleukin 6; mucin; mucin 2; myeloid differentiation factor 88; occludin; propionic acid; protein ZO1; RNA 16S; short chain fatty acid; tight junction protein; toll like receptor 4; triphenyltetrazolium; tumor necrosis factor; unclassified drug; Akkermansia; animal experiment; animal model; animal tissue; Article; br…		claudin 1, 329338-06-9; occludin, 176304-61-3; propionic acid, 72-03-7, 79-09-4; toll like receptor 4, 203811-83-0; triphenyltetrazolium, 298-96-4			National Natural Science Foundation of China, NNSF, (82,471,577); National Natural Science Foundation of China, NNSF; Wuhan University, WHU, (JCRCYG-2022-006, 2024YB08); Wuhan University, WHU	National Natural Science Foundation of China ( 82,471,577 ), Major and stubborn disease project of national administration of traditional Chinese medicine Interdisciplinary. Innovative Talents Foundation of Renmin Hospital at Wuhan University ( JCRCYG-2022-006 ), Research on Degree and Graduate Education Teaching Reform at Wuhan University, Teaching Research Project of Wuhan University Medical Sc…	Cani, Patrice D., Akkermansia muciniphila: paradigm for next-generation beneficial microorganisms, Nature Reviews Gastroenterology and Hepatology, 19, 10, pp. 625-637, (2022); Chakrabarti, Anirikh, The microbiota–gut–brain axis: pathways to better brain health. Perspectives on what we know, what we need to investigate and how to put knowledge into practice, Cellular and Molecular Life Sciences, 7…	Z. Xiao; Department of Neurology, Renmin Hospital of Wuhan University, Wuhan, Hubei, 430060, China; email: zmxiao@whu.edu.cn; Q. Xiang; Department of Traditional Chinese Medicine, Renmin Hospital of Wuhan University, Wuhan, Hubei, 430060, China; email: rm000424@whu.edu.cn		Elsevier GmbH						09447113; 1618095X		PYTOE	41248567	English	Phytomedicine	Article	Final		Scopus	2-s2.0-105021962494
Li, S.; Sohouli, M.H.; Li, Z.	Li, Shuwen (57215313571); Sohouli, Mohammad Hassan (57218370761); Li, Zeli (57224191893)	57215313571; 57218370761; 57224191893	The effect of postbiotics supplementation on obesity and metabolic health: a systematic review and meta-analysis of randomized control trials	2025	Nutrition and Metabolism	22	1	140			0	0	10.1186/s12986-025-01037-5	https://www.scopus.com/inward/record.uri?eid=2-s2.0-105021878940&doi=10.1186%2Fs12986-025-01037-5&partnerID=40&md5=7918ca5fe842d90f8e126748d6ea94fd	Guangzhou University of Chinese Medicine, Guangzhou, Guangdong, China; Children's Medical Center (TUMS), Tehran, Tehran, Iran	Li, Shuwen, Guangzhou University of Chinese Medicine, Guangzhou, Guangdong, China; Sohouli, Mohammad Hassan, Children's Medical Center (TUMS), Tehran, Tehran, Iran; Li, Zeli, Guangzhou University of Chinese Medicine, Guangzhou, Guangdong, China	Background: The prevalence of metabolic disorders such as obesity, type 2 diabetes, and dyslipidemia has increased globally. Postbiotics as non-viable microbial products or metabolites, have recently emerged as potential modulators of metabolic health due to their anti-inflammatory and insulin-sensitizing properties. In order to obtain a better viewpoint from them, this study aimed to comprehensi…	Inflammation; Insulin resistance; Meta-analysis; Metabolic health; Postbiotics; SCFAs	butyric acid; C reactive protein; glucose; hemoglobin A1c; insulin; inulin propionate ester; microbial products not classified elsewhere; placebo; polysaccharide; postbiotic agent; triacylglycerol; unclassified drug; yoghurt; abdominal obesity; age; Akkermansia muciniphila; anthropometry; Article; Bifidobacterium breve; Bifidobacterium lactis; Bifidobacterium longum; blood pressure; body mass; bo…		butyric acid, 107-92-6, 156-54-7, 461-55-2; C reactive protein, 9007-41-4; glucose, 50-99-7, 84778-64-3, 8027-56-3; hemoglobin A1c, 62572-11-6; insulin, 9004-10-8					Tilg, Herbert, Mechanisms behind the link between obesity and gastrointestinal cancers, Best Practice and Research: Clinical Gastroenterology, 28, 4, pp. 599-610, (2014); Vinderola, C. G., Postbiotics: The concept and their use in healthy populations, Frontiers in Nutrition, 9, (2022); Ma, Linxi, Postbiotics in Human Health: A Narrative Review, Nutrients, 15, 2, (2023); Aguilar-Toalá, J. E., Post…	Z. Li; Dongguan Hospital of Guangzhou University of Chinese Medicine, Dongguan Traditional Chinese Medicine Hospital, Dongguan, 523000, China; email: interngrey@126.com; M.H. Sohouli; Pediatrics Centre of Excellence Children’s Medical Center Pediatric Gastroenterology and Hepatology Research Center, Tehran University of Medical Sciences, Tehran, Iran; email: mohammadhassansohouli@gmail.com		BioMed Central Ltd						17437075				English	Nutr. Metab.	Article	Final	All Open Access; Gold Open Access; Green Accepted Open Access; Green Open Access	Scopus	2-s2.0-105021878940
De La Motte, L.R.D.L.; Giarritiello, F.; Sala, L.L.; Drago, L.	De La Motte, Luigi Regenburgh (56462833400); Giarritiello, Fabiana (59234748800); Sala, Lucia La (57577904200); Drago, Lorenzo (7003842620)	56462833400; 59234748800; 57577904200; 7003842620	A systematic review of TMAO, microRNAs, and the oral/gut microbiomes in atherosclerosis and myocardial infarction: mechanistic insights and translational opportunities	2025	Journal of Translational Medicine	23	1	1269			0	0	10.1186/s12967-025-07224-5	https://www.scopus.com/inward/record.uri?eid=2-s2.0-105021514819&doi=10.1186%2Fs12967-025-07224-5&partnerID=40&md5=9e9eae282df5f4d92897cab95c1035b1	UOC Laboratory of Clinical Medicine with Specialized Areas, IRCCS Multimedica, Milan, Italy; Università degli Studi del Molise, Campobasso, CB, Italy; IRCCS Multimedica, Milan, Italy; Università degli Studi di Milano, Facoltà di Medicina e Chirurgia, Milan, MI, Italy	De La Motte, Luigi Regenburgh, UOC Laboratory of Clinical Medicine with Specialized Areas, IRCCS Multimedica, Milan, Italy; Giarritiello, Fabiana, UOC Laboratory of Clinical Medicine with Specialized Areas, IRCCS Multimedica, Milan, Italy, Università degli Studi del Molise, Campobasso, CB, Italy; Sala, Lucia La, IRCCS Multimedica, Milan, Italy, Università degli Studi di Milano, Facoltà di Medicin…	Cardiovascular disease (CVD) is the leading cause of death worldwide, driven by complex interactions among atherosclerosis, inflammation, and metabolic dysregulation. Recent studies have identified the gut and oral microbiomes—through their metabolism of dietary precursors into trimethylamine (TMA) and its hepatic conversion to trimethylamine-N-oxide (TMAO)—as pivotal contributors to CVD risk. In…	Atherosclerosis; Cardiovascular disease; Endothelial dysfunction; Gut microbiome; MicroRNA; Oral microbiome; TMAO	bacterium lipopolysaccharide; carnitine; microRNA; trimethylamine; trimethylamine oxide; methylamine; trimethyloxamine; Aggregatibacter actinomycetemcomitans; atherosclerosis; Bifidobacterium; cardiovascular disease; cardiovascular risk; cerebrovascular accident; Citrobacter amalonaticus; coronary artery disease; dysbiosis; endothelial dysfunction; fecal microbiota transplantation; Fusobacterium …		carnitine, 461-06-3, 541-15-1, 56-99-5, 36687-82-8; trimethylamine, 75-50-3; trimethylamine oxide, 1184-78-7; methylamine, 74-89-5; Methylamines; MicroRNAs; trimethyloxamine			Ministero della Salute	Italian Ministry of Health \u2013 Ricerca Corrente.	Mei, Zhendong, Dietary factors, gut microbiota, and serum trimethylamine-N-oxide associated with cardiovascular disease in the Hispanic Community Health Study/Study of Latinos, American Journal of Clinical Nutrition, 113, 6, pp. 1503-1514, (2021); Colaco, Nalini A., Transmethylamine-n-oxide is associated with diffuse cardiac fibrosis in people living with hiv, Journal of the American Heart Associ…	L. Drago; UOC Laboratory of Clinical Medicine with Specialized Areas, IRCCS MultiMedica, Milan, 20138, Italy; email: Lorenzo.drago@unimi.it		BioMed Central Ltd						14795876			41225505	English	J. Transl. Med.	Review	Final	All Open Access; Gold Open Access; Green Accepted Open Access; Green Open Access	Scopus	2-s2.0-105021514819
Corriero, A.; Soloperto, R.; Giglio, M.; Salvagno, M.; Trerotoli, P.; Grasso, S.; Ribezzi, M.; Mosca, A.; Petrillo, C.; de Toma, N.; Magnesa, G.; Giacomucci, A.; Accattoli, R.; Gadaleta, R.M.; Florio, M.; Cariello, M.; Moschetta, A.; Puntillo, F.; Taccone, F.S.; Ranieri, V.M.	Corriero, Alberto (57464223800); Soloperto, Rossana (57200012857); Giglio, Maria Teresa (26641291800); Salvagno, Michele (58202095700); Trerotoli, Paolo (6602281988); Grasso, Salvatore (56252906500); Ribezzi, Mario (6508100411); Mosca, Adriana (7005659236); Petrillo, Claudio (57197621395); de Toma, Nicolangelo (60046477300); Magnesa, Giovanna (58114055200); Giacomucci, Angelo (24325090800); Accat…	57464223800; 57200012857; 26641291800; 58202095700; 6602281988; 56252906500; 6508100411; 7005659236; 57197621395; 60046477300; 58114055200; 24325090800; 60046526600; 36019889800; 57211821981; 6603244848; 6603858794; 6603069200; 6701704462; 59000772600	Probiotics to reduce ventilator-associated pneumonia in adults with acute non‑anoxic brain injury: Study Protocol for a Double-Blind Multicenter Randomized International Clinical Trial (PROACT)	2025	Trials	26	1	484			0	0	10.1186/s13063-025-09230-w	https://www.scopus.com/inward/record.uri?eid=2-s2.0-105021414947&doi=10.1186%2Fs13063-025-09230-w&partnerID=40&md5=61ee6856d8002dca754920c7ff25df37	Interdisciplinary Department of Medicine-Pediatric Section, Università degli studi di Bari Aldo Moro, Bari, BA, Italy; Department of Precision and Regenerative Medicine and Jonian Area – ICU Section, Università degli studi di Bari Aldo Moro, Bari, BA, Italy; Department of Intensive Care, Hôpital Universitaire de Bruxelles (HUB), Anderlecht, BRU, Belgium; Interdisciplinary Department of Medicine-P…	Corriero, Alberto, Interdisciplinary Department of Medicine-Pediatric Section, Università degli studi di Bari Aldo Moro, Bari, BA, Italy, Department of Intensive Care, Hôpital Universitaire de Bruxelles (HUB), Anderlecht, BRU, Belgium; Soloperto, Rossana, Department of Precision and Regenerative Medicine and Jonian Area – ICU Section, Università degli studi di Bari Aldo Moro, Bari, BA, Italy, Dep…	Background: Ventilator-associated pneumonia (VAP) remains a significant complication among critically ill patients, with associated mortality approaching 50%. Despite the implementation of established preventive strategies, additional interventions are urgently needed to further reduce the incidence of VAP. Probiotic therapy has emerged as a promising adjunctive approach; the benefits of probioti…	Dysbiosis; Gut-lung axis; Mechanical ventilation; Microbiota; Probiotics; Randomized controlled trial; Ventilator-associated pneumonia	beta lactamase inhibitor; catecholamine; chlorhexidine; probiotic agent; acute non anoxic brain injury; adult; aged; all cause mortality; Article; artificial ventilation; Bifidobacterium lactis; bloodstream infection; brain hemorrhage; brain injury; catheter related bloodstream infection; colony forming unit; computer assisted tomography; controlled study; critically ill patient; double blind pro…		chlorhexidine, 3697-42-5, 55-56-1					Torres, Antoni, Hospital-acquired pneumonia in Europe, European Respiratory Journal, 33, 5, pp. 951-952, (2009); Koulenti, Despoina, Nosocomial pneumonia in 27 ICUs in Europe: perspectives from the EU-VAP/CAP study, European Journal of Clinical Microbiology and Infectious Diseases, 36, 11, pp. 1999-2006, (2017); Hellyer, Thomas P., The Intensive Care Society recommended bundle of interventions fo…	A. Corriero; Department of Interdisciplinary Medicine – ICU Section, University of Bari Aldo Moro, Bari, Piazza G. Cesare 11, 70124, Italy; email: alberto.corriero@gmail.com; M. Giglio; Department of Interdisciplinary Medicine – ICU Section, University of Bari Aldo Moro, Bari, Piazza G. Cesare 11, 70124, Italy; email: mariateresa.giglio@uniba.it; F. Puntillo; Department of Interdisciplinary Medic…		BioMed Central Ltd						17456215			41214813	English	Trials	Article	Final	All Open Access; Gold Open Access; Green Accepted Open Access; Green Open Access	Scopus	2-s2.0-105021414947
Pala, B.; Frank, G.; Pennazzi, L.; Di Renzo, L.; Gualtieri, P.; Tocci, G.; Rubattu, S.	Pala, Barbara (57218266049); Frank, Giulia (57914505900); Pennazzi, Laura (59169571800); Di Renzo, Laura (56269624100); Gualtieri, Paola (56711731000); Tocci, Giuliano (6701829557); Rubattu, Speranza D. (7005952042)	57218266049; 57914505900; 59169571800; 56269624100; 56711731000; 6701829557; 7005952042	The role of gut microbiota in hypertension-mediated organ damage (HMOD): a systematic review	2025	Journal of Translational Medicine	23	1	1242			0	0	10.1186/s12967-025-07050-9	https://www.scopus.com/inward/record.uri?eid=2-s2.0-105021068483&doi=10.1186%2Fs12967-025-07050-9&partnerID=40&md5=d7c99bd00da13581882a26d50f9f0e2e	PhD School of Applied Medical-Surgical Sciences, Università degli Studi di Roma "Tor Vergata", Rome, RM, Italy; School of Specialization in Food Science, Università degli Studi di Roma "Tor Vergata", Rome, RM, Italy; Faculty of Medicine and Surgery, Università Cattolica del Sacro Cuore, Campus di Roma, Rome, Lazio, Italy; Department of Biomedicine and Prevention, Università degli Studi di Roma "T…	Pala, Barbara, PhD School of Applied Medical-Surgical Sciences, Università degli Studi di Roma "Tor Vergata", Rome, RM, Italy; Frank, Giulia, PhD School of Applied Medical-Surgical Sciences, Università degli Studi di Roma "Tor Vergata", Rome, RM, Italy, School of Specialization in Food Science, Università degli Studi di Roma "Tor Vergata", Rome, RM, Italy; Pennazzi, Laura, Faculty of Medicine and…	Hypertension (HTN), a multifactorial condition and major modifiable risk factor for cardiovascular disease, has been increasingly linked to gut microbiota (GM) alterations, encouraging investigation into its potential role in the progression of hypertension-mediated organ damage (HMOD). This systematic review aims to evaluate the role of GM in HTN pathophysiology and its contribution to HMOD, wit…	Animal model; Fecal microbiota transplantation; Gut microbiota; HMOD; Hypertension; Probiotics; Stroke	short chain fatty acid; arterial stiffness; atherosclerosis; Blautia; brain hemorrhage; cardiovascular disease; cardiovascular risk; carotid atherosclerotic plaque; cerebrovascular accident; chronic kidney failure; Clostridium; Collinsella; Coprococcus; Desulfovibrio; dysbiosis; endothelial dysfunction; estimated glomerular filtration rate; Eubacterium; Faecalibacterium; heart left ventricle mass…					European Commission, EC, (PNRR-MAD-2022-12376295, F33C22001010006, 2021_AR_Tocci)	This work was supported by Unione europea - Next Generation EU - PNRR M6C2 - Investimento 2.1 \u201CValorizzazione e potenziamento della ricerca biomedica del SSN\u201D, PNRR-MAD-2022-12376295, CUP: F33C22001010006. Role of gene variants encoding autophagy-related factors in the development of cardiac hypertrophy associated with arterial hypertension in humans: a case\u2013control approach. (Code…	Benjamin, Emelia J., Heart Disease and Stroke Statistics'2017 Update: A Report from the American Heart Association, Circulation, 135, 10, pp. e146-e603, (2017); Avery, Ellen G., Quantifying the impact of gut microbiota on inflammation and hypertensive organ damage, Cardiovascular Research, 119, 6, pp. 1441-1452, (2023); Okin, Peter M., The relationship of all-cause mortality to average on-treatme…	B. Pala; PhD School of Applied Medical-Surgical Sciences, University of Rome Tor Vergata, Rome, Via Montpellier 1, 00133, Italy; email: barbara.pala93@gmail.com; G. Tocci; Division of Cardiology, Department of Clinical and Molecular Medicine, Sapienza University of Rome, Sant’Andrea Hospital, Rome, Via di Grottarossa 1035/1039, 00189, Italy; email: giuliano.tocci@uniroma1.it		BioMed Central Ltd						14795876			41204332	English	J. Transl. Med.	Review	Final	All Open Access; Gold Open Access; Green Accepted Open Access; Green Open Access	Scopus	2-s2.0-105021068483
Guo, X.; Zhao, Y.; Pan, Y.; Huang, J.; Wang, Z.; Li, P.; Yuan, W.; He, Y.; Qiu, J.; Dong, J.; Yan, Z.; Zhang, X.; Wang, L.; Guo, C.; An, Y.; Lv, S.	Guo, Xiumei (59480396000); Zhao, Ying (59480260200); Pan, Yanbing (58964151200); Huang, Jinrun (60171106200); Wang, Zhensan (60171330800); Li, Pengkun (59376869900); Yuan, Weijuan (60171774200); He, Yilin (60170434400); Qiu, Jingshuo (60170880100); Dong, Jinkang (60170658400); Yan, Zhihui (60171330900); Zhang, Xinyue (60170880200); Wang, Lintao (57221746372); Guo, Chengjie (60170434500); An, Yang…	59480396000; 59480260200; 58964151200; 60171106200; 60171330800; 59376869900; 60171774200; 60170434400; 60170880100; 60170658400; 60171330900; 60170880200; 57221746372; 60170434500; 56978650000; 36911476600	Deciphering influence and therapeutic significance of gut microbiota and its metabolites on metabolic diseases and inflammatory bowel disease	2025	Clinical Nutrition ESPEN	70			434	451	0	0	10.1016/j.clnesp.2025.10.021	https://www.scopus.com/inward/record.uri?eid=2-s2.0-105020914966&doi=10.1016%2Fj.clnesp.2025.10.021&partnerID=40&md5=1ce5307dfafa0a0c7f1a797b503a6400	Department of Biochemistry and Molecular Biology, Henan University, Kaifeng, Henan, China; Henan Provincial Engineering Center for Tumor Molecular Medicine, Henan University, Kaifeng, Henan, China	Guo, Xiumei, Department of Biochemistry and Molecular Biology, Henan University, Kaifeng, Henan, China; Zhao, Ying, Department of Biochemistry and Molecular Biology, Henan University, Kaifeng, Henan, China; Pan, Yanbing, Department of Biochemistry and Molecular Biology, Henan University, Kaifeng, Henan, China; Huang, Jinrun, Department of Biochemistry and Molecular Biology, Henan University, Kaif…	The metabolic disorder of gut microbiota (GM) and its metabolites is one of the main causes of metabolic diseases and inflammatory bowel disease (IBD). With the increasing incidence of metabolic diseases and IBD in recent years, they are becoming the main risk factors endangering human life and health. Therefore, strategies to prevent and manage metabolic diseases and IBD are of great importance …	Gut microbiota; Inflammatory bowel disease; Metabolic diseases; Metabolites	acetylsalicylic acid; anticoagulant agent; antidiabetic agent; beta adrenergic receptor blocking agent; C reactive protein; hemoglobin A1c; high density lipoprotein cholesterol; hydroxymethylglutaryl coenzyme A reductase inhibitor; prebiotic agent; probiotic agent; short chain fatty acid; triacylglycerol; acute ischemic stroke; Akkermansia; alcoholic fatty liver; Alistipes; Alzheimer disease; bod…		acetylsalicylic acid, 493-53-8, 50-78-2, 53663-74-4, 53664-49-6, 63781-77-1; C reactive protein, 9007-41-4; hemoglobin A1c, 62572-11-6			Henan University, HENU, (XJ2025363, 202510475143, XJ2025344, 202510475073); (252102310096, 252300421380, 252102311172); Henan Province Science and Technology Innovation Talent Program, (23HASTIT043)	This work was supported by the Program for Innovative Talents of Science and Technology in Henan Province (No. 23HASTIT043 ); the Program for Science and Technology Development in Henan Province (No. 252102310096 , 252102311172 , 252300421380 ); the Innovation Project for College Students of Henan University (No. 202510475073 , 202510475143 , XJ2025344 , XJ2025363 ).	Proffitt, Ceri, Disease, drugs and dysbiosis: Understanding microbial signatures in metabolic disease and medical interventions, Microorganisms, 8, 9, pp. 1-16, (2020); Vallianou, Natalia G., Understanding the role of the gut microbiome and microbial metabolites in non-alcoholic fatty liver disease: Current evidence and perspectives, Biomolecules, 12, 1, (2022); Grabherr, Felix, Gut Dysfunction a…	Y. An; Henan International Joint Laboratory of Nuclear Protein Regulation, Department of Biochemistry and Molecular Biology, School of Basic Medical Sciences, Henan University, Kaifeng, 475004, China; email: anyang@henu.edu.cn; S. Lv; Henan International Joint Laboratory of Nuclear Protein Regulation, Department of Biochemistry and Molecular Biology, School of Basic Medical Sciences, Henan Univer…		Elsevier Ltd						24054577				English	Clin. Nutr. ESPEN	Review	Final		Scopus	2-s2.0-105020914966
Wang, Y.; Ge, M.; Wang, J.; Xu, Y.; Wang, N.; Xu, S.	Wang, Yuchun (59767994500); Ge, Minyan (59768649700); Wang, Jinling (59768649800); Xu, Yiming (56981971100); Wang, Nianhong (55256653200); Xu, Shumao (58592225900)	59767994500; 59768649700; 59768649800; 56981971100; 55256653200; 58592225900	Metabolic reprogramming in ischemic stroke: when glycolytic overdrive meets lipid storm	2025	Cell Death and Disease	16	1	788			0	1	10.1038/s41419-025-08114-w	https://www.scopus.com/inward/record.uri?eid=2-s2.0-105020770931&doi=10.1038%2Fs41419-025-08114-w&partnerID=40&md5=0eccc93a7f2fe706ac1b307fb2dda321	Department of Rehabilitation Medicine, Fudan University, Shanghai, China; National Center for Neurological Disorders, Shanghai, Shanghai, China; National Clinical Research Center for Geriatric Diseases, Shanghai, Shanghai, China; Max Planck Institute for Solid State Research, Stuttgart, Baden-Wurttemberg, Germany	Wang, Yuchun, Department of Rehabilitation Medicine, Fudan University, Shanghai, China, National Center for Neurological Disorders, Shanghai, Shanghai, China, National Clinical Research Center for Geriatric Diseases, Shanghai, Shanghai, China; Ge, Minyan, Department of Rehabilitation Medicine, Fudan University, Shanghai, China; Wang, Jinling, Department of Rehabilitation Medicine, Fudan Universit…	Ischemic stroke, a leading cause of global disability and mortality, remains inadequately treated beyond reperfusion, with persistent translational failures in neuroprotection. We posit metabolic reprogramming in ischemic stroke (MRIS) as the unifying pathophysiological driver, where acute compensatory glycolysis collides with enzymatic lipid peroxidation to ignite neuroinflammation and early def…		amino acid; biological marker; fat droplet; high mobility group B protein; hypoxia inducible factor 1alpha; ion pump; kynurenine; lactate dehydrogenase A; lactic acid; lipid; mammalian target of rapamycin; nanoparticle; nicotinamide adenine dinucleotide; sirtuin; succinic acid; acidosis; Akkermansia muciniphila; amino acid metabolism; Article; astrocyte; cerebrovascular accident; chronobiology; c…		amino acid, 65072-01-7; high mobility group B protein, 431548-19-5; kynurenine, 16055-80-4, 343-65-7; lactate dehydrogenase; lactate dehydrogenase A; lactic acid, 113-21-3, 50-21-5; lipid, 66455-18-3; nicotinamide adenine dinucleotide, 53-84-9; succinic acid, 110-15-6			Fudan University, FDU; National Natural Science Foundation of China, NSFC, (82374574, YG2023-21, 82174496, 22205254); Shanghai Key Discipline Construction Project, (2024113)	We are grateful to the stroke patients for their participation in the research and to the staff from the ISTBI, Huashan Hospital, and National Clinical Research Center for Geriatric Diseases in the clinic study. The authors thank the startup support from ISTBT, Fudan University, and the CFFF computing platform, Fudan University. The authors gratefully acknowledge financial support from the Max Pl…	Tiedt, Steffen, The neurovascular unit and systemic biology in stroke — implications for translation and treatment, Nature Reviews Neurology, 18, 10, pp. 597-612, (2022); Wilson, Stephen M., Recovery from aphasia in the first year after stroke, Brain, 146, 3, pp. 1021-1039, (2023); Baker, Kenneth B., Cerebellar deep brain stimulation for chronic post-stroke motor rehabilitation: a phase I trial, …	N. Wang; Department of Rehabilitation Medicine, Huashan Hospital, Institute of Science and Technology for Brain-inspired Intelligence (ISTBI), Fudan University, Shanghai, China; email: wnh@fudan.edu.cn; S. Xu; Department of Rehabilitation Medicine, Huashan Hospital, Institute of Science and Technology for Brain-inspired Intelligence (ISTBI), Fudan University, Shanghai, China; email: shumaoxu@fuda…		Springer Nature						20414889			41184254	English	Cell Death Dis.	Article	Final	All Open Access; Gold Open Access; Green Accepted Open Access; Green Open Access	Scopus	2-s2.0-105020770931
Lang, S.H.; Salgado, A.C.; Snyder, M.T.; Rawls-Castillo, B.; Williams, A.; Gijavanekar, C.; Elsea, S.H.; Wang, X.; Tessier, M.E.M.; Soler-Alfonso, C.; Scaglia, F.	Lang, Steven H. (57560187500); Salgado, Andres Caceres (60154574100); Snyder, Matthew T. (59502137900); Rawls-Castillo, Brandy L. (57786443500); Williams, Aaron (60077421600); Gijavanekar, Charul (37101776600); Elsea, Sarah H. (7003860801); Wang, Xia (60154574200); Tessier, Mary Elizabeth M. (56410598800); Soler-Alfonso, Claudia R. (36671958200); Scaglia, Fernando (6603712849)	57560187500; 60154574100; 59502137900; 57786443500; 60077421600; 37101776600; 7003860801; 60154574200; 56410598800; 36671958200; 6603712849	Biochemical and clinical response to a sulfur-restricted diet in ethylmalonic encephalopathy	2025	Molecular Genetics and Metabolism Reports	45		101270			0	0	10.1016/j.ymgmr.2025.101270	https://www.scopus.com/inward/record.uri?eid=2-s2.0-105019682006&doi=10.1016%2Fj.ymgmr.2025.101270&partnerID=40&md5=42540d04f015e6f8db27f18fc56ed187	Department of Molecular and Human Genetics, Baylor College of Medicine, Houston, TX, United States; Texas Children's Hospital, Houston, TX, United States; Division of Genetics, University of Virginia School of Medicine, Charlottesville, VA, United States; Prince of Wales Hospital Hong Kong, Hong Kong, Hong Kong; Baylor Genetics, Houston, TX, United States	Lang, Steven H., Department of Molecular and Human Genetics, Baylor College of Medicine, Houston, TX, United States, Texas Children's Hospital, Houston, TX, United States; Salgado, Andres Caceres, Department of Molecular and Human Genetics, Baylor College of Medicine, Houston, TX, United States, Texas Children's Hospital, Houston, TX, United States; Snyder, Matthew T., Division of Genetics, Unive…	Introduction: Ethylmalonic encephalopathy (EE) is an often-severe inborn error of metabolism caused by biallelic variants in the ETHE1 gene leading to impaired detoxification of hydrogen sulfide (H<inf>2</inf>S). H<inf>2</inf>S is produced both exogenously by anerobic intestinal bacteria as well as by the endogenous catabolism of the sulfur-containing amino acids methionine and cysteine. Existing…	Dietary intervention; Ethylmalonic encephalopathy; Sulfur-restricted diet	2 methylbutyrylcarnitine; acetylcysteine; acylcarnitine; butyrylcarnitine; carnitine; carnitine derivative; cysteine; ethylmalonate; fibrinolytic agent; glutarylcarnitine; isobutyrylcarnitine; isovalerylcarnitine; methionine; metronidazole; protein concentrate plus carbohydrates plus lipids plus minerals plus vitamins; sulfur; unclassified drug; aciduria; anastomosis; Article; asthma; basal gangl…		acetylcysteine, 616-91-1, 89344-48-9; carnitine, 461-06-3, 541-15-1, 56-99-5, 36687-82-8; cysteine, 4371-52-2, 52-89-1, 52-90-4; methionine, 59-51-8, 63-68-3, 7005-18-7; metronidazole, 39322-38-8, 443-48-1, 69198-10-3; sulfur, 13981-57-2, 7704-34-9					Burlina, Alberto B., New clinical phenotype of branched-chain acyl-CoA oxidation defect, The Lancet, 338, 8781, pp. 1522-1523, (1991); Burlina, Alberto B., A new syndrome with ethylmalonic aciduria and normal fatty acid oxidation in fibroblasts, Journal of Pediatrics, 124, 1, pp. 79-86, (1994); Platt, Isobel, Ethylmalonic Encephalopathy: a literature review and two new cases of mild phenotype, Ne…	F. Scaglia; Department of Molecular & Human Genetics, Baylor College of Medicine, Houston, United States; email: fscaglia@bcm.edu		Elsevier Inc.						22144269				English	Mol. Genet. Metab. Rep.	Article	Final	All Open Access; Gold Open Access; Green Accepted Open Access; Green Open Access	Scopus	2-s2.0-105019682006
Ogata, T.; Arima, H.; Kawazoe, M.; Baba, Y.	Ogata, Toshiyasu (8613792800); Arima, Hisatomi (57200689004); Kawazoe, Miki (57195150677); Baba, Yasuhiko (8306309900)	8613792800; 57200689004; 57195150677; 8306309900	Association between enterotypes of the gut microbiota and features of ischemic stroke	2025	Scientific Reports	15	1	33234			0	0	10.1038/s41598-025-18378-z	https://www.scopus.com/inward/record.uri?eid=2-s2.0-105017404420&doi=10.1038%2Fs41598-025-18378-z&partnerID=40&md5=380e38725df23f6ccbd4840ffa1b97da	Department of Neurology, Fukuoka University, Fukuoka, Fukuoka, Japan; Department of Preventive Medicine and Public Health, Fukuoka University, Fukuoka, Fukuoka, Japan	Ogata, Toshiyasu, Department of Neurology, Fukuoka University, Fukuoka, Fukuoka, Japan; Arima, Hisatomi, Department of Preventive Medicine and Public Health, Fukuoka University, Fukuoka, Fukuoka, Japan; Kawazoe, Miki, Department of Neurology, Fukuoka University, Fukuoka, Fukuoka, Japan, Department of Preventive Medicine and Public Health, Fukuoka University, Fukuoka, Fukuoka, Japan; Baba, Yasuhik…	An enterotype is a classification of patients’ gut microbes into three types, and these types differ in their features of cardiovascular disease. We hypothesized that patients have different enterotypes depending on their arteriosclerosis risk factors, stroke subtype, and severity of stroke. Stool samples were prospectively collected from 100 patients (average age: 73.4 years, 38 women) with isch…	Atherosclerosis; Gut microbiota; Ischemic stroke	RNA 16S; aged; bacterium; classification; feces; female; genetics; human; intestine flora; ischemic stroke; male; microbiology; middle aged; phylogeny; prospective study; risk factor; very elderly; Aged; Aged, 80 and over; Bacteria; Feces; Female; Gastrointestinal Microbiome; Humans; Ischemic Stroke; Male; Middle Aged; Phylogeny; Prospective Studies; Risk Factors; RNA, Ribosomal, 16S		RNA, Ribosomal, 16S			Taiju Life Social Welfare Foundation; Japan Society for the Promotion of Science, KAKENHI, (18K1971, 5H04773, 20K10544, 22K19660, 19K10654); Japan Society for the Promotion of Science, KAKENHI	This work was partly supported by the Taiju Life Social Welfare Foundation and the Japan Society for the Promotion of Science (KAKENHI, Grant Nos. 20K10544, 5H04773, 18K1971, 22K19660, and 19K10654).	Dong, Tien S., Influence of Early Life, Diet, and the Environment on the Microbiome, Clinical Gastroenterology and Hepatology, 17, 2, pp. 231-242, (2019); Wu, Gary D． Wu, Linking long-term dietary patterns with gut microbial enterotypes, Science, 334, 6052, pp. 105-108, (2011); David, Lawrence A., Diet rapidly and reproducibly alters the human gut microbiome, Nature, 505, 7484, pp. 559-563, (2014…	T. Ogata; Department of Neurology, Faculty of Medicine, Fukuoka University, Fukuoka, Japan; email: toshi.ogata1@gmail.com		Nature Research						20452322			41006595	English	Sci. Rep.	Article	Final	All Open Access; Gold Open Access; Green Accepted Open Access; Green Open Access	Scopus	2-s2.0-105017404420
Xu, K.; Ren, Z.; Zhao, S.; Ren, Y.; Wang, J.; Wu, W.; Hu, Z.; He, F.; Tu, D.; Zhong, Q.; Chen, J.; Xie, P.	Xu, Ke (57199712821); Ren, Zhe (60056802000); Zhao, Shuang (59835505800); Ren, Yi (57393602200); Wang, Jiaolin (59119393100); Wu, Wentao (58094144500); Hu, Zicheng (56225767200); He, Fei (59895019400); Tu, Dianji (57961072500); Zhong, Qi (57315758700); Chen, Jianjun (55260850300); Xie, Peng (22987126200)	57199712821; 60056802000; 59835505800; 57393602200; 59119393100; 58094144500; 56225767200; 59895019400; 57961072500; 57315758700; 55260850300; 22987126200	Fecal metabolites as early-phase biomarkers and prediction panel for ischemic stroke	2025	BMC Microbiology	25	1	525			0	0	10.1186/s12866-025-04217-8	https://www.scopus.com/inward/record.uri?eid=2-s2.0-105013800652&doi=10.1186%2Fs12866-025-04217-8&partnerID=40&md5=77fe033a955d3707afaa45798b0c3d2b	Department of Neurology, The First Affiliated Hospital of Chongqing Medical University, Chongqing, China; Department of Neurology, The First Affiliated Hospital of Chongqing Medical University, Chongqing, China; Department of Infectious Diseases, The Second Affiliated Hospital of Chongqing Medical University, Chongqing, China; Department of Histology and Embryology, Chongqing Medical University, …	Xu, Ke, Department of Neurology, The First Affiliated Hospital of Chongqing Medical University, Chongqing, China, Department of Neurology, The First Affiliated Hospital of Chongqing Medical University, Chongqing, China; Ren, Zhe, Department of Neurology, The First Affiliated Hospital of Chongqing Medical University, Chongqing, China, Department of Neurology, The First Affiliated Hospital of Chong…	Background: There is growing research on the relationship between gut bacteria and various forms of strokes. This study aimed to investigate the relationship between fecal metabolites and ischemic stroke, providing a new perspective on predicting the latter. Results: Stool samples were taken from 60 patients with ischemic stroke and 60 healthy individuals, and non-targeted metabolomic analysis wa…	Biomarker; Gut; Ischemic stroke; Metabolome	biological marker; fructose; very low density lipoprotein; adult; aged; algorithm; anxiety; area under the curve; Article; body mass; case control study; cerebrovascular accident; cohort analysis; controlled study; depression; feces analysis; feces microflora; female; Hamilton Anxiety Scale; high performance liquid chromatography; homogenization; human; KEGG; lipid metabolism; liquid chromatograp…		fructose, 30237-26-4, 57-48-7, 7660-25-5, 77907-44-9; Biomarkers	ACQUITY HSS T3 column; Metabolome Database; Progenesis QI software, Waters; R 4.0.5 software; Thermo UHPLC-Q Exactive HF-X system, Thermo	Waters; Thermo	National Key Research and Development Program of China, NKRDPC, (2017YFA0505700); National Key Research and Development Program of China, NKRDPC; (2023CQBSHTB2010); Chongqing Postdoctoral Science Foundation, (CYYY-BSHPYXM-202310); Chongqing Postdoctoral Science Foundation; (2024T171106); Chongqing Medical University, CQMU, (2025QDTS-04); Chongqing Medical University, CQMU; China Postdoctoral Scie…	This work was supported by National Key R&D Program of China (2017YFA0505700), National Natural Science Foundation of China (81820108015, 82301720), China Postdoctoral Special Foundation (2024T171106), China Postdoctoral Science Foundation (2023MD734128), Chongqing Postdoctoral Special Support Foundation (2023CQBSHTB2010), The First Affiliated Hospital of Chongqing Medical University Postdoctoral…	Han, Fei, Association between large artery stenosis, cerebral small vessel disease and risk of ischemic stroke, Science China Life Sciences, 64, 9, pp. 1473-1480, (2021); Lian, Jingge, A novel neuroprotective method against ischemic stroke by accelerating the drainage of brain interstitial fluid, Science China Life Sciences, 67, 10, pp. 2213-2223, (2024); Walter, Kristin L., What Is Acute Ischemi…	P. Xie; Department of Neurology, The First Affiliated Hospital of Chongqing Medical University, Chongqing, 400016, China; email: xiepeng@cqmu.edu.cn; J. Chen; Institute of Neuroscience, School of Basic Medical Sciences, Chongqing Medical University, Chongqing, No.1 Yixueyuan Road, Yuzhong District, 400016, China; email: chenjianjun@cqmu.edu.cn		BioMed Central Ltd						14712180			40836221	English	BMC Microbiol.	Article	Final	All Open Access; Gold Open Access; Green Accepted Open Access; Green Open Access	Scopus	2-s2.0-105013800652
Lucas-Ruiz, F.; Vidal-Correoso, D.; Mateo, S.V.; de la Torre-Álamo, M.M.; Jover-Aguilar, M.; Alconchel, F.; Martínez-Alarcón, L.; López López, V.; Ríos-Zambudio, A.; Cáscales-Campos, P.; Pelegrín, P.; Pons-Miñano, J.A.; Ramírez-Romero, P.; Baroja-Mazo, A.	Lucas-Ruiz, Fernando (57194171266); Vidal-Correoso, Daniel (58030791300); Mateo, Sandra V. (57548809100); de la Torre-Álamo, María Magdalena (59661146200); Jover-Aguilar, Marta (57214806528); Alconchel, Felipe (57204276864); Martínez-Alarcón, Laura (16310027300); López López, Víctor Glen Ray (55922702300); Ríos-Zambudio, Antonio (57190002254); Cáscales-Campos, Pedro Antonio (13611126500); Pelegrí…	57194171266; 58030791300; 57548809100; 59661146200; 57214806528; 57204276864; 16310027300; 55922702300; 57190002254; 13611126500; 6603071481; 7202123152; 7103197251; 24176613200	Intrahepatic donor microbiota-based metataxonomic signature detected in organ preservation solution enables prediction of short-term liver transplant outcomes	2025	Gut	74	12		2058	2069	0	0	10.1136/gutjnl-2025-335986	https://www.scopus.com/inward/record.uri?eid=2-s2.0-105013054024&doi=10.1136%2Fgutjnl-2025-335986&partnerID=40&md5=17f17f46459debd730149972eb6fe92d	Institute for Biomedical Research of Murcia, Murcia, Murcia, Spain; Hospital Clínico Universitario Virgen de la Arrixaca, Murcia, Murcia, Spain; Department of Biochemistry and Molecular Biology B and Immunology, Universidad de Murcia, Murcia, Murcia, Spain	Lucas-Ruiz, Fernando, Institute for Biomedical Research of Murcia, Murcia, Murcia, Spain; Vidal-Correoso, Daniel, Institute for Biomedical Research of Murcia, Murcia, Murcia, Spain; Mateo, Sandra V., Institute for Biomedical Research of Murcia, Murcia, Murcia, Spain; de la Torre-Álamo, María Magdalena, Institute for Biomedical Research of Murcia, Murcia, Murcia, Spain; Jover-Aguilar, Marta, Insti…	Background Liver transplantation (LT) remains hampered by post-transplant complications. While gut microbiota dysbiosis has been linked to transplant outcomes, the role of the intrahepatic graft’s native microbiota remains unexplored. Objective To characterise the microbial profile detected in organ preservation solution (OPS) and determine whether specific microbial taxa are associated with shor…	LIVER TRANSPLANTATION; MACHINE LEARNING; MICROBIOME	chemokine; preservation solution; RNA 16S; acute graft rejection; adult; aged; Article; Bacillus; cerebrovascular accident; clinical outcome; cohort analysis; controlled study; diagnostic test accuracy study; DNA extraction; dysbiosis; female; gene mining; gene set enrichment analysis; hepatic artery thrombosis; host microbe interaction; human; intestine flora; intrahepatic donor microbiota; live…		Organ Preservation Solutions; RNA, Ribosomal, 16S	24 polycor25 package; DESeq2 package in R; Hmisc packages; Illumina NextSeq 2000, Illumina; QIAamp DNA Blood Mini Kit; R V.4.4.0 2024-04-24; vcd26 packages	Illumina	Comunidad Autónoma de la Región de Murcia; (FI21/00073, PI23/00321, CD23/00036, FI24/00123); Instituto de Salud Carlos III, ISCIII, (PT20/00109, DTS23/00013, PI24/00129); Instituto de Salud Carlos III, ISCIII; (AP210012025, AP171362019)	Funding text 1: We are particularly grateful for the generous contribution of the patients and the collaboration of Biobank Network of the Region of Murcia, BIOBANC-MUR, registered on the Registro Nacional de Biobancos with registration number B.0000859. BIOBANC-MUR is supported by the \u2018Instituto de Salud Carlos III (proyecto PT20/00109)\u2019, by \u2018Instituto Murciano de Investigaci\u00F…	Asrani, Sumeet K., Burden of liver diseases in the world, Journal of Hepatology, 70, 1, pp. 151-171, (2019); Serrano, Trinidad, Mortality and Causes of Death After Liver Transplantation: Analysis of Sex Differences in a Large Nationwide Cohort, Transplant International, 35, (2022); Aráiz Burdío, Juan José, Graft survival after liver transplantation: An approach to a new Spanish risk index, Revist…	F. Lucas-Ruiz; Biomedical Research Institute of Murcia, IMIB-Pascual Parrilla, Murcia, Spain; email: fernando.lucas@um.es; A. Baroja-Mazo; Biomedical Research Institute of Murcia, IMIB-Pascual Parrilla, Murcia, Spain; email: alberto.baroja@ffis.es		BMJ Publishing Group						00175749; 14683288		GUTTA	40803752	English	Gut	Article	Final		Scopus	2-s2.0-105013054024
Bi, B.-Y.; Lin, L.; Huang, L.; Zhou, J.; Yan, W.-J.; Huang, L.; Wang, J.; Li, X.-B.	Bi, Binyu (58813471900); Lin, Lin (59996386200); Huang, Liu (58813353000); Zhou, Jun (59996202900); Yan, Weijuan (59995456800); Huang, Ling (59995456900); Wang, Jie (57214694552); Li, Xuebin (59996386300)	58813471900; 59996386200; 58813353000; 59996202900; 59995456800; 59995456900; 57214694552; 59996386300	Effects of arabinoxylan on BDNF/TrkB/p-CREB signaling pathway in the prefrontal cortex and intestinal microbiome in post-stroke depressed rats	2025	BMC Neuroscience	26	1	40			0	0	10.1186/s12868-025-00964-6	https://www.scopus.com/inward/record.uri?eid=2-s2.0-105010610968&doi=10.1186%2Fs12868-025-00964-6&partnerID=40&md5=2f5eca27c5a99dbcc18e6eec9dbfd160	Youjiang Medical University for Nationalities, Baise, Guangxi, China; Affiliated Hospital of Youjiang Medical University for Nationalities, Baise, Guangxi, China	Bi, Binyu, Youjiang Medical University for Nationalities, Baise, Guangxi, China; Lin, Lin, Youjiang Medical University for Nationalities, Baise, Guangxi, China; Huang, Liu, Youjiang Medical University for Nationalities, Baise, Guangxi, China; Zhou, Jun, Youjiang Medical University for Nationalities, Baise, Guangxi, China; Yan, Weijuan, Youjiang Medical University for Nationalities, Baise, Guangxi…	Aim: To explore the effects of arabinoxylan on the BDNF/TrkB/p-CREB signaling pathway in the prefrontal cortex of post-stroke depressed rats, and to explore its neuronal protective effects through the microbial-gut-brain axis in the regulation of this pathway. Methods: The rat model of post-stroke depression (PSD) was established by middle cerebral artery occlusion (MCAO) combined with chronic un…	Arabinoxylan; BDNF/TrkB/p-CREB signaling pathway; Behavior; Gut microbes; Monoamine neurotransmitters; Post-stroke depression	arabinoxylan; brain derived neurotrophic factor; brain derived neurotrophic factor receptor; cyclic AMP responsive element binding protein; DNA 16S; dopamine; fluoxetine; messenger RNA; noradrenalin; probiotic agent; serotonin; Bdnf protein, rat; Creb1 protein, rat; Ntrk2 protein, rat; xylan; animal cell; animal experiment; animal model; animal tissue; Article; bacterial strain; BDNF signaling pa…		arabinoxylan, 9040-27-1; brain derived neurotrophic factor, 218441-99-7; cyclic AMP responsive element binding protein, 130428-87-4, 130939-96-7; dopamine, 51-61-6, 62-31-7; fluoxetine, 54910-89-3, 56296-78-7, 59333-67-4, 57226-07-0; noradrenalin, 1407-84-7, 51-41-2; serotonin, 50-67-9; cyclic AMP responsive element binding protein, 130939-96-7, 130428-87-4; xylan, 9014-63-5; arabinoxylan; Bdnf p…			(S2018073, S2021003)	This research is supported by the Guangxi Medical and Health Appropriate Technology Development and Promotion Application. Specifically, it includes the project titled \u201CStudy on the Relationship Between Gut Microbiota and Post-Stroke Depression\u201D (No. S2018073) and the project titled \u201CApplication of Remote Ischemic Conditioning in Ischemic Stroke\u201D (No. S2021003).	Chaudhary, Durgesh P., Predictors of Post-Stroke Depression: A Retrospective Cohort Study, Brain Sciences, 12, 8, (2022); Scientia Psychiatrica, (2021); Frank, Dmitry, Pathophysiology and Current Drug Treatments for Post-Stroke Depression: A Review, International Journal of Molecular Sciences, 23, 23, (2022); Liang, Weijing, The association between White matter microstructure alterations detected…	J. Wang; Youjiang Medical University for Nationalities Affiliated Hospital, Baise,, No. 18 Zhongshan 2nd Road, Youjiang District, Guangxi Zhuang Autonomous Region,, 533000,, China; email: yyfywj@126.com; X.-B. Li; Youjiang Medical University for Nationalities Affiliated Hospital, Baise,, No. 18 Zhongshan 2nd Road, Youjiang District, Guangxi Zhuang Autonomous Region,, 533000,, China; email: 137376…		BioMed Central Ltd						14712202		BNMEA	40653476	English	BMC Neurosci.	Article	Final	All Open Access; Gold Open Access; Green Accepted Open Access; Green Open Access	Scopus	2-s2.0-105010610968
Chen, L.; Zhuo, L.; Zheng, J.; Sun, X.; Sun, J.; Liu, J.	Chen, Liuzhu (58861360000); Zhuo, Linpei (59984759400); Zheng, Jie (58803339100); Sun, Xiaoyun (57226292807); Sun, Jing (56651233600); Liu, Jiaming (55823568400)	58861360000; 59984759400; 58803339100; 57226292807; 56651233600; 55823568400	Therapeutic potential of atorvastatin in ischemic stroke: an investigation into its anti-inflammatory effect by targeting the gut-brain axis	2025	Journal of Translational Medicine	23	1	750			0	0	10.1186/s12967-025-06803-w	https://www.scopus.com/inward/record.uri?eid=2-s2.0-105010202355&doi=10.1186%2Fs12967-025-06803-w&partnerID=40&md5=3b8d46e928a67fe71b3eeedc6520fc50	Department of Neurology, The Second Affiliated Hospital and Yuying Children's Hospital of Wenzhou Medical University, Wenzhou, Zhejiang, China; Department of Preventive Medicine, Wenzhou Medical University, Wenzhou, Zhejiang, China; Department of Neurology, Zhuji People's Hospital, Shaoxing, Zhejiang, China	Chen, Liuzhu, Department of Neurology, The Second Affiliated Hospital and Yuying Children's Hospital of Wenzhou Medical University, Wenzhou, Zhejiang, China; Zhuo, Linpei, Department of Neurology, The Second Affiliated Hospital and Yuying Children's Hospital of Wenzhou Medical University, Wenzhou, Zhejiang, China; Zheng, Jie, Department of Preventive Medicine, Wenzhou Medical University, Wenzhou,…	Background: Recent studies have highlighted the vital role of gut microbiota in the pathogenesis of Ischemic stroke (IS). However, the effects and underlying mechanisms of atorvastatin on IS via regulating gut-brain axis remain unclear. Thus, this study aimed to explore the relationship between atorvastatin, gut microbiota and IS through animal experiments, clinical trials and Mendelian randomiza…	Atorvastatin; Gut microbiota; Ischemic stroke; Neuroinflammation; NF-κB pathway; NLRP3 inflammasome	antibiotic agent; antiinflammatory agent; atorvastatin; folic acid; high density lipoprotein cholesterol; inflammasome; interleukin 10; interleukin 6; low density lipoprotein cholesterol; metronidazole; neomycin; probiotic agent; RNA 16S; simvastatin; triacylglycerol; uric acid; cryopyrin; cytokine; immunoglobulin enhancer binding protein; animal experiment; animal model; animal tissue; antibioti…		atorvastatin, 134523-00-5, 134523-03-8, 110862-48-1; folic acid, 59-30-3, 6484-89-5; metronidazole, 39322-38-8, 443-48-1, 69198-10-3; neomycin, 11004-65-2, 1404-04-2, 1405-10-3, 8026-22-0; simvastatin, 79902-63-9; uric acid, 69-93-2; Anti-Inflammatory Agents; Atorvastatin; Cytokines; Inflammasomes; NF-kappa B; NLR Family, Pyrin Domain-Containing 3 Protein			Medical Science and Technology Project of Zhejiang Province, (2025KY1713); Medical Science and Technology Project of Zhejiang Province	This work was supported by Medical Health Science and Technology Project of Zhejiang Provincial Health Commission (2025KY1713).	Tu, Wenjun, China stroke surveillance report 2021, Military Medical Research, 10, 1, (2023); Roth, Gregory A., Global Burden of Cardiovascular Diseases and Risk Factors, 1990-2019: Update From the GBD 2019 Study, Journal of the American College of Cardiology, 76, 25, pp. 2982-3021, (2020); Paolicelli, Rosa Chiara, Microglia states and nomenclature: A field at its crossroads, Neuron, 110, 21, pp. …	J. Sun; Department of Neurology, the Second Affiliated Hospital and Yuying Children’s Hospital of Wenzhou Medical University, Wenzhou, Zhejiang, 325027, China; email: sunjwz@126.com; J. Liu; Department of Preventive Medicine, School of Public Health, Wenzhou Medical University, Wenzhou, Zhejiang, 325035, China; email: wzjiaming_liu@163.com		BioMed Central Ltd						14795876			40629397	English	J. Transl. Med.	Article	Final	All Open Access; Gold Open Access; Green Accepted Open Access; Green Open Access	Scopus	2-s2.0-105010202355
Zhou, X.; Wei, C.; Liu, J.; Xia, X.; Wang, L.; Li, X.	Zhou, Xiao (57226775346); Wei, Chanjuan (58563806800); Liu, Jiaming (59143058400); Xia, Xiaoshuang (55919340100); Wang, Lin (57203825409); Li, Xin (55552113800)	57226775346; 58563806800; 59143058400; 55919340100; 57203825409; 55552113800	Cold environment regulates ischemic stroke through modulation of gut microbiota	2025	Scientific Reports	15	1	21558			0	0	10.1038/s41598-025-07614-1	https://www.scopus.com/inward/record.uri?eid=2-s2.0-105009542433&doi=10.1038%2Fs41598-025-07614-1&partnerID=40&md5=811c654c99e8daae4d1cc4b69a243481	Department of Neurology, The Second Hospital of Tianjin Medical University, Tianjin, China; Department of Geriatrics, The Second Hospital of Tianjin Medical University, Tianjin, China; Tianjin Interdisciplinary Innovation Centre for Health and Meteorology, Tianjin, Tianjin, China	Zhou, Xiao, Department of Neurology, The Second Hospital of Tianjin Medical University, Tianjin, China; Wei, Chanjuan, Department of Neurology, The Second Hospital of Tianjin Medical University, Tianjin, China; Liu, Jiaming, Department of Neurology, The Second Hospital of Tianjin Medical University, Tianjin, China; Xia, Xiaoshuang, Department of Neurology, The Second Hospital of Tianjin Medical U…	Many diseases are influenced by environmental temperature, and recent studies have confirmed that cold exposure increases the risk of conditions such as ischemic stroke (IS). However, direct evidence supporting this hypothesis is lacking, and the molecular mechanisms through which cold exposure affects IS remain unclear. In this study, we found that chronic cold exposure increased platelet aggreg…	Cold temperature; Ischemic stroke; Microbiota; TMAO	methylamine; trimethyloxamine; adverse event; aged; animal; C57BL mouse; cold; dysbiosis; etiology; fecal microbiota transplantation; female; human; intestine flora; ischemic stroke; male; microbiology; middle aged; mouse; physiology; thrombocyte aggregation; Aged; Animals; Cold Temperature; Dysbiosis; Fecal Microbiota Transplantation; Female; Gastrointestinal Microbiome; Humans; Ischemic Stroke;…		methylamine, 74-89-5; Methylamines; trimethyloxamine			Tianjin Municipal Science and Technology Bureau, (21JCZDJC01230); Tianjin Municipal Science and Technology Bureau; Tianjin Municipal Health Commission, (TJWJ2023XK007); Tianjin Municipal Health Commission; (TJYXZDXK-065B); National Natural Science Foundation of China, NNSFC, (42275197); National Natural Science Foundation of China, NNSFC	This work was supported by the Tianjin Municipal Science and Technology Bureau Project (21JCZDJC01230), the Key Projects of Tianjin Municipal Health Commission (TJWJ2023XK007), the Tianjin Key Medical Discipline (Specialty) Construction Project (TJYXZDXK-065B), the Tianjin Center for Health and Meteorology Multidisciplinary Innovation, and the National Natural Science Foundation of China (4227519…	Morrison, Shaun F., Central Mechanisms for Thermoregulation, Annual Review of Physiology, 81, pp. 285-308, (2019); Tan, Chan Lek, Regulation of Body Temperature by the Nervous System, Neuron, 98, 1, pp. 31-48, (2018); Porvari, Katja Sofia, Amphiregulin is overexpressed in human cardiac tissue in hypothermia deaths; associations between the transcript and stress hormone levels in cardiac deaths, A…	X. Li; Department of Neurology, The Second Hospital of Tianjin Medical University, Tianjin, No. 23, Pingjiang Road, 300211, China; email: lixinsci@126.com		Nature Research						20452322			40593111	English	Sci. Rep.	Article	Final	All Open Access; Gold Open Access; Green Accepted Open Access; Green Open Access	Scopus	2-s2.0-105009542433
Lin, Y.-S.; Chen, J.-H.; Zhuang, W.-H.; Huang, J.-N.; Chen, Y.-H.; Zhang, J.; Li, J.; Huang, M.; Hou, J.-L.; Qian, S.-J.; Chen, Z.-B.; Zhang, Y.-L.; Xu, R.-T.	Lin, Yisi (57226659672); Chen, Jiahao (59227090100); Zhuang, Weihao (58735295600); Huang, Jiani (59220229000); Chen, Yihan (59936942100); Zhang, Jie (59938020500); Li, Jia (59451944100); Huang, Meng (59937300700); Hou, Jialong (59013757900); Qian, Shuangjie (57726461500); Chen, Zhibo (57190047165); Zhang, Yanlei (57200185447); Xu, Ruoting (57196460550)	57226659672; 59227090100; 58735295600; 59220229000; 59936942100; 59938020500; 59451944100; 59937300700; 59013757900; 57726461500; 57190047165; 57200185447; 57196460550	Gut Microbiota Improve the Prediction of Stroke-Associated Pneumonia Risk and Outcomes in Acute Ischemic Stroke	2025	Translational Stroke Research	16	6		1996	2013	0	0	10.1007/s12975-025-01363-z	https://www.scopus.com/inward/record.uri?eid=2-s2.0-105007713464&doi=10.1007%2Fs12975-025-01363-z&partnerID=40&md5=63174c1d9a2d77b0517e85fdf38b027d	The First Affiliated Hospital of Wenzhou Medical University, Wenzhou, Zhejiang, China; Department of Neurology, Ruian People's Hospital, Ruian, Zhejiang, China; Department of Neurology, Hangzhou, Zhejiang, China; The Second School of Medicine, Wenzhou Medical University, Wenzhou, Zhejiang, China; The First School of Medicine, Wenzhou Medical University, Wenzhou, Zhejiang, China	Lin, Yisi, The First Affiliated Hospital of Wenzhou Medical University, Wenzhou, Zhejiang, China, Department of Neurology, Ruian People's Hospital, Ruian, Zhejiang, China; Chen, Jiahao, Department of Neurology, Hangzhou, Zhejiang, China; Zhuang, Weihao, The First Affiliated Hospital of Wenzhou Medical University, Wenzhou, Zhejiang, China; Huang, Jiani, The First Affiliated Hospital of Wenzhou Med…	Stroke-associated pneumonia (SAP) is the most significant acute ischemic stroke (AIS) comorbidity. This investigation aimed to explore the relationship between gut microbiome composition and SAP risk in patients with moderate-to-severe AIS and to develop a robust and accessible SAP risk-prediction model for this population. This prospective study included AIS patients with an NIHSS score ≥ 9 with…	Gut microbiome; Metabolites; Predictive model; Stroke; Stroke-associated pneumonia	biological marker; RNA 16S; acute ischemic stroke; aged; Article; bacterial load; bioinformatics; cerebrovascular accident; clinical article; clinical indicator; clinical outcome; Clostridium; cohort analysis; comorbidity; comparative study; correlation analysis; diagnostic accuracy; disease association; disease severity; female; Finegoldia; follow up; Functional Oral Intake Scale; gene sequence;…			ACQUITY UPLC T3 column, Waters; NanoDrop NC2000, Thermo; NovaSeq, Illumina; NovaSeq 6000 SP Reagent Kit, Illumina; OMEGA Soil DNA Kit, Omega Bio-Tek; Q Exactive, Thermo; Quant-iT PicoGreen dsDNA ASsay Kit, Invitrogen; UltiMate 3000, Thermo; Vazyme VAHTS DNA Clean Bead, Vazyme; XploreMET, metaboprofile	Waters; Thermo; Illumina; Illumina; Omega Bio-Tek; Thermo; Invitrogen; Thermo; Vazyme; metaboprofile	Wenzhou Municipal Science and Technology Bureau, WMSTB, (Y20210170, Y20220817); Wenzhou Municipal Science and Technology Bureau, WMSTB; Natural Science Foundation of Zhejiang Province, ZJNSF, (LQ23H090005); Natural Science Foundation of Zhejiang Province, ZJNSF; Medical Science and Technology Project of Zhejiang Province, (2025KY1002); Medical Science and Technology Project of Zhejiang Province	This work was supported by the Wenzhou Municipal Science and Technology Bureau (Y20210170, Y20220817), the Projects of Natural Science Foundation of Zhejiang Province (LQ23H090005) and the Medical and Health Science and Technology Project of Zhejiang Province (2025KY1002).	Sampane-Donkor, Eric Sampane, Stroke in the 21st Century: A Snapshot of the Burden, Epidemiology, and Quality of Life, Stroke Research and Treatment, 2018, (2018); Murray, Christopher J.L., Measuring the global burden of disease, New England Journal of Medicine, 369, 5, pp. 448-457, (2013); Roth, Gregory A., Global, regional, and country-specific lifetime risks of stroke, 1990 and 2016, New Engla…	Y.-L. Zhang; Department of Neurology, The First Affiliated Hospital of Wenzhou Medical University, Wenzhou, Zhejiang Province, China; email: 17123527@qq.com; R.-T. Xu; Department of Neurology, The First Affiliated Hospital of Wenzhou Medical University, Wenzhou, Zhejiang Province, China; email: 331523317@qq.com		Springer						18684483; 1868601X			40500582	English	Transl. Stroke Res.	Article	Final		Scopus	2-s2.0-105007713464
Siotto, M.; Cocco, C.; Guerrini, A.; Bertoncini, C.; Germanotta, M.; Cipollini, V.; Cortellini, L.; Pavan, A.; Lattanzi, S.; Galluccio, C.; Insalaco, S.; Antonacci, E.; Ruco, E.; Aprile, I.G.	Siotto, Mariacristina (57196375460); Cocco, Carola (58589646100); Guerrini, Alessandro (57981630700); Bertoncini, Chiara (59931280500); Germanotta, Marco (56375858800); Cipollini, Valeria (57220201440); Cortellini, Laura (57204365098); Pavan, Arianna Surya (58180308700); Lattanzi, Stefania (58587469700); Galluccio, Caterina (57196057758); Insalaco, Sabina (57204364833); Antonacci, Erika (57697089…	57196375460; 58589646100; 57981630700; 59931280500; 56375858800; 57220201440; 57204365098; 58180308700; 58587469700; 57196057758; 57204364833; 57697089500; 57981960600; 7006748997	Nutritional status in subacute post-stroke patients undergoing rehabilitation treatment: a protocol for a prospective observational study	2025	BMC Sports Science, Medicine and Rehabilitation	17	1	138			0	0	10.1186/s13102-025-01174-7	https://www.scopus.com/inward/record.uri?eid=2-s2.0-105007442174&doi=10.1186%2Fs13102-025-01174-7&partnerID=40&md5=7fc2825e0e6a933177f277f1b134a551	Fondazione Don Carlo Gnocchi, Milan, MI, Italy; Department of Science and Technology for Humans and the Environment, Università Campus Bio-Medico di Roma, Rome, Italy	Siotto, Mariacristina, Fondazione Don Carlo Gnocchi, Milan, MI, Italy; Cocco, Carola, Fondazione Don Carlo Gnocchi, Milan, MI, Italy; Guerrini, Alessandro, Fondazione Don Carlo Gnocchi, Milan, MI, Italy, Department of Science and Technology for Humans and the Environment, Università Campus Bio-Medico di Roma, Rome, Italy; Bertoncini, Chiara, Fondazione Don Carlo Gnocchi, Milan, MI, Italy; Germano…	Background: Recent developments in clinical nutrition emphasise the value of early intervention and proper nutritional management and the significance of a multidisciplinary approach to the treatment of post-stroke patients. A recent study by our research group demonstrated the correlation between nutritional status and recovery in post-stroke patients during rehabilitation. This protocol aims to…	Dysphagia; Food consumption; Gut microbiota; Malnutrition; Nutritional status; Oxidative stress; Post-stroke; Rehabilitation; Sarcopenia	adult; Article; bioelectrical impedance analysis; body composition; food intake; hospital admission; human; indirect calorimetry; intestine flora; longitudinal study; major clinical study; malnutrition; metabolome; nutritional status; observational study; prospective study; rehabilitation care; sarcopenia; stroke patient; subacute post stroke patient					Ministero della Salute, (T5 -AN-01); Ministero della Salute	This project is funded by Italian Minister of Health- Piano di Sviluppo e Coesione del Ministero della Salute 2014\u20132020 \u2013 Traiettoria 5 \u2013 \u201CNutraceutica, nutrigenomica e alimenti funzionali\u201D, project: \u201CIDENTITA\u2014rete Integrata meDiterranea per l\u2019osservazione ed Elaborazione di percorsi di Nutrizione personalizzaTa contro la malnuTrizione\u201D (T5 -AN-01).	Feigin, Valery L., Global, regional, and national burden of stroke and its risk factors, 1990-2019: A systematic analysis for the Global Burden of Disease Study 2019, The Lancet Neurology, 20, 10, pp. 1-26, (2021); Alawieh, Ali Mostafa, Factors affecting post-stroke motor recovery: Implications on neurotherapy after brain injury, Behavioural Brain Research, 340, pp. 94-101, (2018); Grefkes, Chris…	M. Siotto; IRCCS Fondazione Don Carlo Gnocchi ONLUS, Florence, 50143, Italy; email: msiotto@dongnocchi.it		BioMed Central Ltd						20521847				English	BMC Sports Sci. Med. Rehabil.	Article	Final	All Open Access; Gold Open Access; Green Accepted Open Access; Green Open Access	Scopus	2-s2.0-105007442174
Jeng, T.-M.; Hsieh, Y.-C.; Chang, P.-Y.; Li, Y.-L.; Tang, S.-C.; Jeng, J.-S.; Hu, C.-J.; Chiou, H.-Y.	Jeng, Tsungmin (59921086700); Hsieh, Yi Chen (57719234500); Chang, Poya (57209614993); Li, Yuling (56580425100); Tang, Sung-Chun (7403437153); Jeng, Jiannshing (15842090600); Hu, Chaur Jong (7404569929); Chiou, Hung Yi (7101650253)	59921086700; 57719234500; 57209614993; 56580425100; 7403437153; 15842090600; 7404569929; 7101650253	Association between post-stroke cognitive impairment and gut microbiota in patients with ischemic stroke	2025	Scientific Reports	15	1	18849			0	2	10.1038/s41598-025-03068-7	https://www.scopus.com/inward/record.uri?eid=2-s2.0-105006936979&doi=10.1038%2Fs41598-025-03068-7&partnerID=40&md5=3c3ad158535a73b0303b92afbe7aecfe	Institute of Epidemiology and Preventive Medicine, National Taiwan University, Taipei, Taiwan; Ph.D. Program in Medical Biotechnology, Taipei Medical University, Taipei, Taiwan; Department of Leisure Industry and Health Promotion, National Taipei University of Nursing and Health Sciences, Taipei, Taiwan; Institute of Population Health Sciences, National Health Research Institutes Taiwan, Zhunan, …	Jeng, Tsungmin, Institute of Epidemiology and Preventive Medicine, National Taiwan University, Taipei, Taiwan; Hsieh, Yi Chen, Ph.D. Program in Medical Biotechnology, Taipei Medical University, Taipei, Taiwan; Chang, Poya, Department of Leisure Industry and Health Promotion, National Taipei University of Nursing and Health Sciences, Taipei, Taiwan; Li, Yuling, Institute of Population Health Scien…	More than half of stroke survivors have post-stroke cognitive impairment (PSCI). The role of gut microbiota, which can communicate with the brain through the gut-brain axis and affect inflammation, has been receiving increased attention. This cross-sectional study aimed to investigate the association of PSCI, gut microbiota, and inflammatory markers. Patients with first ischemic stroke and comple…	Gut Microbiome; Inflammation; Ischemic stroke; Post-stroke cognitive impairment	biological marker; aged; cerebrovascular accident; cognitive defect; complication; cross-sectional study; etiology; female; human; inflammation; intestine flora; ischemic stroke; male; microbiology; middle aged; Aged; Biomarkers; Cognitive Dysfunction; Cross-Sectional Studies; Female; Gastrointestinal Microbiome; Humans; Inflammation; Ischemic Stroke; Male; Middle Aged; Stroke		Biomarkers			National Science and Technology Council, NSTC, (NSTC107-2314-B-038-070-MY3); National Science and Technology Council, NSTC	This study was supported by a Grant from the National Science and Technology Council of Taiwan (NSTC107-2314-B-038-070-MY3).	Rost, Natalia Sana, Post-stroke cognitive impairment and dementia, Circulation Research, 130, 8, pp. 1252-1271, (2022); Lo, Jessica W., Profile of and risk factors for poststroke cognitive impairment in diverse ethnoregional groups, Neurology, 93, 24, pp. E2257-E2271, (2019); Pendlebury, Sarah Tamsin, Incidence and prevalence of dementia associated with transient ischaemic attack and stroke: anal…	H.-Y. Chiou; Institute of Population Health Sciences, National Health Research Institutes, Miaoli County, Taiwan; email: hychiou@tmu.edu.tw		Nature Research						20452322			40442236	English	Sci. Rep.	Article	Final	All Open Access; Gold Open Access; Green Accepted Open Access; Green Open Access	Scopus	2-s2.0-105006936979
Lou, Y.; Chen, H.; Fei, S.; Chen, X.; Guo, L.; Pan, Q.	Lou, Yuan (58860801600); Chen, Huan (57215834744); Fei, Sijia (57219217468); Chen, Xinda (58567034500); Guo, Lixin (55018577700); Pan, Qi (7202997836)	58860801600; 57215834744; 57219217468; 58567034500; 55018577700; 7202997836	Role of denosumab in lipid metabolism disorders: clinical significance and potential mechanisms	2025	Archives of Osteoporosis	20	1	68			0	2	10.1007/s11657-025-01546-z	https://www.scopus.com/inward/record.uri?eid=2-s2.0-105006467425&doi=10.1007%2Fs11657-025-01546-z&partnerID=40&md5=52799cbd89d6147666003501d7d9e287	Institute of Geriatric Medicine, Chinese Academy of Medical Sciences & Peking Union Medical College, Beijing, China; Graduate School of Peking Union Medical College, Beijing, China; Department of Endocrinology, Beijing, Beijing, Beijing, China	Lou, Yuan, Institute of Geriatric Medicine, Chinese Academy of Medical Sciences & Peking Union Medical College, Beijing, China, Graduate School of Peking Union Medical College, Beijing, China; Chen, Huan, Institute of Geriatric Medicine, Chinese Academy of Medical Sciences & Peking Union Medical College, Beijing, China, Graduate School of Peking Union Medical College, Beijing, China; Fei, Sijia, …	Purpose: Lipid metabolism disorders, characterized by abnormal blood lipid levels, are central to the pathogenesis of obesity, nonalcoholic fatty liver disease (NAFLD), and atherosclerosis. These conditions increase the risk of type 2 diabetes, cardiovascular diseases (CVD), and stroke, highlighting the need for novel therapeutic approaches. Emerging evidence suggests a complex interplay between …	Bone-lipid interaction; Denosumab; Lipid metabolism; OPG/RANKL/RANK axis; Osteoporosis; RANKL	denosumab; lipid; monoclonal antibody; osteoclast differentiation factor; bone density conservation agent; osteoprotegerin; receptor activator of nuclear factor kappa B; adipose tissue; adolescent; aged; atherosclerosis; bone marrow; cardiovascular disease; clinical significance; disorders of lipid and lipoprotein metabolism; drug therapy; etiology; fatty liver; human; immunomodulation; immunoreg…		denosumab, 615258-40-7; lipid, 66455-18-3; osteoclast differentiation factor, 200145-93-3; osteoprotegerin, 205944-50-9; Bone Density Conservation Agents; Denosumab; Osteoprotegerin; RANK Ligand; Receptor Activator of Nuclear Factor-kappa B			Capital Health, (2024–1-4053); Capital Health	This work was supported by the Capital Health Development Research Special Project (2024\u20131-4053).	Yoon, Haejin, Lipid metabolism in sickness and in health: Emerging regulators of lipotoxicity, Molecular Cell, 81, 18, pp. 3708-3730, (2021); Castro-Cabezas, Manuel C., Dyslipidemias in clinical practice, Clinica Chimica Acta, 487, pp. 117-125, (2018); Ng, Marie, Global, regional, and national prevalence of overweight and obesity in children and adults during 1980-2013: A systematic analysis for …	L. Guo; Department of Endocrinology Institute of Geriatric Medicine, Beijing Hospital, National Center of Gerontology, Chinese Academy of Medical Sciences, Beijing, 100000, China; email: glx1218@163.com; Q. Pan; Department of Endocrinology Institute of Geriatric Medicine, Beijing Hospital, National Center of Gerontology, Chinese Academy of Medical Sciences, Beijing, 100000, China; email: panqi621…		Springer Science and Business Media Deutschland GmbH						18623522; 18623514			40418391	English	Arch. Osteoporosis	Review	Final		Scopus	2-s2.0-105006467425
Tuz, A.A.; Ghosh, S.; Karsch, L.; Antler, M.; Lakovic, V.; Lohmann, S.; Lehmann, A.H.; Beer, A.; Nagel, D.; Jung, M.; Hörenbaum, N.; Kaygusuz, V.; Qefalia, A.; Alshaar, B.; Amookazemi, N.; Bolsega, S.; Basic, M.; Siveke, J.T.; Heiles, S.; Grüneboom, A.; Lueong, S.; Herz, J.; Sickmann, A.; Hagemann, N.; Hasenberg, A.; Hermann, D.M.; Gunzer, M.; Singh, V.	Tuz, Ali Ata (57417229100); Ghosh, Susmita (57213864958); Karsch, Laura (58997985300); Antler, Medina (58023484800); Lakovic, Vivian (58022613000); Lohmann, Sabrina (58997230600); Lehmann, Amber Hope (59908033700); Beer, Alexander (57221353330); Nagel, Dennis (59410264200); Jung, Marcel (58177356800); Hörenbaum, Nils (59908237600); Kaygusuz, Viola (58023484700); Qefalia, Altea (58022835800); Alsh…	57417229100; 57213864958; 58997985300; 58023484800; 58022613000; 58997230600; 59908033700; 57221353330; 59410264200; 58177356800; 59908237600; 58023484700; 58022835800; 57216550655; 59907825600; 57210714669; 56117494600; 6603072868; 24528568800; 57208032504; 35976553200; 23473101900; 7004512650; 42961489800; 55208172400; 7102149057; 6602110298; 57217715360	Gut microbiota deficiency reduces neutrophil activation and is protective after ischemic stroke	2025	Journal of Neuroinflammation	22	1	137			0	2	10.1186/s12974-025-03448-w	https://www.scopus.com/inward/record.uri?eid=2-s2.0-105005783434&doi=10.1186%2Fs12974-025-03448-w&partnerID=40&md5=753138d2f9ae80b36ed77422988ccdd4	Institute for Experimental Immunology and Imaging, Universitätsklinikum Essen, Essen, Nordrhein-Westfalen, Germany; Leibniz-Institut für Analytische Wissenschaften, Dortmund, Nordrhein-Westfalen, Germany; Institute for Laboratory Animal Science and Central Animal Facility, Hannover Medical School, Hannover, Niedersachsen, Germany; Division of Solid Tumor Translational Oncology, German Cancer Rese…	Tuz, Ali Ata, Institute for Experimental Immunology and Imaging, Universitätsklinikum Essen, Essen, Nordrhein-Westfalen, Germany, Leibniz-Institut für Analytische Wissenschaften, Dortmund, Nordrhein-Westfalen, Germany; Ghosh, Susmita, Leibniz-Institut für Analytische Wissenschaften, Dortmund, Nordrhein-Westfalen, Germany; Karsch, Laura, Institute for Experimental Immunology and Imaging, Universit…	Neutrophils are readily activated immune cells after ischemic stroke in mice and patients. Still, the impact of gut microbiota on neutrophil activation and its influence on inflammatory brain injury remain undefined. We report that natural microbiota colonization of germ-free (GF) mice induces substantial neutrophil activation and deteriorates stroke pathology. The colonized Ex-GF stroke mice had…	Gut microbiota; Inflammation; Ischemic stroke; Neutrophils	chemokine receptor CXCR2; chemokine receptor CXCR4; clusterin; fibronectin; interleukin 6; occludin; scleroprotein; tumor necrosis factor; vitronectin; animal cell; animal experiment; animal model; animal tissue; Article; blood clotting; brain injury; cell infiltration; controlled study; CXCR2 gene; CXCR4 gene; encephalitis; gene; gene expression; histology; histopathology; immune response; immun…		chemokine receptor CXCR4, 188900-71-2; fibronectin, 86088-83-7; occludin, 176304-61-3			Bundesministerium für Bildung und Forschung, BMBF; Institute of Space and Astronautical Science, ISAS; Universität Duisburg-Essen, UDE; Ministerium für Kultur und Wissenschaft des Landes Nordrhein-Westfalen, MKW; Deutsche Forschungsgemeinschaft, DFG, (HE3173/12–1, GU769/10–1, HE3173/13–1/HE3173/13–2, GU769/15–1/GU769/15–2, 449437943, 444117227, GU769/15–1, 389030878, 405358801/428817542, 15–2, FO…	Open Access funding enabled and organized by Projekt DEAL. This research work was funded by the Deutsche Forschungsgemeinschaft (DFG), research grant 444117227 (SI2650/1\u20131) to VS, projects 389030878, 405358801/428817542 (FOR2879; represents GU769/15\u20131 and 15\u20132 as well as 3173/12\u20131 and 3173/13\u20131), 449437943 (TRR332; C6) and 514990328 (to D.M.H. and M.G.). 389030878 represe…	Maestrini, Ilaria, Higher neutrophil counts before thrombolysis for cerebral ischemia predict worse outcomes, Neurology, 85, 16, pp. 1408-1416, (2015); El Amki, M., Neutrophils Obstructing Brain Capillaries Are a Major Cause of No-Reflow in Ischemic Stroke, Cell Reports, 33, 2, (2020); Cai, Wei, Functional Dynamics of Neutrophils After Ischemic Stroke, Translational Stroke Research, 11, 1, pp. 10…	M. Gunzer; Institute for Experimental Immunology and Imaging, University Hospital Essen, University of Duisburg-Essen, Essen, 45147, Germany; email: matthias.gunzer@uni-due.de; V. Singh; Institute for Experimental Immunology and Imaging, University Hospital Essen, University of Duisburg-Essen, Essen, 45147, Germany; email: vikramjeet.singh@uni-due.de		BioMed Central Ltd						17422094			40410847	English	J. Neuroinflamm.	Article	Final	All Open Access; Gold Open Access; Green Accepted Open Access; Green Open Access	Scopus	2-s2.0-105005783434
Pilon, C.R.S.; Guadagnini, D.; Assalin, H.B.; Magro, D.O.; Oliveira, E.S.; Alborghetti, M.R.; Sforça, M.L.; Rocco, S.A.; Sartoratto, A.; Santos, A.; Saad, M.J.A.	Pilon, Claudio Roberto Scolari (59749604900); Guadagnini, Dioze (14522699800); Assalin, Heloisa Balan (23099238800); Magro, Daniela de Oliveira (8972484200); Oliveira, Emília Sousa (59749439000); Alborghetti, Marcos Rodrigo (13806052600); Sforça, Maurício Luís (6506143593); Rocco, Silvana Aparecida (8281798200); Sartoratto, Adilson (6506305946); Santos, A. Dos (56732311700); Saad, Märio José Abda…	59749604900; 14522699800; 23099238800; 8972484200; 59749439000; 13806052600; 6506143593; 8281798200; 6506305946; 56732311700; 7202075544	Association of gut microbiota and immunometabolic profiles with ischemic stroke severity	2025	Scientific Reports	15	1	14046			0	3	10.1038/s41598-025-97432-2	https://www.scopus.com/inward/record.uri?eid=2-s2.0-105003146245&doi=10.1038%2Fs41598-025-97432-2&partnerID=40&md5=a2ec47b9eb23b74d8bfa6a3eb618f0a4	Department of Internal Medicine, Universidade Estadual de Campinas, Campinas, SP, Brazil; Cidade Universitária, Campinas, Brazil; Centro Nacional de Pesquisa em Energia e Materiais, Campinas, Brazil; Multidisciplinary Center for Chemical, Biological and Agricultural Research, Campinas, Brazil	Pilon, Claudio Roberto Scolari, Department of Internal Medicine, Universidade Estadual de Campinas, Campinas, SP, Brazil, Cidade Universitária, Campinas, Brazil; Guadagnini, Dioze, Department of Internal Medicine, Universidade Estadual de Campinas, Campinas, SP, Brazil; Assalin, Heloisa Balan, Department of Internal Medicine, Universidade Estadual de Campinas, Campinas, SP, Brazil, Cidade Univers…	This study investigates the influence of three regulators of human homeostasis—intestinal microbiota, immune profile, and circulating metabolites—on stroke severity. We conducted a study involving 33 patients with mild/moderate stroke (MS) and 32 with severe stroke (SS), all assessed during the acute phase (first 24 h). The analysis focused on microbiota composition (45 patients), serum metabolom…	Inflammation; Metabolomic; Microbiota; Stroke and insulin resistance	biological marker; cytokine; aged; blood; female; human; immunology; insulin resistance; intestine flora; ischemic stroke; male; metabolism; metabolome; metabolomics; microbiology; middle aged; pathology; severity of illness index; Aged; Biomarkers; Cytokines; Female; Gastrointestinal Microbiome; Humans; Insulin Resistance; Ischemic Stroke; Male; Metabolome; Metabolomics; Middle Aged; Severity of…		Biomarkers; Cytokines					Mendelson, Scott J., Diagnosis and Management of Transient Ischemic Attack and Acute Ischemic Stroke: A Review, JAMA, 325, 11, pp. 1088-1098, (2021); Benjamin, Emelia J., Heart Disease and Stroke Statistics-2019 Update: A Report From the American Heart Association, Circulation, 139, 10, pp. e56-e528, (2019); Kleindorfer, Dawn O., 2021 Guideline for the Prevention of Stroke in Patients With Stroke…	M.J.A. Saad; Department of Internal Medicine, School of Medical Sciences, University of Campinas, Campinas, 13083-887, Brazil; email: msaad@unicamp.br		Nature Research						20452322			40269143	English	Sci. Rep.	Article	Final	All Open Access; Gold Open Access; Green Accepted Open Access; Green Open Access	Scopus	2-s2.0-105003146245
Tonomura, S.; Hattori, Y.; Ishibashi, T.; Ikeda, S.; Noda, K.; Chiba, T.; Kato, Y.; Asano, R.; Fukuma, K.; Edamoto-Taira, Y.; Motooka, D.; Inagaki, T.; Okazawa, M.; Nakamura, S.; Koga, M.; Toyoda, K.; Nomura, R.; Nakano, K.; Friedland, R.P.; Takeda, K.; Takahashi, R.; Ihara, M.; Nakaoka, Y.	Tonomura, Shuichi (57196355146); Hattori, Yorito (56069933500); Ishibashi, Tomohiko (55839345000); Ikeda, Shuhei (57220076499); Noda, Kotaro (57214998425); Chiba, Tetsuya (57220954123); Kato, Yuka (58657773500); Asano, Ryotaro (57190027177); Fukuma, Kazuki (56692460700); Edamoto-Taira, Yuko (58158655500); Motooka, Daisuke (35315737900); Inagaki, Tadakatsu (23993553200); Okazawa, Makoto (700399696…	57196355146; 56069933500; 55839345000; 57220076499; 57214998425; 57220954123; 58657773500; 57190027177; 56692460700; 58158655500; 35315737900; 23993553200; 7003996961; 35315778200; 7202130234; 57204322396; 7101883882; 7402011667; 57189826649; 7404335442; 57651716700; 59647435700; 7007175990	Oral Pathobiont Streptococcus Anginosus Is Enriched in the Gut of Stroke Patients and Predicts 2-Year Cardiovascular Outcome	2025	Circulation Journal	89	12		1931	1939	0	0	10.1253/circj.CJ-24-0872	https://www.scopus.com/inward/record.uri?eid=2-s2.0-105022728747&doi=10.1253%2Fcircj.CJ-24-0872&partnerID=40&md5=bbbb880352a54590a891a1f97afcdc22	Department of Neurology, National Cerebral and Cardiovascular Center, Suita, Osaka, Japan; Department of Vascular Physiology, National Cerebral and Cardiovascular Center, Suita, Osaka, Japan; Department of Cerebrovascular Medicine, National Cerebral and Cardiovascular Center, Suita, Osaka, Japan; Department of Preventive Cardiology, National Cerebral and Cardiovascular Center, Suita, Osaka, Japan…	Tonomura, Shuichi, Department of Neurology, National Cerebral and Cardiovascular Center, Suita, Osaka, Japan, Department of Vascular Physiology, National Cerebral and Cardiovascular Center, Suita, Osaka, Japan, Department of Neurology, Graduate School of Medicine, Kyoto, Kyoto, Japan; Hattori, Yorito, Department of Neurology, National Cerebral and Cardiovascular Center, Suita, Osaka, Japan; Ishib…	Background: Several cross-sectional studies have implicated gut dysbiosis caused by an abundance of oral commensals in stroke, but the effect on long-term prognosis is still unknown. Therefore, we longitudinally investigated oral pathobionts in the gut and their clinical relevance to stroke. Methods and Results: We analyzed the salivary and gut microbiomes collected from 189 acute stroke and 55 n…	Gut microbiome; Salivary microbiome; Streptococcus anginosus; Stroke	hemoglobin A1c; high density lipoprotein cholesterol; low density lipoprotein cholesterol; triacylglycerol; aged; alcohol consumption; anaerostipes hadrus; Article; atrial fibrillation; bacterium; bacteroides plebeius; bioinformatics; cardiovascular disease; cerebrovascular accident; comorbidity; computer assisted tomography; cross-sectional study; diabetes mellitus; diastolic blood pressure; DNA…		hemoglobin A1c, 62572-11-6	GraphPad Prism software version 9.0, Graphpad; MiSeq Reagent Kit v2, Illumina; MiSeq system, Illumina; OM-501, DNA Geneotek; OMNIgene-ORAL, DNA Geneotek; PICRUSt2 pipeline software; Q5000, Quawell; Qiagen QIAamp Power Fecal Pro DNA Stool Kit, Qiagen; QIIME 2 2021.2 software; R versions 4.2.1, R Foundation; R versions 4.2.2, R Foundation; R versions 4.2.3, R Foundation	Graphpad; Illumina; Illumina; DNA Geneotek; DNA Geneotek; Quawell; Qiagen; R Foundation; R Foundation; R Foundation	National Cerebral and Cardiovascular Center, NCVC; Danone Institute of Japan Foundation, DIJF; Takeda Science Foundation, TSF; Bristol-Myers Squibb, BMS; Japan Society for the Promotion of Science, KAKENHI, (20J15262); Japan Society for the Promotion of Science, KAKENHI; EA Pharma Co., Ltd., (AS2021A000148143); EA Pharma Co., Ltd.; Japan Agency for Medical Research and Development, AMED, (JP21ek0…	Funding text 1: The graphical abstract was created using Biorender.com. We thank Editage (www.editage.jp) for editing the English language. We also thank Kokubo for his valuable comments, all the neurology, cerebrovascular medicine, and preventive cardiology staff for performing medical examinations and all cohort members. This research was supported by the Japan Agency for Medical Research and D…	Ding, Tao, Dynamics and associations of microbial community types across the human body, Nature, 509, 7500, pp. 357-360, (2014); Lee, Jee Yon, The microbiome and gut homeostasis, Science, 377, 6601, (2022); Fromentin, Sebastien, Microbiome and metabolome features of the cardiometabolic disease spectrum, Nature Medicine, 28, 2, pp. 303-314, (2022); Lancet Neurol, (2021); Tonomura, Shuichi, Microbi…	Y. Nakaoka; Department of Vascular Physiology, National Cerebral and Cardiovascular Center, Osaka, Japan; email: ynakaoka@ncvc.go.jp; M. Ihara; Department of Neurology, National Cerebral and Cardiovascular Center, Osaka, Japan; email: ihara@ncvc.go.jp		Japanese Circulation Society						13469843; 13474820		CJIOB	40467492	English	Circ. J.	Article	Final		Scopus	2-s2.0-105022728747
Chen, C.; Luo, W.-H.; Li, A.; Wu, H.-Z.; Chen, D.-Y.; Chen, J.-X.; Wang, Z.-Q.; Wang, S.; Tang, D.	Chen, Chong (57735004700); Luo, Wenhui (57809274300); Li, Ao (60058202200); Wu, Huaze (59312629400); Chen, Dieyi (60057734400); Chen, Jiexin (57895065800); Wang, Zhiquan (60058498400); Wang, Shumei (59067162800); Tang, Dan (35801424600)	57735004700; 57809274300; 60058202200; 59312629400; 60057734400; 57895065800; 60058498400; 59067162800; 35801424600	Huang-Lian-Jie-Du decoction alleviates diabetic ischemic stroke by modulating gut microbiota-derived short-chain fatty acids	2025	Phytomedicine	148		157476			0	0	10.1016/j.phymed.2025.157476	https://www.scopus.com/inward/record.uri?eid=2-s2.0-105021057155&doi=10.1016%2Fj.phymed.2025.157476&partnerID=40&md5=2d85cb169e5c51f560c9c37a2f81d593	The First Affiliated Hospital (School of Clinical Medicine), Guangdong Pharmaceutical University, Guangzhou, Guangdong, China; State Key Laboratory for the Modernization of Classical and Famous Prescriptions of Chinese Medicine, Nanchang, China; Guangdong Pharmaceutical University, Guangzhou, Guangdong, China; Guangdong Yifang Pharmaceutical Co., Ltd., Foshan, Guangdong, China; Stem Cell Clinical…	Chen, Chong, The First Affiliated Hospital (School of Clinical Medicine), Guangdong Pharmaceutical University, Guangzhou, Guangdong, China, Guangdong Pharmaceutical University, Guangzhou, Guangdong, China, Stem Cell Clinical Research Center, Dalian Medical University, Dalian, Liaoning, China; Luo, Wenhui, The First Affiliated Hospital (School of Clinical Medicine), Guangdong Pharmaceutical Univer…	Background Diabetic Ischemic Stroke (DIS) is a devastating complication of diabetes, associated with high morbidity and mortality. Huang-Lian-Jie-Du Decoction (HLJDD), a renowned traditional Chinese medicine prescription, has demonstrated diverse pharmacological activities, including ameliorating diabetes, neurological disorders, and intestinal dysbiosis. However, the therapeutic effects of HLJDD…	Diabetic ischemic stroke; Gut microbiota; Huang-Lian-Jie-Du Decoction; Intestinal barrier; Short-chain fatty acids	acetic acid; bacterial DNA; baicalin; berberine; butyric acid; cefadroxil; Chinese medicinal formula; Coptis chinensis extract; coronary vasodilating agent; DNA 16S; double stranded DNA; epiberberine; erythromycin; geniposide; glucose; huang lian jie du decoction; immunoglobulin enhancer binding protein; interleukin 1beta; interleukin 6; isobutyric acid; isovaleric acid; jatrorrhizine; lipopolysa…		acetic acid, 127-08-2, 127-09-3, 64-19-7, 71-50-1, 6131-90-4; baicalin, 21967-41-9; berberine, 2086-83-1, 633-65-8; butyric acid, 107-92-6, 156-54-7, 461-55-2; cefadroxil, 50370-12-2; erythromycin, 114-07-8, 70536-18-4; geniposide, 24512-63-8; glucose, 50-99-7, 84778-64-3, 8027-56-3; isobutyric acid, 5711-69-3, 79-31-2; isovaleric acid, 503-74-2, 539-66-2; jatrorrhizine, 3621-38-3; nimodipine, 66…			State Key Laboratory of Fire Science, SKLFS; National Natural Science Foundation of China, NNSF, (82374177, 82074137); National Natural Science Foundation of China, NNSF; (2022A1515220068); Department of Education of Guangdong Province, DEGP, (2022ZDZX2032); Department of Education of Guangdong Province, DEGP	This work was supported by National Natural Science Foundation of China (no 82374177, 82074137), Open Fund Project of State Key Laboratory for the Modernization of Classical and Famous Prescriptions of Chinese Medicine, Guangdong Provincial Basic and Applied Basic Research Fund (no 2022A1515220068), Key Project of Department of Education of Guangdong Province (no 2022ZDZX2032).	Arnold, Steven Edward, Brain insulin resistance in type 2 diabetes and Alzheimer disease: Concepts and conundrums, Nature Reviews Neurology, 14, 3, pp. 168-181, (2018); Bergman, Emmett N., Energy contributions of volatile fatty acids from the gastrointestinal tract in various species, Physiological Reviews, 70, 2, pp. 567-590, (1990); Cai, Jiale, Cyclo-(Phe-Tyr) as a novel cyclic dipeptide compou…	D. Tang; The First Clinical Medicine School, the First Affiliated Hospital of Guangdong Pharmaceutical University, Guangzhou, China; email: tdpharm@126.com		Elsevier GmbH						09447113; 1618095X		PYTOE	41197341	English	Phytomedicine	Article	Final		Scopus	2-s2.0-105021057155
Ahmed, L.A.; Al-Massri, K.F.	Ahmed, Lamiaa A. (40661122100); Al-Massri, Khaled F. (57203552273)	40661122100; 57203552273	Insights into the role of gut microbiota modulation in the management of various cardiovascular diseases: A new approach for improving the efficacy of current cardiovascular medications	2025	European Journal of Pharmacology	1007		178210			0	0	10.1016/j.ejphar.2025.178210	https://www.scopus.com/inward/record.uri?eid=2-s2.0-105017722096&doi=10.1016%2Fj.ejphar.2025.178210&partnerID=40&md5=52c4f80006104126435793ad5822fd09	Faculty of Pharmacy, Cairo University, Cairo, Cairo, Egypt; Department of Pharmacy and Biotechnology, University of Palestine, Gaza, Gaza, Palestine	Ahmed, Lamiaa A., Faculty of Pharmacy, Cairo University, Cairo, Cairo, Egypt; Al-Massri, Khaled F., Department of Pharmacy and Biotechnology, University of Palestine, Gaza, Gaza, Palestine	Gut microbiome is an emerging contributor to various cardiovascular diseases (CVDs) where gut dysbiosis increases the risk of development and progression of atherosclerosis, coronary artery diseases, hypertension, and heart failure. Microbiota can also affect the metabolism of medications including cardiovascular drugs, resulting in alteration of their pharmacokinetics and pharmacodynamics or pro…	Atherosclerosis; Cardiovascular diseases; Dysbiosis; Heart failure; Hypertension; Microbiota; Stroke	antibiotic agent; host factor; prebiotic agent; probiotic agent; trimethylamine; cardiovascular agent; atherosclerosis; cardiovascular disease; cerebrovascular accident; controlled study; coronary artery disease; drug combination; drug response; drug therapy; dysbiosis; etiology; fecal microbiota transplantation; gut microbiome; heart failure; human; hypertension; intestine; intestine flora; male…		trimethylamine, 75-50-3; Cardiovascular Agents; Prebiotics					Ahmed, Lamiaa A., Gut Microbiota Modulation for Therapeutic Management of Various Dis-eases: A New Perspective Using Stem Cell Therapy, Current Molecular Pharmacology, 16, 1, pp. 43-59, (2023); Alam, Samir E., Aspirin resistance, Advances in Hematology, 2009, (2009); AlHajri, Noora, Cardiovascular health and the intestinal microbial ecosystem: The impact of cardiovascular therapies on the gut mic…	L.A. Ahmed; Department of Pharmacology and Toxicology, Faculty of Pharmacy, Cairo University, Cairo, Egypt; email: lamiaa.ahmed@pharma.cu.edu.eg		Elsevier B.V.						00142999; 18790712		EJPHA	41043575	English	Eur. J. Pharmacol.	Review	Final		Scopus	2-s2.0-105017722096
Dokras, A.	Dokras, Anuja (6701877593)	6701877593	Polycystic ovary syndrome in 2025—insights and innovations	2025	Fertility and Sterility	124	5P2		907	909	0	0	10.1016/j.fertnstert.2025.09.025	https://www.scopus.com/inward/record.uri?eid=2-s2.0-105017545386&doi=10.1016%2Fj.fertnstert.2025.09.025&partnerID=40&md5=f979e7034dde786c4365ae2ba37c74f6	Department of Obstetrics and Gynecology, University of Pennsylvania, Philadelphia, PA, United States	Dokras, Anuja, Department of Obstetrics and Gynecology, University of Pennsylvania, Philadelphia, PA, United States	Polycystic ovary syndrome (PCOS) is the most common endocrine disorder in women of reproductive age, with broad implications for reproductive, metabolic, cardiovascular, and psychological health. Antimüllerian hormone level has emerged as a unique biomarker reflecting both ovarian reserve and possibly playing a significant role as a neuroactive hormone in the pathogenesis of PCOS. Beyond reproduc…	adolescents; cardiovascular disease; mental health; microbiome; PCOS	biological marker; adolescent; anxiety; cardiovascular disease; cardiovascular risk; cerebrovascular accident; comorbidity; depression; dysbiosis; early diagnosis; endocrine disease; etiology; evidence based practice; female; gut microbiome; hormone determination; human; inflammation; mental disease; mental health; metabolic disorder; metabolic syndrome X; microbiome; neuroimaging; non insulin de…							Teede, Helena J., Recommendations From the 2023 International Evidence-based Guideline for the Assessment and Management of Polycystic Ovary Syndrome, Journal of Clinical Endocrinology and Metabolism, 108, 10, pp. 2447-2469, (2023); Tata, Brooke K., Elevated prenatal anti-Müllerian hormone reprograms the fetus and induces polycystic ovary syndrome in adulthood, Nature Medicine, 24, 6, pp. 834-846…	A. Dokras; Department of Obstetrics and Gynecology, University of Pennsylvania, Philadelphia, United States; email: adokras@obgyn.upenn.edu		Elsevier Inc.						00150282; 15565653		FESTA	40992713	English	Fertil. Steril.	Review	Final		Scopus	2-s2.0-105017545386
Xu, X.; Wang, Q.; Li, B.; Liu, C.; Cui, C.; Yi, M.; Zhai, L.; Wong, R.M.Y.; Zhang, N.; Cheung, W.H.	Xu, Xiaoxu (60189140200); Wang, Qianjin (59135084200); Li, Baoqi (58924831800); Liu, Chaoran (57258593300); Cui, Can (57214463026); Yi, Ming (60188590900); Zhai, Liting (56175323600); Wong, Ronald M.y. (57200282045); Zhang, Ning (58743782400); Cheung, Wing Hoi (7202743002)	60189140200; 59135084200; 58924831800; 57258593300; 57214463026; 60188590900; 56175323600; 57200282045; 58743782400; 7202743002	Effects of Artificial Sweeteners on the Musculoskeletal System: A Systematic Review of Current Evidence	2025	Nutrients	17	21	3489			0	0	10.3390/nu17213489	https://www.scopus.com/inward/record.uri?eid=2-s2.0-105021432974&doi=10.3390%2Fnu17213489&partnerID=40&md5=78044a64899caf61339b0d1310fd5175	Department of Orthopaedics and Traumatology, Chinese University of Hong Kong, Hong Kong, Hong Kong; Chinese University of Hong Kong, Hong Kong, Hong Kong; School of Life Sciences, Chinese University of Hong Kong, Hong Kong, Hong Kong	Xu, Xiaoxu, Department of Orthopaedics and Traumatology, Chinese University of Hong Kong, Hong Kong, Hong Kong, Chinese University of Hong Kong, Hong Kong, Hong Kong; Wang, Qianjin, Department of Orthopaedics and Traumatology, Chinese University of Hong Kong, Hong Kong, Hong Kong, Chinese University of Hong Kong, Hong Kong, Hong Kong; Li, Baoqi, Department of Orthopaedics and Traumatology, Chines…	Background: FDA-approved artificial sweeteners (ASs) are widely used in food products due to their low-calorie content and high sweetness. However, growing evidence links them to adverse metabolic effects, including stroke and coronary heart disease. The musculoskeletal system, as a key metabolic target organ, has gradually gained attention, but the potential impact of ASs on its health remains u…	artificial sweetener; musculoskeletal system	acesulfame; aspartame; peroxisome proliferator activated receptor gamma coactivator 1alpha; potassium; saccharin; sirtuin 1; sucralose; sweetening agent; transcription factor FKHRL1; uncoupling protein 3; biomechanics; bone density; bone development; bone marrow; bone marrow cell; bone mass; bone quality; bone volume fraction; cortical bone; developmental toxicity; female; femur length; gene expr…		acesulfame, 33665-90-6, 55589-62-3; aspartame, 22839-47-0, 5910-52-1; potassium, 7440-09-7; saccharin, 81-07-2; sucralose, 56038-13-2; Sweetening Agents			General Research Fund of Shanghai Normal University, (14114822); General Research Fund of Shanghai Normal University; National Natural Science Foundation of China, NSFC, (32500596); National Natural Science Foundation of China, NSFC; (C4032-21GF); Chinese University of Hong Kong, CUHK, (488036076, 512109957); Chinese University of Hong Kong, CUHK	This work was supported by the CUHK direct grant for research (Ref: 488036076 and 512109957), Collaborative Research Fund, Research Grants Council (Ref: C4032-21GF), General Research Fund, Research Grants Council (Ref: 14114822), and the National Natural Science Foundation of China (Grant No. 32500596).	Schernhammer, Eva S., Consumption of artificial sweetener- and sugar-containing soda and risk of lymphoma and leukemia in men and women, American Journal of Clinical Nutrition, 96, 6, pp. 1419-1428, (2012); Chowaniec, Janina, Response of the rat to saccharin with particular reference to the urinary bladder, British Journal of Cancer, 39, 4, pp. 355-375, (1979); Suez, Jotham, Personalized microbio…	N. Zhang; Musculoskeletal Research Laboratory, Department of Orthopaedics & Traumatology, The Chinese University of Hong Kong, Hong Kong; email: ningzhang@cuhk.edu.hk		Multidisciplinary Digital Publishing Institute (MDPI)						20726643			41228560	English	Nutrients	Review	Final	All Open Access; Gold Open Access; Green Accepted Open Access; Green Open Access	Scopus	2-s2.0-105021432974
Wongkittichote, P.; Guerra, R.M.; Wegner, D.J.; Toy, S.; Hauer, J.A.; Pagliarini, D.J.; Granadillo, J.L.	Wongkittichote, Parith (55368789400); Guerra, Rachel Menezes (56536130600); Wegner, Daniel James (7006783758); Toy, Samantha (57224405902); Hauer, Jacqueline A. (60177873900); Pagliarini, David J. (8587954400); Granadillo, Jorge Luis (56301158000)	55368789400; 56536130600; 7006783758; 57224405902; 60177873900; 8587954400; 56301158000	Severe Neurological Presentation in Siblings With COQ5-Related Primary Coenzyme Q10 Deficiency: Expanding Clinical and Molecular Spectrum	2025	JIMD Reports	66	6	e70038			0	0	10.1002/jmd2.70038	https://www.scopus.com/inward/record.uri?eid=2-s2.0-105021256907&doi=10.1002%2Fjmd2.70038&partnerID=40&md5=232d716dcdc81d608f15949fee5c356d	Department of Pediatrics, Washington University School of Medicine in St. Louis, St. Louis, MO, United States; Department of Pediatrics, Faculty of Medicine Ramathibodi Hospital, Mahidol University, Bangkok, Thailand; Department of Cell Biology and Physiology, Washington University School of Medicine in St. Louis, St. Louis, MO, United States; Washington University School of Medicine in St. Louis…	Wongkittichote, Parith, Department of Pediatrics, Washington University School of Medicine in St. Louis, St. Louis, MO, United States, Department of Pediatrics, Faculty of Medicine Ramathibodi Hospital, Mahidol University, Bangkok, Thailand; Guerra, Rachel Menezes, Department of Cell Biology and Physiology, Washington University School of Medicine in St. Louis, St. Louis, MO, United States; Wegne…	Coenzyme Q<inf>10</inf> (CoQ<inf>10</inf>) is a coenzyme and antioxidant involved in multiple bioenergetic and biosynthetic processes, particularly within mitochondria. The biosynthesis of CoQ<inf>10</inf> is a tightly regulated process that involves multiple enzymes, including the methyltransferase COQ5. Genetic defects in COQ5 have recently been associated with autosomal recessive COQ5-related …		antioxidant; ubiquinone; Article; biosynthesis; birth weight; case report; cerebral palsy; cerebrovascular accident; cesarean section; child; clinical article; coenzyme Q10 deficiency; developmental delay; diffusion weighted imaging; electroencephalography; electroretinography; epilepsy; female; frameshift mutation; gastrostomy; gestational age; gliosis; high performance liquid chromatography; hi…		ubiquinone, 1339-63-5	ChemiDoc system, Biorad; Thermo Exploris 240 Orbitrap mass spectrometer, Thermo; Thermo Vanquish Horizon UHPLC system, Thermo; Vanquish Split Sampler HTautosampler, Thermo	Biorad; Thermo; Thermo; Thermo	Howard Hughes Medical Institute, HHMI; National Institutes of Health, USNIH, (R35GM131795); National Institutes of Health, USNIH	Funding text 1: Funding: This work was supported by NIH awards R35GM131795 as well as funds from the BJC Investigator Program (to D.J.P.). D.J.P. is an investigator of the Howard Hughes Medical Institute. We thank the patients and their families for their cooperation with this article. We are grateful to the Faculty of Medicine Ramathibodi Hospital, Mahidol University for providing Research Caree…	Tran, Uyen Phuong C., Endogenous synthesis of coenzyme Q in eukaryotes, Mitochondrion, 7, SUPPL., pp. S62-S71, (2007); Stefely, Jonathan A., Biochemistry of Mitochondrial Coenzyme Q Biosynthesis, Trends in Biochemical Sciences, 42, 10, pp. 824-843, (2017); Wang, Ying, UNDERSTANDING COENZYME Q, Physiological Reviews, 104, 4, pp. 1533-1610, (2024); Awad, Agape M., Coenzyme Q10 deficiencies: Pathway…	P. Wongkittichote; Division of Genetics and Genomic Medicine, Department of Pediatrics, Washington University School of Medicine in St. Louis, St. Louis, United States; email: parith.won@mahidol.ac.th; J.L. Granadillo; Division of Genetics and Genomic Medicine, Department of Pediatrics, Washington University School of Medicine in St. Louis, St. Louis, United States; email: granad.j@wustl.edu		John Wiley and Sons Inc						21928304; 21928312				English	JIMD Reports	Article	Final	All Open Access; Gold Open Access; Green Accepted Open Access; Green Open Access	Scopus	2-s2.0-105021256907
Wang, Y.; Wang, X.; Gan, B.; Jia, T.; Xu, T.; Xu, H.	Wang, Yudeng (60092866900); Wang, Xinrong (58754240600); Gan, Bei (55836019400); Jia, Tiantian (57223429367); Xu, Te (60147648100); Xu, Hengyi (16302575500)	60092866900; 58754240600; 55836019400; 57223429367; 60147648100; 16302575500	The “Butterfly Effect” of heart failure: Induced by the combination of polylactic acid nanoplastics and copper from the perspective of gut microbiome	2025	Chemico-Biological Interactions	421		111769			0	0	10.1016/j.cbi.2025.111769	https://www.scopus.com/inward/record.uri?eid=2-s2.0-105019173394&doi=10.1016%2Fj.cbi.2025.111769&partnerID=40&md5=02b737b7af5ff7a0139b2411fa39d9b9	State Key Laboratory of Food Science and Technology, Nanchang University, Nanchang, Jiangxi, China; Jiangxi General Institute of Testing and Certification, Nanchang, China; International Institute of Food Innovation Co., Nanchang University, Nanchang, Jiangxi, China	Wang, Yudeng, State Key Laboratory of Food Science and Technology, Nanchang University, Nanchang, Jiangxi, China; Wang, Xinrong, State Key Laboratory of Food Science and Technology, Nanchang University, Nanchang, Jiangxi, China; Gan, Bei, Jiangxi General Institute of Testing and Certification, Nanchang, China; Jia, Tiantian, State Key Laboratory of Food Science and Technology, Nanchang University…	Plastic and heavy metal pollution have received extensive attention, but there is relatively little research on the damage to the gut-heart axis induced by the co-exposure to plastics and heavy metals. This study investigated the impact of the co-exposure of Polylactic acid nanoplastics (PLA-NPs) and copper (Cu) on heart failure (HF) in mice and explored the role of the gut microbiota in mediatin…	Copper; Fecal microbiota transplantation; Gut microbiota; Heart failure; Polylactic acid nanoplastics	acyl coA synthetase long chain family member 3; acyl coA synthetase long chain family member 4; aspartate aminotransferase; carnitine palmitoyltransferase I; claudin 1; claudin 3; copper; diacylglycerol; fatty acid synthase; ferritin; ferroportin 1; ferroptosis suppressor protein 1; glutathione peroxidase 1; isoflurane; lactate dehydrogenase; lipid hydroperoxide; lipoprotein lipase; malonaldehyde…		aspartate aminotransferase, 9000-97-9; claudin 1, 329338-06-9; copper, 15158-11-9, 7440-50-8; fatty acid synthase, 9045-77-6; ferritin, 9007-73-2; isoflurane, 26675-46-7; lactate dehydrogenase, 9001-60-9; lactate dehydrogenase A; lipoprotein lipase, 83137-80-8, 9004-02-8; malonaldehyde, 542-78-9; natural resistance associated macrophage protein 2, 214357-66-1; palmitic acid, 57-10-3; phospholipid…	Illumina MiSeq PE300 platform, Illumina; SPSS version 26 software, SPSS	Illumina; SPSS	National Natural Science Foundation of China, NNSF, (82360652); Natural Science Foundation of Jiangxi Province, (20242BAB26109)	This work was supported by the National Natural Science Foundation of China ( 82360652 ), and the Natural Science Foundation of Jiangxi Province , China ( 20242BAB26109 ).	Gu, Xin, Exposure to polyethylene terephthalate micro(nano)plastics exacerbates inflammation and fibrosis after myocardial infarction by reprogramming the gut and lung microbiota and metabolome, Journal of Hazardous Materials, 488, (2025); Ma, Weiwei, Protective effect of Lactiplantibacillus plantarum CCFM8661 against heavy metal mixture-induced liver and kidney injury in mice, Food and Function,…	H. Xu; State Key Laboratory of Food Science and Resources, Nanchang University, Nanchang, 330047, China; email: kidyxu@163.com		Elsevier Ireland Ltd						00092797; 18727786		CBINA	41072600	English	Chem.-Biol. Interact.	Article	Final		Scopus	2-s2.0-105019173394
Yao, L.; Li, L.; Chen, J.; Ma, Y.; Alalawy, A.I.; Jiang, Y.; Zhang, W.; Gu, Y.; Xi, Y.	Yao, Lihe (57208150718); Li, Lei (60133554100); Chen, Jun (55215663800); Ma, Yuan (60133333500); Alalawy, Adel I. (57210917059); Jiang, Yisha (58886348200); Zhang, Wei (59063254000); Gu, Youquan (55215034600); Xi, Yaming (59904457700)	57208150718; 60133554100; 55215663800; 60133333500; 57210917059; 58886348200; 59063254000; 55215034600; 59904457700	Multi-omics profiling reveals key microbial and metabolic variations in ischemic stroke: insights into gut and oral microbiota	2025	Archives of Microbiology	207	11	291			0	0	10.1007/s00203-025-04494-x	https://www.scopus.com/inward/record.uri?eid=2-s2.0-105018273612&doi=10.1007%2Fs00203-025-04494-x&partnerID=40&md5=01858af9b97d89fcaa55e4b2c0d66e5c	The First School of Clinical Medicine, Lanzhou University, Lanzhou, Gansu, China; Department of Neurology, Lanzhou University, Lanzhou, Gansu, China; Department of Biochemistry, University of Tabuk, Tabuk, Tabuk, Saudi Arabia; Lanzhou University, Lanzhou, Gansu, China	Yao, Lihe, The First School of Clinical Medicine, Lanzhou University, Lanzhou, Gansu, China, Department of Neurology, Lanzhou University, Lanzhou, Gansu, China; Li, Lei, The First School of Clinical Medicine, Lanzhou University, Lanzhou, Gansu, China; Chen, Jun, Department of Neurology, Lanzhou University, Lanzhou, Gansu, China; Ma, Yuan, The First School of Clinical Medicine, Lanzhou University,…	Dysbiosis of oral and gut microbiota may influence ischemic stroke (IS) pathogenesis through immune and metabolic mechanisms. This study investigated microbial translocation between oral and gut niches and its functional metabolic impact in IS patients. A total of 57 individuals were analyzed, including 25 controls (FC/KC) and 32 IS patients (FS/KS). Samples were obtained from the gut and oral su…	Gut microbiota; Ischemic stroke; Oral microbiota; Oral-gut axis; Short-chain fatty acids; Tryptophan metabolism	amino acid; biological marker; butyric acid; C reactive protein; homocysteine; RNA 16S; short chain fatty acid; tryptophan; volatile fatty acid; adult; Article; bacterial translocation; Bacteroides; Blautia; Capnocytophaga; clinical article; clinical feature; cohort analysis; controlled study; correlation analysis; dysbiosis; Faecalibacterium; feces microflora; female; Fusobacterium; gene sequenc…		amino acid, 65072-01-7; butyric acid, 107-92-6, 156-54-7, 461-55-2; C reactive protein, 9007-41-4; homocysteine, 454-28-4, 6027-13-0; tryptophan, 6912-86-3, 73-22-3; Fatty Acids, Volatile; RNA, Ribosomal, 16S			Natural Science Foundation of Gansu Province, (24JRRA360); (2023-ZD-89); First Clinical Medical School, Lanzhou University, (20230060104)	This study was financially supported by the Natural Science Foundation of Gansu Province, China (24JRRA360), Lanzhou Science and Technology Program Project (2023-ZD-89) and \u201CExcellence Plan\u201D of the First School of Clinical Medicine, Lanzhou University (20230060104).	Abranches, Jacqueline, Biology of oral streptococci, Microbiology Spectrum, 6, 5, pp. 1-12, (2018); Baker, Jonathon L., The oral microbiome: diversity, biogeography and human health, Nature Reviews Microbiology, 22, 2, pp. 89-104, (2024); Benakis, Corinne A., Commensal microbiota affects ischemic stroke outcome by regulating intestinal γδ T cells, Nature Medicine, 22, 5, pp. 516-523, (2016); Bene…	W. Zhang; The First School of Clinical Medicine, Lanzhou University, Lanzhou, China; email: zhangwei14@lzu.edu.cn; Y. Gu; The First School of Clinical Medicine, Lanzhou University, Lanzhou, China; email: guyq@lzu.edu.cn; Y. Xi; The First School of Clinical Medicine, Lanzhou University, Lanzhou, China; email: xiyaming02@163.com		Springer Science and Business Media Deutschland GmbH						03028933; 1432072X		AMICC	41060346	English	Arch. Microbiol.	Article	Final	All Open Access; Green Accepted Open Access; Green Open Access; Hybrid Gold Open Access	Scopus	2-s2.0-105018273612
Zhu, R.-R.; Zhou, X.-L.; Liu, Y.-W.; Xu, R.; Deng, P.; Liu, Z.-Y.	Zhu, Rongrong (57201944239); Zhou, Xueliang (55898442400); Liu, Yanwei (60101233800); Xu, Ri (60101021700); Deng, Peng (57204730282); Liu, Zhongyong (56701231500)	57201944239; 55898442400; 60101233800; 60101021700; 57204730282; 56701231500	Engineered endothelial cells targeting and dihydrotanshinone I loaded bacterial extracellular vesicles for atherosclerosis therapy	2025	Bioengineering and Translational Medicine	10	6	e70074			0	0	10.1002/btm2.70074	https://www.scopus.com/inward/record.uri?eid=2-s2.0-105016150853&doi=10.1002%2Fbtm2.70074&partnerID=40&md5=5373f43d83a05391ee336d0829a12c55	Department of Cardiology, Jiangxi University of Chinese Medicine, Nanchang, Jiangxi, China; Department of Cardiovascular Surgery, Jiangxi Medical College, Nanchang, Jiangxi, China	Zhu, Rongrong, Department of Cardiology, Jiangxi University of Chinese Medicine, Nanchang, Jiangxi, China; Zhou, Xueliang, Department of Cardiovascular Surgery, Jiangxi Medical College, Nanchang, Jiangxi, China; Liu, Yanwei, Department of Cardiology, Jiangxi University of Chinese Medicine, Nanchang, Jiangxi, China; Xu, Ri, Department of Cardiology, Jiangxi University of Chinese Medicine, Nanchang…	Atherosclerosis (AS) is a complex cardiovascular disease characterized by endothelial dysfunction, dyslipidemia, and immune-inflammatory responses, leading to arterial plaque formation and potentially fatal complications such as myocardial infarction and stroke. Traditional treatments, such as statins, often pose challenges due to their side effects and limited efficacy. In this study, we explore…	atherosclerosis; bacterial extracellular vesicles; dihydrotanshinone I; endothelial cells	Cardiology; Cytology; Diseases; Light transmission; Mammals; Mass spectrometry; Particle size analysis; Probiotics; Transmission electron microscopy; Apolipoprotein E; Atherosclerose; Bacterial extracellular vesicle; Cardiovascular disease; Cell targeting; Dihydrotanshinone I; Endothelial dysfunction; Endothelial-cells; Extracellular; Human umbilical vein endothelial cells; Endothelial cells; Hig…		aspartate aminotransferase, 9000-97-9; collagen, 9007-34-5	BD FACSLyric flow cytometer, Becton Dickinson Biosciences; CFX53, Olympus; CKX53, Olympus; clusterProfiler package, Bioconductor; DESeq2 package, Bioconductor; FITC Annexin V Apoptosis Detection Kit, BioLegend; ggplot2 package, R Foundation; HT-7700, Hitachi; NEBNext Ultra II DNA Library Prep Kit for Illumina, New England Biolabs; NovaSeq 6000 platform, Illumina; pathview package, Bioconductor; P…	Becton Dickinson Biosciences; Olympus; Olympus; Bioconductor; Bioconductor; BioLegend; R Foundation; Hitachi; New England Biolabs; Illumina; Bioconductor; Thermo; Qiagen; SPSS; Thermo; Particle Metrix	(2022‐75); (ZYYZDXK‐2023113); Natural Science Foundation of Jiangxi Province, (20232ACB206003, 20232BAB206146,20243BCE51022); Natural Science Foundation of Jiangxi Province; National Natural Science Foundation of China, NNSF, (82360060, 82260918); National Natural Science Foundation of China, NNSF	Funding text 1: This work was supported by grants from the National Natural Science Foundation of China (82360060, 82260918), NATCM's Project of High-level Construction of Key TCM Disciplines (ZYYZDXK-2023113), National Famous Traditional Chinese Medicine Expert Inheritance Studio Construction Project (2022-75), the Natural Science Foundation of Jiangxi Province (20232ACB206003, 20232BAB206146,20…	Björkegren, Johan L.M., Atherosclerosis: Recent developments, Cell, 185, 10, pp. 1630-1645, (2022); Libby, Peter A., The changing landscape of atherosclerosis, Nature, 592, 7855, pp. 524-533, (2021); Soehnlein, Oliver, Targeting inflammation in atherosclerosis — from experimental insights to the clinic, Nature Reviews Drug Discovery, 20, 8, pp. 589-610, (2021); Li, Tingting, The mechanisms of tra…	Z.-Y. Liu; Department of Cardiology, The Affiliated Hospital of Jiangxi University of Chinese Medicine, Nanchang, China; email: liuzhongyong2014@163.com		John Wiley and Sons Inc						23806761				English	Bioeng. Trans. Med.	Article	Final	All Open Access; Gold Open Access; Green Accepted Open Access; Green Open Access	Scopus	2-s2.0-105016150853
Zhang, H.; Luan, J.; He, L.; Pan, X.; Zhang, H.; Li, Y.; Li, H.	Zhang, Hongjuan (60096009400); Luan, Jia (60096785300); He, Ling (60096320600); Pan, Xianfang (57193422362); Zhang, Hujun (60096320700); Li, Yujie (60096631300); Li, Haiyan (60096478800)	60096009400; 60096785300; 60096320600; 57193422362; 60096320700; 60096631300; 60096478800	Role of the gut-brain axis in neurological diseases: Molecular connections and therapeutic implications (Review)	2025	International Journal of Molecular Medicine	56	5		192		0	0	10.3892/ijmm.2025.5633	https://www.scopus.com/inward/record.uri?eid=2-s2.0-105015762238&doi=10.3892%2Fijmm.2025.5633&partnerID=40&md5=97c8e9f3f721757f59c109b1ad0770e8	Department of Neurology, The General Hospital of Western Theater Command, Chengdu, Sichuan, China; Health Examination Center, The 940th Hospital of Joint Logistics Support Force of Chinese People's Liberation Army, Lanzhou, Gansu, China; Department of Clinical Laboratory, Chinese People's Liberation Army Joint Logistics Support Unit 940 Hospital, Lanzhou, Gansu, China; Minimally Invasive Departme…	Zhang, Hongjuan, Department of Neurology, The General Hospital of Western Theater Command, Chengdu, Sichuan, China; Luan, Jia, Health Examination Center, The 940th Hospital of Joint Logistics Support Force of Chinese People's Liberation Army, Lanzhou, Gansu, China; He, Ling, Department of Clinical Laboratory, Chinese People's Liberation Army Joint Logistics Support Unit 940 Hospital, Lanzhou, Gan…	The gut-brain axis, a bidirectional communication system involving the central nervous system, enteric nervous system and gastrointestinal tract, plays a pivotal role in neurological health and disease. The present review synthesizes current evidence on its anatomical foundations, functional mechanisms and the role of gut microbiota in neurological diseases. It is explored how dysregulation of th…	blood-brain barrier; gut-brain axis; molecular mechanisms; gut microbiota; neuroinflammation; neurological diseases; neurotransmitter regulation	adalimumab; bile acid sequestrant; colestyramine; disulfiram; infliximab; neurotransmitter; prebiotic agent; probiotic agent; secukinumab; biological marker; Alzheimer disease; attention deficit hyperactivity disorder; autism; behavior change; bipolar disorder; blood brain barrier; brain ischemia; brain-gut axis; cerebral ischemia reperfusion injury; cerebral palsy; cerebrovascular disease; cogni…		adalimumab, 331731-18-1, 1446410-95-2; colestyramine, 11041-12-6, 58391-37-0; disulfiram, 97-77-8; infliximab, 170277-31-3; secukinumab, 875356-43-7, 875356-44-8, 1229022-83-6; Biomarkers					Morais, Lívia H., The gut microbiota–brain axis in behaviour and brain disorders, Nature Reviews Microbiology, 19, 4, pp. 241-255, (2021); Fac Rev, (2022); Carabotti, Marilia, The gut-brain axis: Interactions between enteric microbiota, central and enteric nervous systems, Annals of Gastroenterology, 28, 2, pp. 203-209, (2015); Schluter, Jonas, The gut microbiota is associated with immune cell dy…	H. Li; Department of Blood Transfusion, The 940th Hospital of The Joint Logistics Support Force of The Chinese People's Liberation Army, Lanzhou, Gansu, 730000, China; email: 273951194@qq.com; Y. Li; Department of Neurology, General Hospital of Western Theater Command, Chengdu, Sichuan, 610083, China; email: 229880195@qq.com		Spandidos Publications						11073756; 1791244X		IJMMF	40937571	English	Int. J. Mol. Med.	Review	Final	All Open Access; Green Accepted Open Access; Green Open Access; Hybrid Gold Open Access	Scopus	2-s2.0-105015762238
Ye, T.; Zhang, N.; Tan, X.; Zha, Q.; Chen, C.; Quan, F.; Cen, W.; Wu, X.	Ye, Tao (57210963541); Zhang, Ning (57226161101); Tan, Xiaoqin (60094356700); Zha, Qiqi (59388493500); Chen, Chunyan (59229253400); Quan, Fei (59459510100); Cen, Wanxia (60094356800); Wu, Xuemei (58527329300)	57210963541; 57226161101; 60094356700; 59388493500; 59229253400; 59459510100; 60094356800; 58527329300	Electroacupuncture pretreatment alleviates cerebral Ischemia-Reperfusion-Induced intestinal barrier injury and neuroinflammation via inhibition of the TLR4/NLRP3 inflammasome pathway in rats	2025	Brain Research	1866		149944			0	0	10.1016/j.brainres.2025.149944	https://www.scopus.com/inward/record.uri?eid=2-s2.0-105015496341&doi=10.1016%2Fj.brainres.2025.149944&partnerID=40&md5=a0a6f83b88b45391327e4a1aa4b42ccf	Department of Rehabilitation, Guizhou University of Traditional Chinese Medicine, Guiyang, Guizhou, China; Department of Pharmacy, Guizhou University of Traditional Chinese Medicine, Guiyang, Guizhou, China; University of Traditional Chinese Medicine, Guiyang, Guizhou, China	Ye, Tao, Department of Rehabilitation, Guizhou University of Traditional Chinese Medicine, Guiyang, Guizhou, China; Zhang, Ning, Department of Pharmacy, Guizhou University of Traditional Chinese Medicine, Guiyang, Guizhou, China; Tan, Xiaoqin, University of Traditional Chinese Medicine, Guiyang, Guizhou, China; Zha, Qiqi, Department of Rehabilitation, Guizhou University of Traditional Chinese Med…	This study investigates the protective effects and mechanisms of electroacupuncture (EA) pretreatment on intestinal barrier dysfunction following cerebral ischemia–reperfusion injury (CIRI), with a focus on the TLR4/NLRP3 inflammasome pathway. A middle cerebral artery occlusion (MCAO) rat model was established, with groups divided into Sham, ischemia–reperfusion (I/R), and EA pretreatment (I/R + …	Cerebral ischemia–reperfusion; Electroacupuncture pretreatment; Gut microbiota-brain axis; Intestinal barrier dysfunction; TLR4/NLRP3 inflammasome pathway	amine oxidase (copper containing); DNA 16S; iboctadekin; inflammasome; interleukin 18; interleukin 1beta; interleukin 4; lactic acid; lipopolysaccharide; toll like receptor 4; transforming growth factor beta1; cryopyrin; Nlrp3 protein, rat; Tlr4 protein, rat; adult; animal experiment; animal model; animal tissue; Article; Bacteroidetes; cerebral ischemia reperfusion injury; controlled study; elec…		amine oxidase (copper containing), 9001-53-0, 9014-75-9; iboctadekin, 479198-61-3; interleukin 18, 189304-55-0; lactic acid, 113-21-3, 50-21-5; toll like receptor 4, 203811-83-0; Inflammasomes; NLR Family, Pyrin Domain-Containing 3 Protein; Nlrp3 protein, rat; Tlr4 protein, rat; Toll-Like Receptor 4			Major Scientific and Technological Special Project of Guizhou Province; National Natural Science Foundation of China, NNSFC, (82060896); National Natural Science Foundation of China, NNSFC	This work was supported by (1) the National Natural Science Foundation of China (No. 82060896), (2) Guizhou Province Basic Research Project (No. QianKeHeJiChu-ZK[2021]General 505); (3)Science and Technology Support Program of Guizhou Province (No. QianKeHeZhiCheng[2021]General 019).	Bazaz, Mohd Rabi, Chitosan revokes controlled-cortical impact generated neurological aberrations in circadian disrupted mice via TLR4-NLRP3 axis, European Journal of Pharmacology, 969, (2024); Cheng, Chinyi, Electroacupuncture-like stimulation at the Baihui (GV20) and Dazhui (GV14) acupoints protects rats against subacute-phase cerebral ischemia-reperfusion injuries by reducing S100B-mediated neu…	X. Wu; Department of Rehabilitation, The First Affiliated Hospital of Guizhou University of Traditional Chinese Medicine, Guiyang, Guizhou, 550001, China; email: zyyfykf@163.com		Elsevier B.V.						00068993; 18726240		BRREA	40939710	English	Brain Res.	Article	Final		Scopus	2-s2.0-105015496341
Li, X.; Ding, K.; Ma, Y.; Xiao, H.; Liu, Y.; Wu, G.; Chen, D.	Li, Xiaoyi (57330815200); Ding, Kexin (57216489990); Ma, Yujia (57216672813); Xiao, Han (57413171500); Liu, Yan (60085576000); Wu, Guangfeng (56156656600); Chen, Dafang (55521510300)	57330815200; 57216489990; 57216672813; 57413171500; 60085576000; 56156656600; 55521510300	Gut microbial signatures in type 2 diabetes are highly associated with geographic region, diet habits and common comorbidities: Insights from a bioinformatics analysis of Chinese population	2025	Diabetes Research and Clinical Practice	229		112438			0	0	10.1016/j.diabres.2025.112438	https://www.scopus.com/inward/record.uri?eid=2-s2.0-105015067678&doi=10.1016%2Fj.diabres.2025.112438&partnerID=40&md5=32a04f61481e0c69b752a23cf873078f	Department of Epidemiology and Health Statistics, Peking University Health Science Center, Beijing, China; Peking University, Beijing, China; Department of Biostatistics and Epidemiology, MRC Centre for Environment and Health, London, United Kingdom; Ltd., Chengdu, Sichuan, China; China Agricultural University, Beijing, China	Li, Xiaoyi, Department of Epidemiology and Health Statistics, Peking University Health Science Center, Beijing, China, Peking University, Beijing, China; Ding, Kexin, Department of Epidemiology and Health Statistics, Peking University Health Science Center, Beijing, China, Peking University, Beijing, China; Ma, Yujia, Department of Epidemiology and Health Statistics, Peking University Health Scie…	Aims: Emerging evidence implicates the gut microbiota in type 2 diabetes (T2D) development and their association with multiple host factors. This study aimed to explore the differences in gut microbiota between T2D patients and non-diabetic controls, and to estimate the relationship between host factors and specific microbial signatures in T2D. Methods: 16S rRNA gene sequencing was performed on f…	Comorbidity; Diet habits; Geographic region; Gut microbiome; Microbial signatures; Type 2 diabetes	acarbose; antidiabetic agent; biological marker; glipalamide; insulin; metformin; RNA 16S; accuracy; aged; Article; artificial intelligence; biogeographic region; bioinformatics; body mass; case control study; cerebrovascular accident; Chinese; coffee; comorbidity; controlled study; diet; face-to-face interview; fasting blood glucose level; feces analysis; female; human; hyperlipidemia; hypertens…		acarbose, 56180-94-0; glipalamide, 37598-94-0; insulin, 9004-10-8; metformin, 1115-70-4, 657-24-9; RNA, Ribosomal, 16S	ConQuR package V.2.0.0; Illumina MiSeq platform; R software V.4.3.1 coin package V.1.4.3; Vegan R package V 2.6.10		National Key Research and Development Program of China, NKPs, (2023YFF1104203); National Key Research and Development Program of China, NKPs	This work was funded by the National Key Research and Development Program of China (2023YFF1104203).	Zheng, Yan, Global aetiology and epidemiology of type 2 diabetes mellitus and its complications, Nature Reviews Endocrinology, 14, 2, pp. 88-98, (2018); Garcia-Gutierrez, Enriqueta, Gut microbial metabolic signatures in diabetes mellitus and potential preventive and therapeutic applications, Gut Microbes, 16, 1, (2024); Sun, Hong, IDF Diabetes Atlas: Global, regional and country-level diabetes pr…	G. Wu; College of Food Science and Nutritional Engineering, China Agricultural University, Beijing, 100083, China; email: wumaple@cau.edu.cn; D. Chen; Department of Epidemiology and Health Statistics, School of Public Health, Peking University, Beijing, No.38 Road, Haidian District, 100191, China; email: dafangchen@bjmu.edu.cn		Elsevier Ireland Ltd						01688227; 18728227		DRCPE	40902902	English	Diabetes Res. Clin. Pract.	Article	Final		Scopus	2-s2.0-105015067678
Zhu, F.; Yang, R.; He, B.; Xu, Y.; Wang, H.-L.	Zhu, Feng (59366174800); Yang, Ruili (58846935200); He, Biao (59676162500); Xu, Yi (24473742800); Wang, Huili (55689002100)	59366174800; 58846935200; 59676162500; 24473742800; 55689002100	Neuroregulatory effect of royal jelly	2025	Journal of Nutritional Biochemistry	145		110028			0	1	10.1016/j.jnutbio.2025.110028	https://www.scopus.com/inward/record.uri?eid=2-s2.0-105011933893&doi=10.1016%2Fj.jnutbio.2025.110028&partnerID=40&md5=3d7157fb70f0e5be6f527957222db3d1	School of Food and Biological Engineering, Hefei University of Technology, Hefei, Anhui, China	Zhu, Feng, School of Food and Biological Engineering, Hefei University of Technology, Hefei, Anhui, China; Yang, Ruili, School of Food and Biological Engineering, Hefei University of Technology, Hefei, Anhui, China; He, Biao, School of Food and Biological Engineering, Hefei University of Technology, Hefei, Anhui, China; Xu, Yi, School of Food and Biological Engineering, Hefei University of Techno…	Royal jelly (RJ), a nutrient-rich secretion fed exclusively to queen honeybees, exhibits diverse biological activities. Due to limited insights into its effects on central nervous system (CNS)-related functions and pathologies, this review attempts to recapitalize the recent advances of neuroregulatory function of RJ in mammals and humans. Another central aim of this review is to summarize the kn…	10-HDA; Alzheimer's disease; Anxiety; Depression; Gut-brain axis; MRJP; neuroinflammation; Parkinson's disease; Royal jelly; Social behavior	histone deacetylase; histone deacetylase inhibitor; neurotransmitter; royal jelly; 10-hydroxy-2-decenoic acid; fatty acid; monounsaturated fatty acid; neuroprotective agent; Alzheimer disease; animal cell; animal experiment; animal model; animal tissue; anxiety disorder; Article; autism; blood brain barrier; cerebrovascular accident; clinical significance; controlled study; depression; environmen…		histone deacetylase, 9076-57-7; royal jelly, 8031-67-2; 10-hydroxy-2-decenoic acid; Fatty Acids; Fatty Acids, Monounsaturated; Neuroprotective Agents; royal jelly			(M2021307); National Natural Science Foundation of China, NNSF, (82073592); National Natural Science Foundation of China, NNSF	This work has been supported by the Open Project of Anhui Key Laboratory of Tobacco Chemistry (No. M2021307), the National Natural Science Foundation of China (No. 82073592).	Mostafavi-Abdolmaleky, Hamid, An update on the epigenetics of psychotic diseases and autism, Epigenomics, 7, 3, pp. 427-449, (2015); Abu-Serie, Marwa M., Major royal jelly proteins elicited suppression of SARS-CoV-2 entry and replication with halting lung injury, International Journal of Biological Macromolecules, 228, pp. 715-731, (2023); Ahmad, Saboor, New insights into the biological and pharm…	Y. Xu; School of Food and Biological Engineering, Hefei University of Technology, Hefei, China; email: xuyixuyi3734@163.com		Elsevier Inc.						09552863; 18734847		JNBIE	40653204	English	J. Nutr. Biochem.	Article	Final		Scopus	2-s2.0-105011933893
Park, S.J.; Kim, M.; Jeong, S.; Choi, S.; Park, Y.J.; Kim, H.J.; Song, J.; Lee, J.; Choi, J.; Lee, J.W.; Jeong, J.; Yu, J.; Chang, J.; Oh, Y.H.; Ahn, J.C.; Park, S.M.	Park, Sun Jae (57326198100); Kim, Minseo (57920361700); Jeong, Seogsong (57190871370); Choi, Seulggie (55736578100); Park, Young-jun (59844799500); Kim, Hye-jun (57682578000); Song, Jihun (57925655600); Lee, Jaewon (55981056700); Choi, Jiwon (57925655500); Lee, Jiwon (59643345300); Jeong, Jihui (59725502000); Yu, Jiwon (59140921500); Chang, Jooyoung (57197801495); Oh, Yunhwan (57199325138); Ahn, …	57326198100; 57920361700; 57190871370; 55736578100; 59844799500; 57682578000; 57925655600; 55981056700; 57925655500; 59643345300; 59725502000; 59140921500; 57197801495; 57199325138; 57221635443; 59663915200	Antibiotic Exposure and Cardiovascular Disease Risk: A Nationwide Cohort Study	2025	Journal of the American Heart Association	14	20	e035888			0	0	10.1161/JAHA.124.035888	https://www.scopus.com/inward/record.uri?eid=2-s2.0-105019730394&doi=10.1161%2FJAHA.124.035888&partnerID=40&md5=056ca04ec89e5b924ad692fab30ff801	Department of Biomedical Sciences, Seoul National University Hospital, Seoul, South Korea; Jeonbuk National University, School of Medicine, Jeonju, Jeollabuk-do, South Korea; Department of Biomedical Informatics, Korea University College of Medicine, Seoul, South Korea; Department of Internal Medicine, Seoul National University Hospital, Seoul, South Korea; Genomic Medicine Institute, Seoul Natio…	Park, Sun Jae, Department of Biomedical Sciences, Seoul National University Hospital, Seoul, South Korea; Kim, Minseo, Department of Biomedical Sciences, Seoul National University Hospital, Seoul, South Korea, Jeonbuk National University, School of Medicine, Jeonju, Jeollabuk-do, South Korea; Jeong, Seogsong, Department of Biomedical Informatics, Korea University College of Medicine, Seoul, South…	BACKGROUND: Antibiotic use may alter gut microbiota, which could be associated with various diseases, including cardiovascular disease (CVD). Accordingly, further epidemiological evidence is needed to clarify the potential risk of CVD associated with antibiotic exposure. We evaluated the association between long-term antibiotic exposure and CVD risk in South Korea. METHODS AND RESULTS: This natio…	antibiotics; cardiovascular disease; cohort; epidemiology; risk factor	acetylsalicylic acid; antibiotic agent; cephalosporin; lincosamide; macrolide; nonsteroid antiinflammatory agent; penicillin derivative; quinoline derived antiinfective agent; sulfonamide; tetracycline; vancomycin; antiinfective agent; adult; aged; alcohol consumption; anthropometric parameters; Article; body mass; cardiovascular disease; cardiovascular risk; cerebrovascular accident; Charlson Co…		acetylsalicylic acid, 493-53-8, 50-78-2, 53663-74-4, 53664-49-6, 63781-77-1; cephalosporin, 11111-12-9; lincosamide, 80738-43-8; tetracycline, 23843-90-5, 60-54-8, 64-75-5, 8021-86-1; vancomycin, 1404-90-6, 1404-93-9; Anti-Bacterial Agents			National Research Foundation of Korea, NRF; Seoul National University Hospital, SNUH, (0320250220)	This research was supported by the SNUH Research Fund (grant no. 0320250220). Sun Jae Park received a scholarship from the BK21 FOUR education program from the National Research Foundation of Korea.	Joseph, Philip G., Reducing the global burden of cardiovascular disease, part 1: The epidemiology and risk factors, Circulation Research, 121, 6, pp. 677-694, (2017); Tsao, Connie W., Heart Disease and Stroke Statistics - 2023 Update: A Report from the American Heart Association, Circulation, 147, 8, pp. E93-E621, (2023); Lee, Hyeokhee, Korea heart disease fact sheet 2020: Analysis of nationwide …	S.M. Park; Department of Biomedical Sciences, Seoul National University Hospital, Seoul National University College of Medicine, Seoul, South Korea; email: smpark.snuh@gmail.com		American Heart Association Inc.						20479980			41120818	English	J. Am. Heart Assoc.	Article	Final	All Open Access; Gold Open Access	Scopus	2-s2.0-105019730394
Chen, J.; Li, W.; Por, J.; Liu, H.; Shen, Y.; Cai, L.	Chen, Jiamin (60146085000); Li, Wentao (56626418500); Por, Junjie (60145776100); Liu, Haili (60146085100); Shen, Yihang (56802936700); Cai, Li (57217668792)	60146085000; 56626418500; 60145776100; 60146085100; 56802936700; 57217668792	Research Progress on the Pathogenesis of Post-Stroke Depression	2025	ACS Omega	10	41		47777	47789	0	0	10.1021/acsomega.5c05338	https://www.scopus.com/inward/record.uri?eid=2-s2.0-105019078050&doi=10.1021%2Facsomega.5c05338&partnerID=40&md5=5d009ede7954ff2a955ed4f8f17cc745	Department of Neurology, Shanghai University of Traditional Chinese Medicine, Shanghai, China; Central laboratory, Suzhou Ninth People's Hospital, Suzhou, Jiangsu, China	Chen, Jiamin, Department of Neurology, Shanghai University of Traditional Chinese Medicine, Shanghai, China; Li, Wentao, Department of Neurology, Shanghai University of Traditional Chinese Medicine, Shanghai, China; Por, Junjie, Department of Neurology, Shanghai University of Traditional Chinese Medicine, Shanghai, China; Liu, Haili, Department of Neurology, Shanghai University of Traditional Chi…	Poststroke depression (PSD) is a common neuropsychiatric complication following stroke. Clinically, it is characterized by persistent low mood, cognitive dysfunction, and somatic symptoms, which severely impact the recovery and quality of life of stroke patients, making it an urgent issue in clinical practice. Currently, the pathogenesis of PSD remains incompletely understood. This study presents…							Xuzhou Medical University, XZMU, (XYFM202424); (wwk202306); (ZXFZ2024075); National Natural Science Foundation of China, NSFC, (82104664); (JSSCBS20222022)	This review is financially supported by National Natural Science Foundation of China (82104664), Jiangsu Province Traditional Chinese Medicine Society Climbing Program Project (ZXFZ2024075), Jiangsu Province High-level Innovation and Entrepreneurship Talent Plan (JSSCBS20222022), Science and Technology Planning Fund of Affiliated Hospital of Xuzhou Medical University (XYFM202424), Program of Deve…	Zhang, Yutong, Investigating the Potential Mechanisms and Therapeutic Targets of Inflammatory Cytokines in Post-stroke Depression, Molecular Neurobiology, 61, 1, pp. 132-147, (2024); Feng, Xinyu, Inflammatory Pathogenesis of Post-stroke Depression, Aging and Disease, 16, 1, pp. 209-238, (2025); Menon, Anjana Jayakumar, Understanding the link between insulin resistance and cognition: a cross-secti…	Y. Shen; Central laboratory, Suzhou Ninth People’s Hospital, Suzhou, Jiangsu, 215000, China; email: devbrother@sjtu.edu.cn; L. Cai; Department of Neurology, Shanghai Municipal Hospital of Traditional Chinese Medicine, Shanghai University of Traditional Chinese Medicine, Shanghai, 200071, China; email: zyyy1250@shutcm.edu.cn		American Chemical Society						24701343				English	ACS Omega	Review	Final	All Open Access; Gold Open Access; Green Accepted Open Access; Green Open Access	Scopus	2-s2.0-105019078050
Sun, S.; Qin, M.; Cao, Q.; Zhang, Q.; Guo, X.; Wang, H.; Gao, Y.; Wu, Y.; Li, R.; Jia, X.; Yu, Y.	Sun, Siyu (59711451300); Qin, Meng (59711672600); Cao, Qiyong (60124465000); Zhang, Qiongqi (60124120000); Guo, Xiaolei (60134353600); Wang, Hao (60134127300); Gao, Yujiao (59982440400); Wu, Yue (59679945700); Li, Rong (58638123400); Jia, Xianjie (36704825900); Yu, Ying (55611446300)	59711451300; 59711672600; 60124465000; 60124120000; 60134353600; 60134127300; 59982440400; 59679945700; 58638123400; 36704825900; 55611446300	Exercise protects against PM2.5 exacerbated cerebral ischemia/reperfusion injury via the gut–brain axis in mice	2025	Ecotoxicology and Environmental Safety	305		119202			0	0	10.1016/j.ecoenv.2025.119202	https://www.scopus.com/inward/record.uri?eid=2-s2.0-105018363956&doi=10.1016%2Fj.ecoenv.2025.119202&partnerID=40&md5=b1d0e1960cce183c2c3aeaa393bd7021	Department of Epidemiology and Statistics, Bengbu Medical University, Bengbu, Anhui, China; Department of Physiology, Bengbu Medical University, Bengbu, Anhui, China; Key Laboratory of Basic and Clinical Cardiovascular Diseases, Bengbu Medical University, Bengbu, Anhui, China	Sun, Siyu, Department of Epidemiology and Statistics, Bengbu Medical University, Bengbu, Anhui, China, Key Laboratory of Basic and Clinical Cardiovascular Diseases, Bengbu Medical University, Bengbu, Anhui, China; Qin, Meng, Department of Physiology, Bengbu Medical University, Bengbu, Anhui, China, Key Laboratory of Basic and Clinical Cardiovascular Diseases, Bengbu Medical University, Bengbu, An…	Fine particulate matter (PM<inf>2.5</inf>) is a harmful environmental pollutant that affects ischemic stroke. Exercise has been shown to protect against post-stroke cognitive impairment (PSCI) partly through the gut-brain axis. However, the gut–brain axis mechanisms underlying PM<inf>2.5</inf>-induced PSCI, as well as the modulatory role of exercise, remain poorly understood. In this study, C57BL…	Exercise; Gut-brain axis; PM2.5; Post-stroke cognitive impairment	claudin 5; interleukin 1beta; interleukin 6; occludin; tumor necrosis factor; brain; cognition; injury; particulate matter; physical activity; stroke; animal experiment; animal tissue; Article; blood brain barrier; body weight; brain artery; brain ischemia; central nervous system; cerebrovascular accident; cognitive defect; down regulation; exercise; fluorescence intensity; gut brain interaction;…		occludin, 176304-61-3; Air Pollutants; Particulate Matter	ImageJ software; NovaSeq 6000, Illumina; SPSS version 22.0 software	Illumina	Natural Science Foundation of Anhui Province, (2108085MH252); Natural Science Foundation of Anhui Province; (2023AH040288); (Byycx24117, Byycx24016)	The work was supported by the Natural Science Foundation of Anhui Province ( 2108085MH252 ), the Natural Science Research Program for Universities in Anhui Province ( 2023AH040288 ), and the Graduate Research Innovation Program Project of Bengbu Medical University ( Byycx24117 , Byycx24016 ).	Akseh, Saeideh, Amnion membrane proteins attenuate LPS-induced inflammation and apoptosis by inhibiting TLR4/NF-κB pathway and repressing MicroRNA-155 in rat H9c2 cells, Immunopharmacology and Immunotoxicology, 43, 4, pp. 487-494, (2021); Allen, Jacob M., Exercise training-induced modification of the gut microbiota persists after microbiota colonization and attenuates the response to chemically-i…	X. Jia; Department of Epidemiology and Statistics, School of Public Health, Bengbu Medical University, Bengbu, 233000, China; email: xjjia@139.com; Y. Yu; Department of Physiology, School of Basic Medicine, Bengbu Medical University, Bengbu, 233000, China; email: yuying2011@bbmu.edu.cn		Academic Press						01476513; 10902414		EESAD	41076862	English	Ecotoxicol. Environ. Saf.	Article	Final	All Open Access; Gold Open Access	Scopus	2-s2.0-105018363956
Middleton, S.J.; Markusson, S.; Åkerlund, M.; Deme, J.C.; Tseng, M.; Li, W.; Zuberi, S.R.; Kuteyi, G.; Sarkies, P.; Baskozos, G.; Pérez-Sánchez, J.; Farah, A.; He´bert, H.L.; Toikumo, S.; Yu, Z.; Maxwell, S.; Dong, Y.Y.; Kessler, B.M.; Kranzler, H.R.; Linley, J.E.; Smith, B.H.; Lea, S.M.; Parker, J.L.; Lyssenko, V.; Newstead, S.; Bennett, D.L.	Middleton, Steven J. (57220541114); Markusson, Sigurbjörn (57219411108); Åkerlund, Mikael (24309265500); Deme, Justin C. (55317233800); Tseng, Mandy (57237146000); Li, Wenqianglong (57221811300); Zuberi, Sana R. (58259170300); Kuteyi, Gabriel (56653470600); Sarkies, Peter (26431603400); Baskozos, Georgios (56993941500); Pérez-Sánchez, Jimena (55806518300); Farah, Adham (57202463906); He´bert, Har…	57220541114; 57219411108; 24309265500; 55317233800; 57237146000; 57221811300; 58259170300; 56653470600; 26431603400; 56993941500; 55806518300; 57202463906; 55039952100; 57347467800; 57188928243; 7202800416; 59399291100; 7006505495; 7006702856; 15751136800; 7501688408; 7006553146; 7404595384; 10538767300; 8529283300; 35560851800	SLC45A4 is a pain gene encoding a neuronal polyamine transporter	2025	Nature	646	8084		404	412	0	2	10.1038/s41586-025-09326-y	https://www.scopus.com/inward/record.uri?eid=2-s2.0-105013638076&doi=10.1038%2Fs41586-025-09326-y&partnerID=40&md5=ba212d918ef3fb69ba447721c3f8989c	University of Oxford Medical Sciences Division, Oxford, Oxfordshire, United Kingdom; University of Oxford Medical Sciences Division, Oxford, Oxfordshire, United Kingdom; Kavli Institute for Nanoscience Discovery, University of Oxford, Oxford, Oxfordshire, United Kingdom; Institutionen för Kliniska Vetenskaper, Lund, Lund, Skane, Sweden; Center for Structural Biology, National Cancer Institute at …	Middleton, Steven J., University of Oxford Medical Sciences Division, Oxford, Oxfordshire, United Kingdom; Markusson, Sigurbjörn, University of Oxford Medical Sciences Division, Oxford, Oxfordshire, United Kingdom, Kavli Institute for Nanoscience Discovery, University of Oxford, Oxford, Oxfordshire, United Kingdom; Åkerlund, Mikael, Institutionen för Kliniska Vetenskaper, Lund, Lund, Skane, Swede…	Polyamines are regulatory metabolites with key roles in transcription, translation, cell signalling and autophagy1. They are implicated in multiple neurological disorders, including stroke, epilepsy and neurodegeneration, and can regulate neuronal excitability through interactions with ion channels2. Polyamines have been linked to pain, showing altered levels in human persistent pain states and m…		neuronal polyamine transporter; polyamine; protein; unclassified drug; carrier protein; cell component; gene expression; mapping method; nervous system; perception; adult; affinity chromatography; animal experiment; animal model; animal tissue; Article; autophagy (cellular); C57BL 6 mouse; cerebrovascular accident; cohort analysis; CRISPR-CAS9 system; cryoelectron microscopy; differential scannin…		protein, 67254-75-5; carrier protein, 80700-39-6; Membrane Transport Proteins; Polyamines	Axo patch 200B amplifier, Molecular Devices; CryoSPARC v.3.3.1; Digidata 1440, Molecular Devices; Falcon 4i camera, Thermo; FUMA software; GCMSsolution software v.2.7, Shimadzu; GraphPad Prism 10; HisTrap column, Sigma Aldrich; ImageJ Fuji software, National Institute of Health; K3 camera, Thermo; KING software v.2.3.2; LabChart v8 software, AdInstruments; Leica VT 1200; LightCycler 480 II system…	Molecular Devices; Molecular Devices; Thermo; Shimadzu; Sigma Aldrich; National Institute of Health; Thermo; AdInstruments; Hoffmann La Roche; Carl Zeiss; Kleindiek; Thermo; Olympus; Olympus; Molecular Devices; Kleindiek; AdInstruments; NanoTemper; Qiagen; Thermo; Shimadzu; Shimadzu; Thermo; Thermo; Carl Zeiss; Carl Zeiss; Carl Zeiss	National Institute for Health and Care Research, NIHR; National Institutes of Health, NIH; Diabetes UK, (19/0005984); Versus Arthritis, (MR/W002388/1); Medical Research Council, MRC, (MR/T020113/1); Stiftelsen för Strategisk Forskning, SSF, (IRC15-0067, 2009-1039); Horizon 2020 Framework Programme, (633491); Wellcome, (218482/Z/19/Z); Wellcome Trust, WT, (215519/Z/19/Z, 223149/Z/21/Z, 219531/Z/19…	Funding text 1: This work was funded by the Wellcome Trust (Wellcome Investigator Grants to D.B., 223149/Z/21/Z; and S.N., 215519/Z/19/Z and 219531/Z/19/Z). S.\u00A0Mark\u00FAsson\u00A0is funded through a Wellcome graduate studentship (218482/Z/19/Z). Funding was provided by the UK Medical Research Council (grant ref. MR/T020113/1 to D.B. and S.J.M.); Diabetes UK (grant agreement 19/0005984 to G.…	Sagar, Narashans Alok, Polyamines: Functions, Metabolism, and Role in Human Disease Management, Medical sciences, 9, 2, (2021); Liu, Jiayu, The Potential Role of Polyamines in Epilepsy and Epilepsy-Related Pathophysiological Changes, Biomolecules, 12, 11, (2022); Gewehr, Camila De Campos Velho, Contribution of peripheral vanilloid receptor to the nociception induced by injection of spermine in mi…	D.L. Bennett; Nuffield Department of Clinical Neurosciences, The University of Oxford, Oxford, United Kingdom; email: David.bennett@ndcn.ox.ac.uk; S. Newstead; Department of Biochemistry, University of Oxford, Oxford, United Kingdom; email: Simon.newstead@bioch.ox.ac.uk		Nature Research						00280836; 14764687	9780203448410; 0203448413	NATUA	40836097	English	Nature	Article	Final	All Open Access; Green Accepted Open Access; Green Open Access; Hybrid Gold Open Access	Scopus	2-s2.0-105013638076
Rahman, Z.; Padhy, H.P.; Dandekar, M.P.	Rahman, Ziaur (57212601508); Padhy, Hara Prasad (57917380900); Dandekar, Manoj P. (8624991800)	57212601508; 57917380900; 8624991800	Cell-Free Supernatant of Lactobacillus rhamnosus and Bifidobacterium breve Ameliorates Ischemic Stroke-Generated Neurological Deficits in Rats	2025	Probiotics and Antimicrobial Proteins	17	5		3083	3099	0	12	10.1007/s12602-024-10256-w	https://www.scopus.com/inward/record.uri?eid=2-s2.0-85191251989&doi=10.1007%2Fs12602-024-10256-w&partnerID=40&md5=8df73e731ca0005da4f7f4cb84ee17b2	Department of Biological Sciences, National Institute of Pharmaceutical Education and Research, Hyderabad, Hyderabad, TS, India; Department of Pharmaceutical Analysis, National Institute of Pharmaceutical Education and Research, Hyderabad, Hyderabad, TS, India	Rahman, Ziaur, Department of Biological Sciences, National Institute of Pharmaceutical Education and Research, Hyderabad, Hyderabad, TS, India; Padhy, Hara Prasad, Department of Pharmaceutical Analysis, National Institute of Pharmaceutical Education and Research, Hyderabad, Hyderabad, TS, India; Dandekar, Manoj P., Department of Biological Sciences, National Institute of Pharmaceutical Education …	The beneficial effects of probiotics, postbiotics, and paraprobiotics have already been registered in managing ischemic stroke-generated neuroinflammation and gut dysbiosis. Herein, we examined the impact of cell-free supernatant (CFS) obtained from probiotics (Lactobacillus rhamnosus UBLR-58 and Bifidobacterium breve UBBr-01) in a rat transient middle cerebral artery occlusion (MCAO) model of fo…	Bifidobacterium breve; Cell-free supernatant; Ischemic stroke; Lactobacillus rhamnosus; Neuroinflammation; Probiotics	glial fibrillary acidic protein; interleukin 1beta; interleukin 6; matrix metalloproteinase; toll like receptor 4; tumor necrosis factor; zonula occludens protein; probiotic agent; Actinobacteria; analysis; animal experiment; animal model; Article; Bacteroides; Bifidobacterium; brain injury; brain ischemia; cell free supernatant; cerebrovascular accident; controlled study; enzyme linked immunosor…		toll like receptor 4, 203811-83-0	Bruker AVANCE III 500, Bruker; GraphPad Prism 8; QIAmp; QuantStudio 7 Pro, Thermo	Bruker; Thermo	Department of Pharmaceuticals, Ministry of Chemicals and Fertilizers, India; (UBLR-58)	The Department of Pharmaceuticals, Ministry of Chemicals and Fertilizers, and Government of India are acknowledged for their financial support by the authors (ZR, HPP, and MPD). The authors also want to thank Unique Biotech Limited, Hyderabad, India, for providing Lactobacillus rhamnosus UBLR-58 and Bifidobacterium breve UBBr-01 and CFS as gift samples.	Benjamin, Emelia J., Heart disease and stroke statistics - 2018 update: A report from the American Heart Association, Circulation, 137, 12, pp. E67-E492, (2018); Hossmann, Konstantin Alexander, Pathophysiology and therapy of experimental stroke, Cellular and Molecular Neurobiology, 26, 7-8, pp. 1057-1083, (2006); Feigin, Valery L., World Stroke Organization (WSO): Global Stroke Fact Sheet 2022, I…	M.P. Dandekar; Department of Biological Sciences, National Institute of Pharmaceutical Education and Research (NIPER), Balanagar, Hyderabad, Telangana, PIN 500037, India; email: manoj.dandekar@niperhyd.ac.in		Springer						18671306; 18671314			38656733	English	Probiotics Antimicrob. Proteins	Article	Final		Scopus	2-s2.0-85191251989
Hojná, S.; Mráziková, L.; Shánělová, A.; Pelantová, H.; Montezano, A.; Touyz, R.M.; Maletínská, L.; Kuněs, J.	Hojná, Silvie (23477184700); Mráziková, Lucia (57362608300); Shánělová, Anna (59658853800); Pelantová, Helena (15726363800); Montezano, Augusto Cesar I. (12763216600); Touyz, Rhian M. (7005833567); Maletínská, Lenka (6602279742); Kuněs, Jaroslav (7103316750)	23477184700; 57362608300; 59658853800; 15726363800; 12763216600; 7005833567; 6602279742; 7103316750	Oxidative Stress, Metabolic Impairment and Neuroinflammation are Associated With Target Organ Damage in SHRSP	2025	Physiological Research	74	5		779	795	0	0	10.33549/physiolres.935659	https://www.scopus.com/inward/record.uri?eid=2-s2.0-105020870523&doi=10.33549%2Fphysiolres.935659&partnerID=40&md5=8d426d7d285d7adaacc2651ae83703d2	Institute of Physiology of the Academy of Sciences of the Czech Republic, Prague, Czech Republic; Institute of Organic Chemistry and Biochemistry of the Academy of Sciences of the Czech Republic, Prague, Czech Republic; Charles University, Prague, Czech Republic; Institute of Microbiology of the Academy of Sciences of the Czech Republic, Prague, Czech Republic; L'Institut de Recherche du Centre U…	Hojná, Silvie, Institute of Physiology of the Academy of Sciences of the Czech Republic, Prague, Czech Republic; Mráziková, Lucia, Institute of Organic Chemistry and Biochemistry of the Academy of Sciences of the Czech Republic, Prague, Czech Republic; Shánělová, Anna, Institute of Organic Chemistry and Biochemistry of the Academy of Sciences of the Czech Republic, Prague, Czech Republic, Charles…	Stroke-prone spontaneously hypertensive rats (SHRSP) are widely used as a model to study cerebral small vessel disease (CSVD) and its association with chronic hypertension. This study investigated the relationship between metabolic, cardiovascular, and neuronal comorbidities in 32-week-old SHRSP rats versus Wistar-Kyoto (WKY) controls, with a focus on oxidative stress, inflammation, and metabolic…	Metabolomics; Neuroinflammation; Oxidative stress; SHRSP						Technology Agency of the Czech Republic, TACR; European Commission, EC; McGill University, MGU; Fondation Leducq; Canada Research Chairs, CRC; Canadian Institutes of Health Research, IRSC; (LX22NP05104); (61388963); Akademie Věd České Republiky, CAS, (67985823); (TN02000109)	This work was supported by the project National Institute for Research on Cardiovascular Diseases Related to Metabolic Diseases of Diabetes and Obesity (Programme EXCELES, ID Project No. LX22NP05104) \u2013 Funded by the European Union \u2013 Next Generation EU. This work was also supported by RVO: 61388963 of Czech Academy of Sciences and RVO: 67985823 of Czech Academy of Sciences, and also by t…	Okamoto, Kozo, Establishment of the stroke prone spontaneously hypertensive rat (SHR), Circulation Research, 34, sup.1, pp. 143-153, (1974); Schrader, Joseph M., Distinct Brain Proteomic Signatures in Cerebral Small Vessel Disease Rat Models of Hypertension and Cerebral Amyloid Angiopathy, Journal of Neuropathology and Experimental Neurology, 81, 9, pp. 731-745, (2022); Kroll, Danielle S., Neuroi…	S. Hojná; Institute of Physiology, Czech Academy of Sciences, Prague, Czech Republic; email: Silvie.Hojna@fgu.cas.cz		Czech Academy of Sciences						08628408; 18029973		PHRSE		English	Physiol. Res.	Article	Final		Scopus	2-s2.0-105020870523
Caballero Villarraso, J.; Pons-Villarta, S.; Cruces-Párraga, J.; Navarrete-Pérez, A.; Camargo, A.; Moreno, J.A.; Túnez, I.; Agüera-Morales, E.	Caballero Villarraso, J. (18633371900); Pons-Villarta, Sara (60162374900); Cruces-Párraga, Jerónimo (60162323200); Navarrete-Pérez, Ainoa (57223152145); Camargo, Antonio (35087969200); Moreno, Juan Antonio (35292924100); Túnez, Isaac (55403556900); Agüera-Morales, Eduardo (57892005900)	18633371900; 60162374900; 60162323200; 57223152145; 35087969200; 35292924100; 55403556900; 57892005900	Molecular Mechanisms of the Microbiota–Gut–Brain Axis in the Onset and Progression of Stroke	2025	International Journal of Molecular Sciences	26	20	10071			0	0	10.3390/ijms262010071	https://www.scopus.com/inward/record.uri?eid=2-s2.0-105020243404&doi=10.3390%2Fijms262010071&partnerID=40&md5=b49b7d5aaf9ff41bc014ea6d612ea8fe	Instituto Maimónides de Investigación Biomédica de Córdoba (IMIBIC), Cordoba, Cordoba, Spain; Clinical Analyses Service, Hospital Universitario Reina Sofia, Cordoba, Cordoba, Spain; Department of Biochemistry and Molecular Biology, Universidad de Córdoba, Cordoba, Cordoba, Spain; Department of Neurology, Hospital Universitario Reina Sofia, Cordoba, Cordoba, Spain; Department of Internal Medicine,…	Caballero Villarraso, J., Instituto Maimónides de Investigación Biomédica de Córdoba (IMIBIC), Cordoba, Cordoba, Spain, Clinical Analyses Service, Hospital Universitario Reina Sofia, Cordoba, Cordoba, Spain, Department of Biochemistry and Molecular Biology, Universidad de Córdoba, Cordoba, Cordoba, Spain; Pons-Villarta, Sara, Instituto Maimónides de Investigación Biomédica de Córdoba (IMIBIC), Co…	The bidirectional relationship between the brain and gut microbiota has led to the concept of the microbiota–gut–brain axis. It refers to a system of bilateral communication that integrates neuronal, immunological, and metabolic signals, whose disruption has been linked to the pathogenesis of digestive, metabolic, and neurological disorders, among others. Intestinal dysbiosis (an imbalance in the…	blood–brain barrier; cerebrovascular disease; gut–brain–microbiota axis; microbiota; stool transplant; stroke	biological marker; brain derived neurotrophic factor; glial cell line derived neurotrophic factor; neurotrophic factor; short chain fatty acid; trimethylamine oxide; animal model; blood brain barrier; brain injury; cerebrovascular accident; cerebrovascular disease; controlled study; dysbiosis; dysglycemia; dyslipidemia; etiology; fecal microbiota transplantation; glia cell; human; intestine flora…		brain derived neurotrophic factor, 218441-99-7; trimethylamine oxide, 1184-78-7			Fundación Eugenio Rodríguez Pascual, (FERP-2024-203); Fundación Eugenio Rodríguez Pascual	This work was supported in part by a project from \u2018Fundaci\u00F3n Eugenio Rodr\u00EDguez Pascual\u2019 (dossier FERP-2024-203).	Hou, Kaijian, Microbiota in health and diseases, Signal Transduction and Targeted Therapy, 7, 1, (2022); Canton, Rafael, Human intestinal microbiome: Role in health and disease, Revista Espanola de Quimioterapia, 37, 6, pp. 438-453, (2024); Lu, Rui, Comparative metagenomics highlights the habitat-related diversity in taxonomic composition and metabolic potential of deep-sea sediment microbiota, H…	J. Caballero-Villarraso; Maimónides Biomedical Research Institute of Córdoba (IMIBIC), Córdoba, 14004, Spain; email: bc2cavij@uco.es		Multidisciplinary Digital Publishing Institute (MDPI)						14220067; 16616596			41155363	English	Int. J. Mol. Sci.	Review	Final	All Open Access; Gold Open Access; Green Accepted Open Access; Green Open Access	Scopus	2-s2.0-105020243404
Kozak, K.; Zajkowska, M.	Kozak, Krystian (60143547200); Zajkowska, Monika (57148076600)	60143547200; 57148076600	Association of Elevated Galectin-4 Concentrations with Obesity, Diabetes, and Cardiovascular Diseases	2025	International Journal of Molecular Sciences	26	19	9402			0	0	10.3390/ijms26199402	https://www.scopus.com/inward/record.uri?eid=2-s2.0-105018892187&doi=10.3390%2Fijms26199402&partnerID=40&md5=c5f1c2409e28d4b5f0894b9b95e76dc3	ALAB Laboratoria sp. z o.o., Warsaw, Poland; Department of Neurodegeneration Diagnostics, Uniwersytet Medyczny w Bialymstoku, Bialystok, PD, Poland; Department of Biochemical Diagnostics, Uniwersytecki Szpital Kliniczny w Białymstoku, Bialystok, PD, Poland	Kozak, Krystian, ALAB Laboratoria sp. z o.o., Warsaw, Poland; Zajkowska, Monika, Department of Neurodegeneration Diagnostics, Uniwersytet Medyczny w Bialymstoku, Bialystok, PD, Poland, Department of Biochemical Diagnostics, Uniwersytecki Szpital Kliniczny w Białymstoku, Bialystok, PD, Poland	Obesity, type 2 diabetes mellitus (T2DM), and cardiovascular diseases (CVDs) represent major global health burdens with overlapping pathophysiological mechanisms, including chronic low-grade inflammation, oxidative stress, and gut microbiota dysbiosis. Galectins, a family of β-galactoside-binding lectins, have been implicated in immune regulation, inflammation, and tissue remodeling. Among them, …	biomarker; CVD; Gal-4; gut microbiota; inflammation	ecalectin; galectin; galectin 1; galectin 10; galectin 12; galectin 13; galectin 14; galectin 16; galectin 2; galectin 3; galectin 4; galectin 7; galectin 8; galectin 9b; galectin 9c; glucose; hemoglobin A1c; unclassified drug; biological marker; adverse outcome; aortic stenosis; cardiovascular disease; cardiovascular mortality; cardiovascular risk; carotid atherosclerosis; cerebrovascular accide…		galectin 1, 258495-34-0; galectin 3, 208128-56-7; galectin 8, 220452-97-1; glucose, 50-99-7, 84778-64-3, 8027-56-3; hemoglobin A1c, 62572-11-6; Biomarkers; Galectin 4					Safaei, Mahmood, A systematic literature review on obesity: Understanding the causes & consequences of obesity and reviewing various machine learning approaches used to predict obesity, Computers in Biology and Medicine, 136, (2021); Després, Jean Piérre, Body fat distribution and risk of cardiovascular disease: An update, Circulation, 126, 10, pp. 1301-1313, (2012); Ruze, Rexiati, Obesity and ty…	M. Zajkowska; Department of Neurodegeneration Diagnostics, Medical University of Białystok, Białystok, 15-269, Poland; email: monika.zajkowska@umb.edu.pl		Multidisciplinary Digital Publishing Institute (MDPI)						14220067; 16616596			41096671	English	Int. J. Mol. Sci.	Review	Final	All Open Access; Gold Open Access; Green Accepted Open Access; Green Open Access	Scopus	2-s2.0-105018892187
Sell, R.E.; Juang, D.; Stark, P.; Jacobs, K.; Cronin, A.O.; Reed, S.L.; Fierer, J.	Sell, Rebecca E. (26535005200); Juang, Derek K. (57192367325); Stark, Paul (59907446800); Jacobs, Kathleen (60137792000); Cronin, Alexandrea O. (57218380520); Reed, Sharon L. (7402368156); Fierer, Joshua (7005755445)	26535005200; 57192367325; 59907446800; 60137792000; 57218380520; 7402368156; 7005755445	Streptococcus anginosus Group of Bacteria as an Underappreciated Cause of Pneumonia	2025	Open Forum Infectious Diseases	12	10	ofaf538			0	0	10.1093/ofid/ofaf538	https://www.scopus.com/inward/record.uri?eid=2-s2.0-105018516107&doi=10.1093%2Fofid%2Fofaf538&partnerID=40&md5=4c6955332a393f785a5bc33896a6df80	Division of Pulmonary and Critical Care Medicine, University of Washington School of Medicine, Seattle, WA, United States; Department of Medicine, La Jolla, CA, United States; Medicine Service, VA San Diego Healthcare System, San Diego, CA, United States; Cardiothoracic Radiology, VA San Diego Healthcare System, San Diego, CA, United States; Radiology Service, VA San Diego Healthcare System, San …	Sell, Rebecca E., Division of Pulmonary and Critical Care Medicine, University of Washington School of Medicine, Seattle, WA, United States; Juang, Derek K., Department of Medicine, La Jolla, CA, United States, Medicine Service, VA San Diego Healthcare System, San Diego, CA, United States; Stark, Paul, Cardiothoracic Radiology, VA San Diego Healthcare System, San Diego, CA, United States, Radiolo…	Background Streptococcus anginosus group (SAG) consists of oral facultative anaerobic bacteria that are increasingly identified as causative organisms of empyema, yet they are not often considered to be a cause of community-acquired pneumonia. The objective of this study was to determine the pathogenesis of empyema caused by SAG bacteria in pure culture (ie, no other organisms grown in culture or…	empyema; Hounsfield units; pneumonia; Streptococcus anginosus group	creatinine; lactate dehydrogenase; piperacillin plus tazobactam; sodium; adult; alcohol consumption; Anaerococcus tetradius; Article; atelectasis; Atopobium; body mass; body weight loss; Candida; cerebrovascular accident; chronic obstructive lung disease; clinical article; cohort analysis; comorbidity; congestive heart failure; coughing; diabetes mellitus; dynamic contrast enhanced computed tomog…		creatinine, 19230-81-0, 60-27-5; lactate dehydrogenase, 9001-60-9; lactate dehydrogenase A; piperacillin plus tazobactam, 157044-21-8; sodium, 7440-23-5	Bruker MALDI TOF mass spectroscopy, Bruker; VITEK, Merieux	Bruker; Merieux	University of California, San Diego, UCSD; Veterans Administration Medical Center, Yale School of Medicine, VAMC	Acknowledgments . We thank the staffs of the microbiology laboratories at the University of California San Diego and the VA Medical Center, San Diego, CA, Emily Shen for secretarial assistance, and Daniel Fierer, MD, for help with Figure 1.Author contributions . Conceptualization: J. F. and R. E. S. Data collection: R. E. S., D. J., S. L. R., P. S., K. J. Editing: R. E. S., P. S., D. J. Statistic…	Murray, Christopher J.L., The Global Burden of Disease Study at 30 years, Nature Medicine, 28, 10, pp. 2019-2026, (2022); Jain, Seema, Community-acquired pneumonia requiring hospitalization among U.S. adults, New England Journal of Medicine, 373, 5, pp. 415-427, (2015); Gadsby, Naomi J., The Microbial Etiology of Community-Acquired Pneumonia in Adults: From Classical Bacteriology to Host Transcri…	R.E. Sell; Division of Pulmonary and Critical Care Medicine, Department of Medicine, University of Washington, Seattle, United States; email: rsell@UW.edu; J. Fierer; Medical Service, VA Medical Center San Diego, San Diego, United States; email: jfierer@health.ucsd.edu		Oxford University Press						23288957				English	Open Forum Infect. Dis.	Article	Final	All Open Access; Gold Open Access	Scopus	2-s2.0-105018516107
Zhang, X.; Li, S.; Wang, J.; Lau, C.T.; Chan, J.C.P.	Zhang, Xuan (57195337158); Li, Shuhui (60129712600); Wang, Juntao (60129826900); Lau, Chung Tai (57205730209); Chan, Jacky C.P. (25638538000)	57195337158; 60129712600; 60129826900; 57205730209; 25638538000	Efficacy and safety of acupoint application for gastrointestinal function in treating post-stroke depression: Protocol for a randomized controlled trial	2025	Journal of Traditional Chinese Medical Sciences	12	4		552	558	0	0	10.1016/j.jtcms.2025.09.004	https://www.scopus.com/inward/record.uri?eid=2-s2.0-105018021738&doi=10.1016%2Fj.jtcms.2025.09.004&partnerID=40&md5=76f044b356553a8bab59d440e9da5355	School of Chinese Medicine, Hong Kong Baptist University, Hong Kong, Hong Kong; Faculty of Science, Hong Kong Baptist University, Hong Kong, Hong Kong	Zhang, Xuan, School of Chinese Medicine, Hong Kong Baptist University, Hong Kong, Hong Kong; Li, Shuhui, School of Chinese Medicine, Hong Kong Baptist University, Hong Kong, Hong Kong; Wang, Juntao, School of Chinese Medicine, Hong Kong Baptist University, Hong Kong, Hong Kong; Lau, Chung Tai, School of Chinese Medicine, Hong Kong Baptist University, Hong Kong, Hong Kong; Chan, Jacky C.P., Facult…	Objective: To evaluate the efficacy and safety of acupoint application for post-stroke depression (PSD) by regulating gastrointestinal function. A secondary objective is to explore the potential mechanism underlying this approach from the perspective of gut microbiota. Methods: This multicenter, randomized, double-blind (patients and assessors), placebo-controlled trial will enroll 80 patients wi…	Acupoint application; Gut microbiota; Post-stroke depression; Protocol; Randomized controlled trial	placebo; acupuncture point; adult; aged; Article; Barthel index; Beck Depression Inventory; Chinese medicine; clinical assessment; clinical practice; controlled study; daily life activity; double blind procedure; face-to-face interview; female; follow up; gastrointestinal tract function; Hamilton Depression Rating Scale; human; intestine flora; major clinical study; male; multicenter study; post-…							Hachinski, Vladimir C.I., Post-stroke depression, not to be underestimated, The Lancet, 353, 9166, (1999); Kleindorfer, Dawn O., 2021 Guideline for the Prevention of Stroke in Patients With Stroke and Transient Ischemic Attack: A Guideline From the American Heart Association/American Stroke Association, Stroke, 52, 7, pp. E364-E467, (2021); Zhou, Jing, Post-Stroke Neuropsychiatric Complications: …	X. Zhang; School of Chinese Medicine, Hong Kong Baptist University, Hong Kong SAR, 999077, China; email: zhangxuan@hkbu.edu.hk		Beijing University of Chinese Medicine						20957548				English	J. Tradit. Chin. Med. Sci.	Article	Final	All Open Access; Gold Open Access	Scopus	2-s2.0-105018021738
Chen, W.; Mao, T.; Sun, C.; Ma, R.; Dong, Y.; Xiong, Y.; Bao, W.; Han, R.; Wang, L.	Chen, Weixin (59168347700); Mao, Tangyou (56995697800); Sun, Chenchen (60076849800); Ma, Rui (58150015700); Dong, Yuran (60077120300); Xiong, Yuxuan (59522916400); Bao, Wenjun (60076719000); Han, Ran (57657366800); Wang, Le (57222534556)	59168347700; 56995697800; 60076849800; 58150015700; 60077120300; 59522916400; 60076719000; 57657366800; 57222534556	New insights into tryptophan metabolism in ischemic stroke: A promising therapeutic target	2025	Brain Research Bulletin	230		111529			0	0	10.1016/j.brainresbull.2025.111529	https://www.scopus.com/inward/record.uri?eid=2-s2.0-105014501096&doi=10.1016%2Fj.brainresbull.2025.111529&partnerID=40&md5=39e056b907d8d7d4e9146f30fd65bf49	Beijing University of Chinese Medicine, Beijing, China	Chen, Weixin, Beijing University of Chinese Medicine, Beijing, China; Mao, Tangyou, Beijing University of Chinese Medicine, Beijing, China; Sun, Chenchen, Beijing University of Chinese Medicine, Beijing, China; Ma, Rui, Beijing University of Chinese Medicine, Beijing, China; Dong, Yuran, Beijing University of Chinese Medicine, Beijing, China; Xiong, Yuxuan, Beijing University of Chinese Medicine,…	Ischemic stroke is a major cause of disability and mortality worldwide. Dysregulation of tryptophan metabolism has been increasingly implicated in its pathophysiology. Tryptophan is catabolized through three principal pathways: the kynurenine, serotonin, and microbial indole pathways, each producing bioactive metabolites that modulate neuroinflammation, oxidative stress, excitotoxicity, and immun…	Gut microbiota; Ischemic stroke; Stroke metabolomics; Therapeutic targets; Tryptophan metabolism	kynurenic acid; kynurenine; quinolinic acid; tryptophan; blood brain barrier; cerebrovascular accident; excitotoxicity; human; immune response; intestine flora; metabolite; metabolomics; mortality; multiomics; nervous system inflammation; neurotoxicity; oxidative stress; pathophysiology; review; signal transduction; therapy; tryptophan metabolism; animal; drug therapy; ischemic stroke; metabolism…		kynurenic acid, 492-27-3; kynurenine, 16055-80-4, 343-65-7; quinolinic acid, 89-00-9; tryptophan, 6912-86-3, 73-22-3; Kynurenine; Tryptophan			(2024-DYZJ-003); National Natural Science Foundation of China, NSFC, (8237142870, DFRCZY-2024GJRC010); National Natural Science Foundation of China, NSFC; Beijing University of Chinese Medicine, BUCM, (2023-JYB-JBQN-014, NO.K2023A01); Beijing University of Chinese Medicine, BUCM; (NO.CYJH2024057)	This work was supported by National Natural Science Foundation of China (No. 8237142870). National High Level Chinese Medicine Hospital Clinical Research Funding (NO.2024-DYZJ-003 and DFRCZY-2024GJRC010), Unveiling and Leading Projects of Beijing University of Chinese Medicine (NO.2023-JYB-JBQN-014), China Association of Chinese Medicine Young Talent Support Project (NO.CACM-2022-QNRC2-A02), Youn…	Albrecht, Jan, Exchange-mode glutamine transport across CNS cell membranes, Neuropharmacology, 161, (2019); Boros, Fanni Annamária, Relationships of ischemic stroke occurrence and outcome with gene variants encoding enzymes of tryptophan metabolism, Biomedicines, 9, 10, (2021); Brouns, Raf, The role of tryptophan catabolism along the kynurenine pathway in acute ischemic stroke, Neurochemical Rese…	R. Han; Dongfang Hospital, Beijing University of Chinese Medicine, Beijing, 100078, China; email: 2205541523@qq.com		Elsevier Inc.						03619230; 18732747		BRBUD	40886856	English	Brain Res. Bull.	Review	Final	All Open Access; Gold Open Access	Scopus	2-s2.0-105014501096
Polster, S.P.	Polster, Sean P. (57063128000)	57063128000	The Role of the Microbiome and the Neurovascular Unit	2025	Surgical Clinics of North America	105	5		857	869	0	0	10.1016/j.suc.2025.06.008	https://www.scopus.com/inward/record.uri?eid=2-s2.0-105012587961&doi=10.1016%2Fj.suc.2025.06.008&partnerID=40&md5=fe3afaffa74b768b55bd8973a570035a	Department of Neurological Surgery, The University of Chicago, Chicago, IL, United States	Polster, Sean P., Department of Neurological Surgery, The University of Chicago, Chicago, IL, United States	[No abstract available]	Cerebral cavernous malformations; Gut-brain axis; Microbiome; Neurosurgery; Neurovascular unit; Radiation damage; Stroke; Traumatic brain injury	brain-gut axis; central nervous system; cerebral cavernous malformation; cerebrovascular accident; gut microbiome; human; nervous system; neurovascular unit; nonhuman; Review; stereotactic radiosurgery; traumatic brain injury; blood brain barrier; fecal microbiota transplantation; intestine flora; physiology; probiotic agent; Blood-Brain Barrier; Fecal Microbiota Transplantation; Gastrointestinal…					National Institutes of Health, USNIH; American College of Surgeons, ACS; University of Chicago; National Institute of Neurological Disorders and Stroke, NINCDS, (5K12NS129164–02); National Institute of Neurological Disorders and Stroke, NINCDS	This work is supported by the following funding sources NIH, United States/NINDS (5K12NS129164\u201302), American College of Surgeons Faculty Research Fellowship, both to SPP. I have no conflicts related to the work in this article. The Safadi Program of Excellence in Clinical and Translational Neuroscience at the University of Chicago.	Hage, Stephanie F., Trial Readiness of Cavernous Malformations With Symptomatic Hemorrhage, Part II: Biomarkers and Trial Modeling, Stroke, 55, 1, pp. 31-39, (2024); Awad, Issam A., Cavernous angiomas: Deconstructing a neurosurgical disease: JNSPG 75th Anniversary Invited Review Article, Journal of Neurosurgery, 131, 1, pp. 1-13, (2019); Alcazar-Félix, Roberto J., Except for Robust Outliers, Rapa…			W.B. Saunders						00396109; 15583171	9780323584227	SCNAA	41077430	English	Surg. Clin. North Am.	Review	Final		Scopus	2-s2.0-105012587961
Kaufhold, C.J.; Mani, K.K.; Akbari, Z.; Sohrabji, F.	Kaufhold, Cassandra J. (57900657700); Mani, Kathiresh Kumar (57219383235); Akbari, Zara (59263331100); Sohrabji, Farida (6701401509)	57900657700; 57219383235; 59263331100; 6701401509	Sex differences in neurological disorders: Insights from ischemic stroke, Parkinson's disease, and multiple sclerosis	2025	Brain, Behavior, and Immunity	129			335	347	0	1	10.1016/j.bbi.2025.06.026	https://www.scopus.com/inward/record.uri?eid=2-s2.0-105008335899&doi=10.1016%2Fj.bbi.2025.06.026&partnerID=40&md5=d6368359c3fc1f0d174fd33dc9d94504	Women's Health in Neuroscience Program, Texas A&M University School of Medicine, Bryan, TX, United States	Kaufhold, Cassandra J., Women's Health in Neuroscience Program, Texas A&M University School of Medicine, Bryan, TX, United States; Mani, Kathiresh Kumar, Women's Health in Neuroscience Program, Texas A&M University School of Medicine, Bryan, TX, United States; Akbari, Zara, Women's Health in Neuroscience Program, Texas A&M University School of Medicine, Bryan, TX, United States; Sohrabji, Farida,…	Ischemic stroke, Parkinson's disease (PD), and multiple sclerosis (MS), are neurodegenerative disorders that exhibit significant sex differences in pathophysiology, clinical manifestations, and outcomes. Women are more likely to experience strokes in older age, with estrogen playing dual protective/detrimental roles depending on reproductive age. In PD, men show earlier onset and steadier decline…	B cells; Estrogen; Four Core Genotype (FCG); Gut; Microglia; T cells	alpha synuclein; estrogen; gamma interferon; glatiramer; intercellular adhesion molecule 1; interleukin 10; interleukin 13; interleukin 17; interleukin 18; interleukin 1beta; interleukin 6; interleukin 7; ocrelizumab; phytoestrogen; sex hormone; tumor necrosis factor; Article; autoimmunity; B lymphocyte; brain-gut axis; cerebrovascular accident; cognition; dystonia; epigenetics; experimental auto…		alpha synuclein, 154040-18-3; gamma interferon, 82115-62-6; glatiramer, 147245-92-9, 28704-27-0; intercellular adhesion molecule 1, 126547-89-5; interleukin 13, 148157-34-0; interleukin 18, 189304-55-0; ocrelizumab, 637334-45-3; Gonadal Steroid Hormones				This work was supported by RF1NS119872 and a generous gift from the WoodNext Foundation to FS. The authors also gratefully acknowledge a gift from the DeLeon family to CK.	Maha, Abdullah, Gender effect on in vitro lymphocyte subset levels of healthy individuals, Cellular Immunology, 272, 2, pp. 214-219, (2012); Acuna, Patrick J., Establishing a natural history of X-linked dystonia parkinsonism, Brain Communications, 5, 3, (2023); Afshan, Gul, CD4+CD25hi regulatory T cells in healthy males and females mediate gender difference in the prevalence of autoimmune disease…	F. Sohrabji; Department of Neuroscience and Experimental Therapeutics, Women's Health in Neuroscience Program, College of Medicine, Texas A&M University-Health Science Center, Bryan, United States; email: f-sohrabji@tamu.edu		Academic Press Inc.						08891591; 10902139		BBIME	40553933	English	Brain Behav. Immun.	Article	Final	All Open Access; Hybrid Gold Open Access	Scopus	2-s2.0-105008335899
Wei, Z.; Li, J.; Wang, X.; Wang, X.; Zhao, D.	Wei, Zhen (59515037800); Li, Jinjian (57219345763); Wang, Xue (59923661000); Wang, Xu (59367142600); Zhao, Dexi (57208473461)	59515037800; 57219345763; 59923661000; 59367142600; 57208473461	A Mendelian randomization and animal study on the causal relationship between gut microbiota and ischemic stroke	2025	Journal of Thrombosis and Thrombolysis	58	7		913	924	0	0	10.1007/s11239-025-03120-3	https://www.scopus.com/inward/record.uri?eid=2-s2.0-105006980819&doi=10.1007%2Fs11239-025-03120-3&partnerID=40&md5=31d6f9d925001af6ee087342794e2de9	Medical Intensive Care Unit, Changchun University of Chinese Medicine, Changchun, Jilin, China; Department of Encephalopathy, Changchun University of Chinese Medicine, Changchun, Jilin, China; Changchun University of Chinese Medicine, Changchun, Jilin, China; Department of Neurosurgery, Changchun University of Chinese Medicine, Changchun, Jilin, China; Department of Electrical Diagnosis, Changchu…	Wei, Zhen, Medical Intensive Care Unit, Changchun University of Chinese Medicine, Changchun, Jilin, China; Li, Jinjian, Department of Neurosurgery, Changchun University of Chinese Medicine, Changchun, Jilin, China; Wang, Xue, Department of Electrical Diagnosis, Changchun University of Chinese Medicine, Changchun, Jilin, China; Wang, Xu, Department of Encephalopathy, Changchun University of Chines…	A growing body of evidence points to a strong link between ischemic stroke and the gut microbiome. Given the wide diversity present in gut microbiota, this research intends to employ advanced and thorough data to investigate the causative relationship between gut microbiota and ischemic stroke. We performed a two-sample study using Mendelian randomization to clarify the causal connection between …	Bacteroides; Clostridiales; Gut microbiota; Ischemic stroke; Mendelian randomization	pentobarbital; RNA 16S; adult; animal experiment; animal model; Article; Bacteroides; Clostridiales; common carotid artery; controlled study; external carotid artery; gene amplification; gene linkage disequilibrium; gene sequence; genetic marker; genetic variability; genome-wide association study; gut microbiome; internal carotid artery; intestine flora; ischemic stroke; male; Mendelian randomiza…		pentobarbital, 57-33-0, 76-74-4	Illumina MiSeq system, Illumina; MagAttract PowerSoil DNA Isolation kit, Qiagen	Illumina; Qiagen	Jilin Provincial Scientific and Technological Development Program, (20220505042ZP, YDZJ202501ZYTS767); Jilin Provincial Scientific and Technological Development Program	This study was supported by the grants from Jilin Scientific and Technological Development Program (20220505042ZP) and Jilin Province Science And Technology Development Plan Project(YDZJ202501ZYTS767).	Jia, Zhilei, Therapeutic Effects of Coenzyme Q10 in the Treatment of Ischemic Stroke, Current Nutrition Reports, 13, 4, pp. 679-690, (2024); Moretti, Antonio, Neuroprotection for ischaemic stroke: Current status and challenges, Pharmacology and Therapeutics, 146, pp. 23-34, (2015); Wang, Xu, Clarifying the mechanism of apigenin against blood–brain barrier disruption in ischemic stroke using syste…	X. Wang; Department of Encephalopathy, Hospital of Changchun University of Chinese Medicine, Changchun, Jilin, 130021, China; email: 20202701164@stu.ccucm.edu.cn; D. Zhao; Department of Encephalopathy, Hospital of Changchun University of Chinese Medicine, Changchun, Jilin, 130021, China; email: zdx02@163.com		Springer						09295305; 1573742X		JTTHF	40451966	English	J. Thromb. Thrombolysis	Article	Final		Scopus	2-s2.0-105006980819
Zhang, J.; Yan, X.; B.; Zhang, H.; S.; Q.; Zhang, Q.; Du, J.	Zhang, Jihong (57276760700); Yan, Xiaoyi (59697121000); Zhang, Han (57339230900); Zhang, Qinghai (57204688896); Du, Jianwei (59696050100)	57276760700; 59697121000; 60123059500; 57339230900; 60123214500; 60123059600; 57204688896; 59696050100	Gut microbiota mediates the relationship between smoking and fall risk: A 2-step Mendelian randomization study	2025	Medicine (United States)	104	39		e44723		0	0	10.1097/MD.0000000000044723	https://www.scopus.com/inward/record.uri?eid=2-s2.0-105017592337&doi=10.1097%2FMD.0000000000044723&partnerID=40&md5=2382ecff60230f15248cea597caf42f0	Department of Critical Care Medicine, Weifang People's Hospital, Weifang, Shandong, China; Department of Health, Weifang People's Hospital, Weifang, Shandong, China; Department of Neurology, Weifang People's Hospital, Weifang, Shandong, China; Department of Orthopaedics, Qingdao University, Qingdao, Shandong, China; Qingdao University, Qingdao, Shandong, China; Department of Nephrology, Donghe Ho…	Zhang, Jihong, Department of Critical Care Medicine, Weifang People's Hospital, Weifang, Shandong, China; Yan, Xiaoyi, Department of Health, Weifang People's Hospital, Weifang, Shandong, China; null, null, Department of Neurology, Weifang People's Hospital, Weifang, Shandong, China; Zhang, Han, Department of Orthopaedics, Qingdao University, Qingdao, Shandong, China, Qingdao University, Qingdao, …	Falls represent a critical public health challenge for the global elderly population, leading to severe health consequences such as fractures, strokes, and even death, while imposing a substantial burden on the healthcare system. While previous studies have identified lifestyle factors (e.g., smoking, alcohol consumption, sleep, and physical activity) as contributors to fall risk, the causal role…	fall risk; gut microbiota; Mendelian randomization; smoking	adverse event; aged; drinking behavior; epidemiology; exercise; falling; genetics; genome-wide association study; human; intestine flora; male; Mendelian randomization analysis; physiology; risk factor; sleep; smoking; Accidental Falls; Aged; Alcohol Drinking; Exercise; Gastrointestinal Microbiome; Genome-Wide Association Study; Humans; Male; Mendelian Randomization Analysis; Risk Factors; Sleep;…																00257974; 15365964			41029099	English	Medicine (Baltimore)	Article	Final	All Open Access; Gold Open Access	Scopus	2-s2.0-105017592337
Wan, C.; Lu, J.; Yang, Y.; Zhu, C.; Jiang, M.; Zhang, W.; Zhang, J.; Liu, Z.; Liu, L.; Huang, J.; Wang, J.; Ren, W.; Zhou, B.; Jin, G.; He, C.; Peng, W.; Fang, B.; He, Y.	Wan, Chuanqi (57411812400); Lu, Jiamin (58318398300); Yang, Yang (58743277800); Zhu, Chen (56720632200); Jiang, Mei (59300128100); Zhang, Wen (57218451647); Zhang, Jirong (59924717700); Liu, Zhankui (60001536200); Liu, Liang (59351285400); Huang, Jingrui (60046897100); Wang, Jing (60046984200); Ren, Weiwei (60046984300); Zhou, Bingzhi (60001756100); Jin, Guangjun (57198427873); He, Chenming (5803…	57411812400; 58318398300; 58743277800; 56720632200; 59300128100; 57218451647; 59924717700; 60001536200; 59351285400; 60046897100; 60046984200; 60046984300; 60001756100; 57198427873; 58036668000; 57732350500; 8973839100; 56175106800	Multi-omics reveals Fuyuan Xingnao Decoction's therapeutic mechanism in cerebral infararction via gut microbiota and JAK2-STAT3 pathway	2025	Journal of Ethnopharmacology	353		120437			0	0	10.1016/j.jep.2025.120437	https://www.scopus.com/inward/record.uri?eid=2-s2.0-105013227783&doi=10.1016%2Fj.jep.2025.120437&partnerID=40&md5=99b7f6d5dcce9d70ad811aba1c7e994c	Accident and Emergency Department, Shanghai University of Traditional Chinese Medicine, Shanghai, China; Institute of Emergency and Critical Care Medicine, Shanghai University of Traditional Chinese Medicine, Shanghai, China; Accident and Emergency Department, Zhejiang Chinese Medical University, Hangzhou, Zhejiang, China; Department of ICU, Zhejiang Provincial Hospital of Chinese Medicine, Hangz…	Wan, Chuanqi, Accident and Emergency Department, Shanghai University of Traditional Chinese Medicine, Shanghai, China, Institute of Emergency and Critical Care Medicine, Shanghai University of Traditional Chinese Medicine, Shanghai, China; Lu, Jiamin, Accident and Emergency Department, Shanghai University of Traditional Chinese Medicine, Shanghai, China, Institute of Emergency and Critical Care M…	Ethnopharmacological relevance: Cerebral infarction is a cerebrovascular disorder characterized by ischemic and hypoxic necrosis of brain tissue resulting from vascular occlusion, leading to subsequent neurological deficits. Fuyuan Xingnao Decoction (FYXN) has been traditionally used for the prevention and treatment of cerebral infarction at Longhua Hospital, affiliated with Shanghai University o…	Cerebral ischemia; Fuyuan Xingnao decoction; Gut microbiota; Multi-omics; Pharmacology; Short-chain fatty acid	2 hexenal; bergapten; betaine; butyric acid; caspase 3; Chinese medicinal formula; eosin; epidermal growth factor receptor; fuyuan xingnao decoction; gamma interferon inducible protein 10; hematoxylin; interleukin 10; interleukin 13; interleukin 1alpha; interleukin 1beta; interleukin 6; interleukin 8; Janus kinase 2; linolenic acid; mesifurane; mitogen activated protein kinase 1; monocyte chemota…		2 hexenal, 505-57-7; bergapten, 484-20-8; betaine, 107-43-7, 590-46-5; butyric acid, 107-92-6, 156-54-7, 461-55-2; caspase 3, 169592-56-7; eosin, 17372-87-1, 51395-88-1, 548-26-5; epidermal growth factor receptor, 79079-06-4; gamma interferon inducible protein 10, 97741-20-3; hematoxylin, 517-28-2; interleukin 13, 148157-34-0; interleukin 8, 114308-91-7; linolenic acid, 1955-33-5, 463-40-1; mitog…			Shanghai University of Traditional Chinese Medicine, SHUTCM; Zhejiang Chinese Medical University, ZCMU; (2024YSZKZZYX006); National Natural Science Foundation of China, NSFC, (miRNA-320, CDC25A, 82204890, 82374350); National Natural Science Foundation of China, NSFC; (2024ZYYB011); China Association for Science and Technology, CAST, (2023QNRC001); China Association for Science and Technology, CAS…	Funding text 1: This study was supported by the Key Research Projects of Zhejiang Chinese Medical University (Grant no. 2022FSYYZZ03); the National Administration of TCM High-Level Key Discipline of TCM (Grant no. ZYYZDXK-2023067); the National TCM Dominant Specialty Construction Project (Grant no. 2024YSZKZZYX006); the National Natural Science Foundation of China (Grant no. 82374350); the Nation…	Alsaraireh, Mahmoud Mohammad, Associated Factors Influencing Quality of Life and Knowledge Among Type 2 Diabetic Patients: A Cross-Sectional Study, Current Diabetes Reviews, 21, 2, (2025); Barthels, Derek, Current advances in ischemic stroke research and therapies, Biochimica et Biophysica Acta - Molecular Basis of Disease, 1866, 4, (2020); Chan, Sujing, Vascular Endothelial Growth Factor 165-Bin…	B. Fang; Department of Emergency, Longhua Hospital, Shanghai University of Traditional Chinese Medicine, Shanghai, Xuhui, China; email: fangbji@163.com; Y. He; Department of Emergency, The Second Affiliated Hospital of Zhejiang Chinese Medical University, Hangzhou, Zhejiang, China; email: hyzxy1995@126.com		Elsevier Ireland Ltd						03788741; 18727573		JOETD	40819780	English	J. Ethnopharmacol.	Article	Final		Scopus	2-s2.0-105013227783
Covali, R.; Grosu, C.; Alexa, D.; Pruteanu, A.-I.; Cucu, A.I.; Bobu, A.M.; Dumǎchiţǎ-Şargu, G.D.; Riscanu, L.; Ciubotaru, A.; Adam, C.; Chirap-Mitulschi, I.; Popa, R.; Tîrnovanu, M.C.; Ghimus, C.; Cucu, L.-E.; Filip, C.	Covali, Roxana (26534131200); Grosu, Cristina (57200516281); Alexa, Daniel (55581637400); Pruteanu, Andreea Ioana (59441948000); Cucu, Andrei I. (56685187700); Bobu, Amelian Madalin (59540383800); Dumǎchiţǎ-Şargu, Gabriela (55956691900); Riscanu, Laura (60014652400); Ciubotaru, Alin Dumitru (59785462700); Adam, Cristina Andreea (57339918500); Chirap-Mitulschi, Ioan Alexandru (58068593100); Popa, …	26534131200; 57200516281; 55581637400; 59441948000; 56685187700; 59540383800; 55956691900; 60014652400; 59785462700; 57339918500; 58068593100; 25230625200; 55816439200; 58068640900; 59940802800; 7003904273	Integrative Perspectives on Myocardial Infarction Risk and Ischemic stroke: The Interplay Between Microbiota, Metabolism, and Epigenetics	2025	Balneo and PRM Research Journal	16	3	844			0	0	10.12680/balneo.2025.844	https://www.scopus.com/inward/record.uri?eid=2-s2.0-105020172273&doi=10.12680%2Fbalneo.2025.844&partnerID=40&md5=0f9771f054aef2939a8bd9f46b30659d	Department of Radiology, Universitatea de Medicină și Farmacie “Grigore T. Popa” Iasi, Iasi, Iasi, Romania; Department of Neurology, Universitatea de Medicină și Farmacie “Grigore T. Popa” Iasi, Iasi, Iasi, Romania; Department of Mother and Child Medicine, Universitatea de Medicină și Farmacie “Grigore T. Popa” Iasi, Iasi, Iasi, Romania; Faculty of Medicine and Biological Sciences, Universitatea …	Covali, Roxana, Department of Radiology, Universitatea de Medicină și Farmacie “Grigore T. Popa” Iasi, Iasi, Iasi, Romania; Grosu, Cristina, Department of Neurology, Universitatea de Medicină și Farmacie “Grigore T. Popa” Iasi, Iasi, Iasi, Romania; Alexa, Daniel, Department of Neurology, Universitatea de Medicină și Farmacie “Grigore T. Popa” Iasi, Iasi, Iasi, Romania; Pruteanu, Andreea Ioana, De…	Cardiovascular disease remains the leading cause of morbidity and mortality worldwide, with an increasing incidence despite advances in diagnosis and treatment. Coronary heart disease, particularly acute myocardial infarction, accounts for a significant proportion of cardiovascular deaths. Metabolic imbalances, gut microbiota dysbiosis, and systemic conditions such as obesity and metabolic syndro…	gut microbiota; ischemic stroke; metabolic syndrome; Myocardial infarction								McLaren, Jesse T.T., From ST-Segment Elevation MI to Occlusion MI: The New Paradigm Shift in Acute Myocardial Infarction, JACC: Advances, 3, 11, (2024); Salari, Nader, The global prevalence of myocardial infarction: a systematic review and meta-analysis, BMC Cardiovascular Disorders, 23, 1, (2023); Sagris, Marios, Risk factors profile of young and older patients with myocardial infarction, Cardio…	A. Ciubotaru; Department of Neurology, “Grigore T. Popa” University of Medicine and Pharmacy, Iasi, 700115, Romania; email: alinciubotaru94@yahoo.com		Romanian Association of Balneology						2734844X; 27348458				English	Balneo. PRM. Res. J.	Article	Final	All Open Access; Gold Open Access	Scopus	2-s2.0-105020172273
Imanian, B.; Hemmatinafar, M.; Maymandinejad, I.; Binazade, M.R.; Jäger, R.; Jahan, Z.; Naseri, K.; Rezaei, R.; Suzuki, K.	Imanian, Babak (58568660200); Hemmatinafar, Mohammad (56807235300); Maymandinejad, Ideh (60014490900); Binazade, Mohammad Reza (58089846500); Jäger, Ralf (24344138000); Jahan, Zeinab (58804741100); Naseri, Kimia (60116216300); Rezaei, Rasoul (57215284655); Suzuki, Katsuhiko (60113725300)	58568660200; 56807235300; 60014490900; 58089846500; 24344138000; 58804741100; 60116216300; 57215284655; 60113725300	Synbiotic Supplementation with Probiotics and Omega-3 Fatty Acids Enhances Upper-Body Muscle Strength in Elite Swimmers: Evidence for Gut–Muscle Axis Modulation During Race-Pace Training	2025	Nutrients	17	18	2959			0	0	10.3390/nu17182959	https://www.scopus.com/inward/record.uri?eid=2-s2.0-105017152460&doi=10.3390%2Fnu17182959&partnerID=40&md5=23a7a9ef1c084fcd06b7585f43e9c2e6	Department of Sport Science, Shiraz University, Shiraz, Fars, Iran; Increnovo LLC, Milwaukee, WI, United States; Faculty of Sport Sciences, Waseda University, Tokyo, Japan	Imanian, Babak, Department of Sport Science, Shiraz University, Shiraz, Fars, Iran; Hemmatinafar, Mohammad, Department of Sport Science, Shiraz University, Shiraz, Fars, Iran; Maymandinejad, Ideh, Department of Sport Science, Shiraz University, Shiraz, Fars, Iran; Binazade, Mohammad Reza, Department of Sport Science, Shiraz University, Shiraz, Fars, Iran; Jäger, Ralf, Increnovo LLC, Milwaukee, WI…	Background: The gut–muscle axis is believed to influence training adaptations through microbiota-derived signals and the regulation of inflammation, but evidence in elite swimmers is limited and mixed. This study aims to determine whether synbiotic supplementation (probiotics + omega-3) combined with ultra-short race-pace training (USRPT) improves sprint-related upper-body strength. Methods: In a…	athletic performance; gut microbiota; gut–muscle axis; muscle strength; omega-3 fatty acids; probiotics; synbiotic supplementation; ultra-short race-pace training	omega 3 fatty acid; probiotic agent; synbiotic agent; adult; Article; controlled study; double blind procedure; endurance; grip strength; human; male; muscle strength; randomized controlled trial; shoulder muscle; supplementation; swimming; torque; training; young adult; adolescent; athlete; athletic performance; dietary supplement; drug effect; intestine flora; physiology; skeletal muscle; Adole…		Fatty Acids, Omega-3					Int J Sport Cult Sci, (2023); Nugent, Frank J., Ultra-Short Race-Pace Training (USRPT) In Swimming: Current Perspectives, Open Access Journal of Sports Medicine, 10, pp. 133-144, (2019); Papadimitriou, Konstantinos, Intensity and Pace Calculation of Ultra Short Race Pace Training (USRPT) in Swimming—Take-Home Messages and Statements for Swimming Coaches, Sports, 12, 8, (2024); Fone, Line, Effect …	M. Hemmatinafar; Department of Sport Science, Faculty of Education and Psychology, Shiraz University, Shiraz, 71345, Iran; email: m.hemmatinafar@shirazu.ac.ir		Multidisciplinary Digital Publishing Institute (MDPI)						20726643			41010484	English	Nutrients	Article	Final	All Open Access; Gold Open Access; Green Accepted Open Access; Green Open Access	Scopus	2-s2.0-105017152460
Ahmed, M.; Ahmed, M.H.; Shantakumari, N.	Ahmed, Musaab (57217377123); Ahmed, Mohamed Hyder Abu (57220733913); Shantakumari, Nisha (55627457400)	57217377123; 57220733913; 55627457400	The Impact of Ramadan Fasting on Endothelial Function, Cardiovascular Risk Factors, and Cardiovascular Disease	2025	Journal of Clinical Medicine	14	17	6191			0	0	10.3390/jcm14176191	https://www.scopus.com/inward/record.uri?eid=2-s2.0-105016147150&doi=10.3390%2Fjcm14176191&partnerID=40&md5=499e0374094dd07398f69f34bf65db79	College of Medicine, Ajman University, Ajman, Ajman, United Arab Emirates; Department of Geriatrics, Milton Keynes University Hospital NHS Foundation Trust, Milton Keynes, Buckinghamshire, United Kingdom; Department of Medicine, Milton Keynes University Hospital NHS Foundation Trust, Milton Keynes, Buckinghamshire, United Kingdom; Faculty of Medicine and Health Sciences, University of Buckingham,…	Ahmed, Musaab, College of Medicine, Ajman University, Ajman, Ajman, United Arab Emirates; Ahmed, Mohamed Hyder Abu, Department of Geriatrics, Milton Keynes University Hospital NHS Foundation Trust, Milton Keynes, Buckinghamshire, United Kingdom, Department of Medicine, Milton Keynes University Hospital NHS Foundation Trust, Milton Keynes, Buckinghamshire, United Kingdom, Faculty of Medicine and H…	Endothelial dysfunction, marked by reduced nitric oxide bioavailability, is a known factor in cardiovascular disorders. Prior studies have shown that dietary changes affect endothelial function and alter risk factors. Research studies have examined the possible impacts of Ramadan fasting on endothelial dysfunction. This narrative review aimed to assess the impacts of Ramadan fasting on endothelia…	atherosclerosis; endothelial dysfunction; heart failure; Ramadan fasting	biological marker; nitric oxide; atherosclerosis; autophagy (cellular); body weight loss; cardiovascular disease; cardiovascular risk factor; cerebrovascular accident; endothelial dysfunction; heart failure; human; hypertension; insulin resistance; intestine flora; Medline; non insulin dependent diabetes mellitus; obesity; oxidative stress; pathophysiology; Ramadan fasting; Review; risk factor; S…		nitric oxide, 10102-43-9					Gallo, Giovanna, New Insights into Endothelial Dysfunction in Cardiometabolic Diseases: Potential Mechanisms and Clinical Implications, International Journal of Molecular Sciences, 25, 5, (2024); Deanfield, John Eric, Endothelial function and dysfunction: Testing and clinical relevance, Circulation, 115, 10, pp. 1285-1295, (2007); Gimbrone, Michael A., Endothelial Cell Dysfunction and the Pathobi…	M. Ahmed; College of Medicine, Ajman University, Ajman, P.O. Box 346, United Arab Emirates; email: m.omer@ajman.ac.ae		Multidisciplinary Digital Publishing Institute (MDPI)						20770383				English	J. Clin. Med.	Review	Final	All Open Access; Gold Open Access	Scopus	2-s2.0-105016147150
Fayyaz, K.; Din, M.S.U.; Bashir, H.; Ahmad, F.; Barrow, C.J.; Khalid, N.	Fayyaz, Khadijah (57406144700); Din, Muhammad Saeed Ud (60099419900); Bashir, Husnain (57212303227); Ahmad, Firdos (55545862620); Barrow, Colin J. (7005081379); Khalid, Nauman (57204561542)	57406144700; 60099419900; 57212303227; 55545862620; 7005081379; 57204561542	Personalized Nutrition Biomarkers and Dietary Strategies for Atherosclerosis Risk Management: A Systematic Review	2025	Nutrients	17	17	2804			0	0	10.3390/nu17172804	https://www.scopus.com/inward/record.uri?eid=2-s2.0-105015895404&doi=10.3390%2Fnu17172804&partnerID=40&md5=7c9a64d7e9dfca3a95e19a9d6d0a84b6	Department of Human Nutrition and Dietetics, University of Management and Technology Lahore, Lahore, Pakistan; Department of Cardiology, Sheikh Zayed Post Graduate Medical College, Lahore, Pakistan; Department of Basic Medical Sciences, College of Medicine, Sharjah, United Arab Emirates; Centre for Sustainable Bioproducts, Deakin University, Geelong, VIC, Australia; College of Health Sciences, Ab…	Fayyaz, Khadijah, Department of Human Nutrition and Dietetics, University of Management and Technology Lahore, Lahore, Pakistan; Din, Muhammad Saeed Ud, Department of Human Nutrition and Dietetics, University of Management and Technology Lahore, Lahore, Pakistan; Bashir, Husnain, Department of Cardiology, Sheikh Zayed Post Graduate Medical College, Lahore, Pakistan; Ahmad, Firdos, Department of B…	Background/Objectives: Atherosclerosis is a major contributor to ischemic cardiovascular diseases (CVDs) such as myocardial infarction and stroke, which are leading causes of mortality and morbidity. The management of atherosclerosis through personalized nutrition has gained importance in recent years due to advancements in nutrigenomics, gut microbiome evaluation, and metabolomics. However, no s…	atherosclerosis; biomarkers; metabolome; microbiome; nutrigenomics; personalized nutrition	apolipoprotein A2; microRNA; omega 3 fatty acid; untranslated RNA; biological marker; adult; atherosclerotic plaque; body mass; case control study; clinical outcome; Cochrane Library; cohort analysis; cross-sectional study; diet therapy; epigenetics; female; genetic difference; genetic predisposition; histone acetylation; human; in vitro study; intestine flora; lipid level; lipid metabolism; male…		Biomarkers			Pakistan Science Foundation, PSF, (PSF/Res/P-UMT/Agr (502); Pakistan Science Foundation, PSF; University of Sharjah, UOS, (22010901112, 24010901173); University of Sharjah, UOS	N.K. is supported by funding from the Pakistan Science Foundation (PSF/Res/P-UMT/Agr (502), and F.A. is supported by funding from the University of Sharjah (22010901112, 24010901173).	Pakistan Biomedical Journal, (2024); Ware, Lisa J., Comparison of Cardiovascular Health Profiles Across Population Surveys From 5 High- to Low-Income Countries, CJC Open, 6, 3, pp. 582-596, (2024); Xu, Zichen, Matrix stiffness, endothelial dysfunction and atherosclerosis, Molecular Biology Reports, 50, 8, pp. 7027-7041, (2023); Nedkoff, Lee J., Global Trends in Atherosclerotic Cardiovascular Dise…	N. Khalid; Department of Human Nutrition and Dietetics, School of Food and Agricultural Sciences, University of Management and Technology, Lahore 54000, Pakistan; email: nauman.khalid@umt.edu.pk; C.J. Barrow; Centre for Sustainable Bioproducts, Deakin University, Waurn Ponds, 3217, Australia; email: colin.barrow@deakin.edu.au		Multidisciplinary Digital Publishing Institute (MDPI)						20726643			40944193	English	Nutrients	Review	Final	All Open Access; Gold Open Access	Scopus	2-s2.0-105015895404
Sharifan, P.; Roustaee, R.; Shafiee, M.; Longworth, Z.L.; Keshavarz, P.; Davies, I.G.; Webb, R.J.; Mazidi, M.; Vatanparast, H.	Sharifan, Payam (57193170916); Roustaee, Roshanak (55617941200); Shafiee, Mojtaba (57191657491); Longworth, Zoe Lillian (58681655100); Keshavarz, Pardis (57208736365); Davies, Ian Glynn (57212309246); Webb, Richard James (58358817200); Mazidi, Mohsen (57200232563); Vatanparast, Hassan Ali (6505856095)	57193170916; 55617941200; 57191657491; 58681655100; 57208736365; 57212309246; 58358817200; 57200232563; 6505856095	Dairy Consumption and Risk of Cardiovascular and Bone Health Outcomes in Adults: An Umbrella Review and Updated Meta-Analyses	2025	Nutrients	17	17	2723			0	2	10.3390/nu17172723	https://www.scopus.com/inward/record.uri?eid=2-s2.0-105015895073&doi=10.3390%2Fnu17172723&partnerID=40&md5=ca7138912b81577c5c79a94f58e77a91	University of Saskatchewan, Saskatoon, SK, Canada; Department of Food and Nutrition Policy and Planning Research, Shahid Beheshti University of Medical Sciences, Tehran, Tehran, Iran; School of Public Health, University of Saskatchewan, Saskatoon, SK, Canada; University of Idaho College of Agricultural and Life Sciences, Moscow, ID, United States; Faculty of Science, Liverpool John Moores Univers…	Sharifan, Payam, University of Saskatchewan, Saskatoon, SK, Canada; Roustaee, Roshanak, Department of Food and Nutrition Policy and Planning Research, Shahid Beheshti University of Medical Sciences, Tehran, Tehran, Iran; Shafiee, Mojtaba, University of Saskatchewan, Saskatoon, SK, Canada, School of Public Health, University of Saskatchewan, Saskatoon, SK, Canada, University of Idaho College of Ag…	Background/Objectives: The relationship between dairy consumption and cardiovascular or bone health outcomes remains controversial, with inconsistent findings across existing meta-analyses. In this study, we aimed to systematically evaluate and synthesize the evidence from published meta-analyses on dairy consumption and cardiovascular and bone health outcomes in adults, and to conduct updated me…	bone health; cardiovascular disease; dairy consumption; meta-analysis; umbrella review	alkaline phosphatase bone isoenzyme; amino terminal telopeptide; calcium; carboxy terminal telopeptide; lactose; magnesium; osteocalcin; palmitic acid; peptide; phosphorus; potassium; probiotic agent; saturated fatty acid; short chain fatty acid; somatomedin C; vitamin D; yoghurt; adult; bone; bone density; bone growth; bone mineral; cardiovascular disease; cardiovascular risk; cerebrovascular ac…		calcium, 7440-70-2, 14092-94-5; lactose, 10039-26-6, 16984-38-6, 63-42-3, 64044-51-5; magnesium, 7439-95-4; osteocalcin, 136461-80-8; palmitic acid, 57-10-3; phosphorus, 7723-14-0; potassium, 7440-09-7; somatomedin C, 67763-96-6			Dairy Farmers of Canada, PLC, (425231); Dairy Farmers of Canada, PLC	This research was funded by Dairy Farmers of Canada, grant number 425231. The supporting organization had no involvement in the design of the study, the collection, analysis, or interpretation of data, the writing of the report, or any restrictions regarding the submission of the report for publication.	World Heart Report 2023 Confronting the Worlds Number One Killer; WHO Cardiovascular Diseases; Libby, Peter A., Inflammation in Atherosclerosis - No Longer a Theory, Clinical Chemistry, 67, 1, pp. 131-142, (2021); Ruparelia, Neil, Inflammation and atherosclerosis: What is on the horizon?, Heart, 106, 1, pp. 80-85, (2020); Epidemiology of Osteoporosis and Fragility Fractures; Ginaldi, Lia, Osteopo…	H. Vatanparast; College of Pharmacy and Nutrition, University of Saskatchewan, Saskatoon, S7N 5E5, Canada; email: vatan.h@usask.ca		Multidisciplinary Digital Publishing Institute (MDPI)						20726643			40944114	English	Nutrients	Review	Final	All Open Access; Gold Open Access	Scopus	2-s2.0-105015895073
Owe-Larsson, M.; Drobek, D.; Iwaniak, P.; Kloc, R.; Urbańska, E.M.; Chwil, M.	Owe-Larsson, Maja (58117596900); Drobek, Dominik (60098483700); Iwaniak, Paulina (57604917100); Kloc, Renata (23972858700); Urbańska, Ewa M. (7006626847); Chwil, Mirosława (8226751300)	58117596900; 60098483700; 57604917100; 23972858700; 7006626847; 8226751300	Microbiota-Derived Tryptophan Metabolite Indole-3-Propionic Acid-Emerging Role in Neuroprotection	2025	Molecules	30	17	3628			0	2	10.3390/molecules30173628	https://www.scopus.com/inward/record.uri?eid=2-s2.0-105015894208&doi=10.3390%2Fmolecules30173628&partnerID=40&md5=11e8e3fc8d3901069f669c5bb308f344	Department of Histology and Embryology, Centrum Biostruktury, Akademii Medycznej w Warszawie, Warsaw, Poland; Medical University of Lublin, Lublin, LU, Poland; Department of Botany and Plant Physiology, University of Life Sciences in Lublin, Lublin, LU, Poland	Owe-Larsson, Maja, Department of Histology and Embryology, Centrum Biostruktury, Akademii Medycznej w Warszawie, Warsaw, Poland; Drobek, Dominik, Medical University of Lublin, Lublin, LU, Poland; Iwaniak, Paulina, Medical University of Lublin, Lublin, LU, Poland; Kloc, Renata, Medical University of Lublin, Lublin, LU, Poland; Urbańska, Ewa M., Medical University of Lublin, Lublin, LU, Poland; Chw…	In recent years, gut–brain axis signaling has been recognized as an essential factor modifying behavior, mood, cognition, and cellular viability under physiological and pathological conditions. Consequently, the intestinal microbiome has become a potential therapeutic target in neurological and psychiatric disorders. The microbiota-derived metabolite of tryptophan (Trp), indole-3-propionic acid (…	Alzheimer’s disease; aryl hydrocarbon receptor; indole-3-propionic acid; inflammation; kynurenic acid; microbiota; neuronal loss; Parkinson’s disease; pregnane X receptor; stroke; tryptophan	indole derivative; indolepropionic acid; neuroprotective agent; tryptophan; animal; brain; drug effect; human; intestine flora; metabolism; neuroprotection; Animals; Brain; Gastrointestinal Microbiome; Humans; Indoles; Neuroprotection; Neuroprotective Agents; Tryptophan		indolepropionic acid, 830-96-6; tryptophan, 6912-86-3, 73-22-3; indolepropionic acid; Indoles; Neuroprotective Agents; Tryptophan					Negatu, Dereje Abate, Indole Propionic Acid, an Unusual Antibiotic Produced by the Gut Microbiota, With Anti-inflammatory and Antioxidant Properties, Frontiers in Microbiology, 11, (2020); Pappolla, Miguel Angelo, Indoles as essential mediators in the gut-brain axis. Their role in Alzheimer's disease, Neurobiology of Disease, 156, (2021); Konopelski, Piotr, Biological Effects of Indole-3-Propioni…	E.M. Urbanska; Department of Experimental and Clinical Pharmacology, Medical University of Lublin, Lublin, Jaczewskiego 8b, 20-090, Poland; email: ewa.urbanska@umlub.edu.pl		Multidisciplinary Digital Publishing Institute (MDPI)						14203049		MOLEF	40942152	English	Molecules	Review	Final	All Open Access; Gold Open Access	Scopus	2-s2.0-105015894208
Sadegh, H.; Choi, J.P.	Sadegh, Hamidreza (60098481600); Choi, Jaesung Peter (56185239300)	60098481600; 56185239300	The Emerging Role of the Gut Microbiome in Cerebral Cavernous Malformation: A New Novel Therapeutic Strategy?	2025	International Journal of Molecular Sciences	26	17	8622			0	0	10.3390/ijms26178622	https://www.scopus.com/inward/record.uri?eid=2-s2.0-105015894134&doi=10.3390%2Fijms26178622&partnerID=40&md5=d8f8b1ccfe3ba75a82818c25425743c2	Centre for Inflammation, University of Technology Sydney, Sydney, NSW, Australia; School of Biomedical Sciences, UNSW Sydney, Sydney, NSW, Australia	Sadegh, Hamidreza, Centre for Inflammation, University of Technology Sydney, Sydney, NSW, Australia; Choi, Jaesung Peter, Centre for Inflammation, University of Technology Sydney, Sydney, NSW, Australia, School of Biomedical Sciences, UNSW Sydney, Sydney, NSW, Australia	Cerebral cavernous malformation (CCM) is a cluster of abnormal blood vessels in the brain that leads to severe neurological deficits, seizures, and fatal hemorrhagic stroke. Currently, there is no available drug treatment for CCM. Most CCMs are conservatively managed by observing change in appearance (MRI), recent hemorrhage, or any clinical symptoms. Neurosurgery is the only current treatment op…	CCM; cerebral cavernous malformation; diet; gut microbiome; gut–brain axis; prebiotic; probiotic; synbiotic	prebiotic agent; probiotic agent; brain-gut axis; cerebral cavernous malformation; diet therapy; disease course; fecal microbiota transplantation; gut microbiome; human; intestine flora; nonhuman; pathogenesis; Review; translational research; animal; central nervous system cavernous hemangioma; complication; dysbiosis; etiology; microbiology; pathology; therapy; Animals; Dysbiosis; Gastrointestin…							Fritschi, Juerg A., Cavernous malformations of the brain stem - A review of 139 cases, Acta Neurochirurgica, 130, 1-4, pp. 35-46, (1994); Flemming, Kelly D., Population-based prevalence of cerebral cavernous malformations in older adults: Mayo clinic study of aging, JAMA Neurology, 74, 7, pp. 801-805, (2017); Otten, Philippe, A study of 131 cases of cavernomas of the CNS, discovered on retrospect…	J.P. Choi; Centre for Inflammation, Faculty of Science, School of Life Sciences, Centenary Institute and University of Technology Sydney, Sydney, 2007, Australia; email: jaesung.choi@unsw.edu.au		Multidisciplinary Digital Publishing Institute (MDPI)						14220067; 16616596			40943539	English	Int. J. Mol. Sci.	Review	Final	All Open Access; Gold Open Access	Scopus	2-s2.0-105015894134
Zhang, L.; Pang, X.-W.; Zhang, L.-Y.; Zhu, L.-F.; Li, W.-N.; Chu, Y.-H.; Zhou, L.-Q.; Tian, D.-S.; Qin, C.; Chen, L.	Zhang, Lan (59798916800); Pang, Xiaowei (57724006000); Zhang, Luyang (57221696871); Zhu, Lifang (58638469700); Li, Wanning (60095052200); Chu, Yunhui (57219991386); Zhou, Luoqi (57204712558); Tian, Daishi (13008885700); Qin, Chuan (36244245700); Chen, Lian (57787814400)	59798916800; 57724006000; 57221696871; 58638469700; 60095052200; 57219991386; 57204712558; 13008885700; 36244245700; 57787814400	Gut Microbiota and White Matter Integrity: A Two-Sample Mendelian Randomization Analysis	2025	eNeuro	12	9				0	0	10.1523/ENEURO.0586-24.2025	https://www.scopus.com/inward/record.uri?eid=2-s2.0-105015684008&doi=10.1523%2FENEURO.0586-24.2025&partnerID=40&md5=4a7cc38ea9f7f4b60d32b6b7fec234da	Department of Neurology, Tongji Medical College of Huazhong University of Science and Technology, Wuhan, Hubei, China; Hubei Key Laboratory of Neural Injury and Functional Reconstruction, Huazhong University of Science and Technology, Wuhan, Hubei, China; Key Laboratory of Vascular Aging, Tongji Medical College of Huazhong University of Science and Technology, Wuhan, Hubei, China	Zhang, Lan, Department of Neurology, Tongji Medical College of Huazhong University of Science and Technology, Wuhan, Hubei, China, Hubei Key Laboratory of Neural Injury and Functional Reconstruction, Huazhong University of Science and Technology, Wuhan, Hubei, China, Key Laboratory of Vascular Aging, Tongji Medical College of Huazhong University of Science and Technology, Wuhan, Hubei, China; Pan…	The causal relationship between gut microbiota (GM) and white matter injury and communication remains unclear. We aimed to scrutinize the plausible causal impact of GM on white matter hyperintensities (WMHs), white matter microstructure, white matter connectivity, and multiple neurological diseases via Mendelian randomization study. We identified four WMH-related bacterial taxa, including class M…	gut microbiota; Mendelian randomization; white matter connectivity; white matter hyperintensities; white matter microstructure	aquaporin; immunoglobulin G; Alcaligenaceae; Article; cerebrovascular accident; Clostridiaceae; Clostridium thermocellum; controlled study; corpus callosum; Desulfovibrionaceae; diffusion tensor imaging; gene sequence; genetic association; genetic predisposition; genetic variability; genome-wide association study; human; intestine flora; Mendelian randomization analysis; microbiome; myelooptic ne…		aquaporin, 215587-75-0; immunoglobulin G, 97794-27-9, 308067-58-5	SMR software version 1.3.1		National Natural Science Foundation of China, NNSFC, (81873743, 82471353, 82271341, 2022020801020454, 82371404, 82301510)	This work was supported by the National Natural Science Foundation of China (grants: 82471353, 82371404, 82301510, 82271341, 81873743) and Knowledge Innovation Program of Wuhan Shuguang Project (2022020801020454).	Aung, Wint Yan, Diffusion tensor MRI as a biomarker in axonal and myelin damage, Imaging in Medicine, 5, 5, pp. 427-440, (2013); Brenner, Steven Robert, Blue-green algae or cyanobacteria in the intestinal micro-flora may produce neurotoxins such as Beta-N-Methylamino-l-Alanine (BMAA) which may be related to development of amyotrophic lateral sclerosis, Alzheimer's disease and Parkinson-Dementia-C…	C. Qin; Department of Neurology, Tongji Hospital, Tongji Medical College and State Key Laboratory for Diagnosis and Treatment of Severe Zoonotic infectious Diseases, Huazhong University of Science and Technology, Wuhan, 430030, China; email: chuanqin@tjh.tjmu.edu.cn; L. Chen; Department of Neurology, Tongji Hospital, Tongji Medical College and State Key Laboratory for Diagnosis and Treatment of S…		Society for Neuroscience						23732822			40825663	English	eNeuro	Article	Final	All Open Access; Gold Open Access	Scopus	2-s2.0-105015684008
Arslan, Y.; Çayır, A.; Ö.; Şenog̈lu, N.	Arslan, Yildiz (56709401100); Çayır, Ali (57192070906); Şenog̈lu, Nimet (9249924800)	56709401100; 57192070906; 60095029800; 9249924800	Regulation of Gut Microbiota in Acute Ischemic Stroke Patients	2025	Neurologist	30	5		267	271	0	0	10.1097/NRL.0000000000000641	https://www.scopus.com/inward/record.uri?eid=2-s2.0-105015657809&doi=10.1097%2FNRL.0000000000000641&partnerID=40&md5=848cbf98b5d4155bf3070612b74d1ba9	Izmir Bakircay University, Izmir, Izmir, Turkey; Izmir Bakircay University, Izmir, Izmir, Turkey	Arslan, Yildiz, Izmir Bakircay University, Izmir, Izmir, Turkey; Çayır, Ali, Izmir Bakircay University, Izmir, Izmir, Turkey; null, null, Izmir Bakircay University, Izmir, Izmir, Turkey; Şenog̈lu, Nimet, Izmir Bakircay University, Izmir, Izmir, Turkey	OBJECTIVES: There is a bidirectional relationship between stroke and infection, with stroke increasing susceptibility to infections and contributing to poorer clinical outcomes and higher mortality rates. Stroke-induced dysmotility, impaired gut barrier integrity, and systemic dissemination of resident gut microbiota have recently been implicated in the pathogenesis of poststroke infections. We h…	acute ischemic stroke; gut microbiota; post-stroke infections; probiotics	probiotic agent; aged; complication; female; human; intestine flora; ischemic stroke; male; microbiology; middle aged; mortality; physiology; prospective study; Saccharomyces boulardii; very elderly; Aged; Aged, 80 and over; Female; Gastrointestinal Microbiome; Humans; Ischemic Stroke; Male; Middle Aged; Probiotics; Prospective Studies																10747931; 23312637			40767112	English	Neurologist	Article	Final		Scopus	2-s2.0-105015657809
Xie, R.; Xiao, X.; Zhao, W.; Zhong, Y.; Wu, D.; Dou, J.; Zhao, Y.; Luo, Y.; Cao, Y.; Chang, Y.; Xiao, W.; Ge, Y.; Zhang, K.; Deng, X.; Wang, P.; Jin, B.; Hu, S.; Wu, Y.; Liu, Y.	Xie, Ruijin (57222245233); Xiao, Xue (59331248400); Zhao, Wenjing (57882046400); Zhong, Yanqi (57426910900); Wu, Dongqin (58718897600); Dou, Jianrui (44361107700); Zhao, Yi (60017264900); Luo, Yufan (59916452800); Cao, Yingsi (58718897700); Chang, Yuanjin (58546169200); Xiao, Wei (59915912200); Ge, Yuxi (57034695600); Zhang, Kaiyue (60017122100); Deng, Xianhui (57827524200); Wang, Peiwen (5722123…	57222245233; 59331248400; 57882046400; 57426910900; 58718897600; 44361107700; 60017264900; 59916452800; 58718897700; 58546169200; 59915912200; 57034695600; 60017122100; 57827524200; 57221237743; 60017122200; 59649148500; 55737324400; 57222242300	Association between long-term exposure of polystyrene microplastics and exacerbation of seizure symptoms: Evidence from multiple approaches	2025	Ecotoxicology and Environmental Safety	302		118741			0	4	10.1016/j.ecoenv.2025.118741	https://www.scopus.com/inward/record.uri?eid=2-s2.0-105011856980&doi=10.1016%2Fj.ecoenv.2025.118741&partnerID=40&md5=65f0bd21996b11dd5fd0627090c236d4	Department of Pediatrics, Jiangnan University, Wuxi, Jiangsu, China; Department of Environmental Health, Yangzhou Center for Disease Control and Prevention, Yangzhou, Jiangsu, China; Department of Child Health and Development, Yangzhou Center for Disease Control and Prevention, Yangzhou, Jiangsu, China; Northern Jiangsu People's Hospital, Yangzhou, Jiangsu, China; Department of Radiology, Jiangna…	Xie, Ruijin, Department of Pediatrics, Jiangnan University, Wuxi, Jiangsu, China, Yangzhou Polytechnic College, Yangzhou, Jiangsu, China; Xiao, Xue, Department of Pediatrics, Jiangnan University, Wuxi, Jiangsu, China; Zhao, Wenjing, Northern Jiangsu People's Hospital, Yangzhou, Jiangsu, China; Zhong, Yanqi, Department of Radiology, Jiangnan University, Wuxi, Jiangsu, China; Wu, Dongqin, Departmen…	Microplastics are tiny plastic particles originating from both commercial product manufacturing and the degradation of larger plastic materials. These particles pose significant risks to environmental and animal health. A growing body of evidence highlights plastic packaging as a major source of microplastic exposure in children, who are particularly vulnerable to these contaminants compared to a…	Ferroptosis; Inflammation; Microplastics; Neurotoxicity; Seizures	chondroitin sulfate iron; melatonin; microplastic; polystyrene; polystyrene derivative; child health; health impact; health risk; industrial waste; ingestion rate; manufacturing; medical geography; metabolism; plastic waste; pollution effect; pollution exposure; polymer; risk factor; toxicity; vulnerability; adult; animal experiment; animal model; animal tissue; anxiety; Article; blood brain barr…		chondroitin sulfate iron, 54391-57-0; melatonin, 73-31-4; polystyrene, 9003-53-6; Environmental Pollutants; Microplastics; Polystyrenes	GraphPad Prism software version 9.1, Graphpad; Python; R software	Graphpad	National Natural Science Foundation of China, NSFC; (82371462, PDJH2024027); (JS2023-27, SBQN24005, 2024ZL140, B20252321)	We would like to express our sincere gratitude to OE Biotech Co., Ltd. (Shanghai, China) and Shenbao Fu for their important suggestions and valuable technical support. We also thank Guangzhou Climb Biological Technology Co., Ltd., and Dr. Yao Min for their significant contributions by providing essential tools and expertise for the microplastic analysis in this research. Their support has been in…	Aaberg, Kari Modalsli, Incidence and prevalence of childhood epilepsy: A nationwide cohort study, Pediatrics, 139, 5, (2017); Araújo, Ana Margarida, The neurotoxic threat of micro- and nanoplastics: evidence from In Vitro and In Vivo models, Archives of Toxicology, 99, 9, pp. 3505-3525, (2025); Bauer, Sebastian, Blood T cells and Cytokine Levels During Interictal-Ictal Transitions, Progress in In…	S. Hu; Department of Radiology, Affiliated Hospital of Jiangnan University, Wuxi, China; email: hsd2001054@163.com		Academic Press						01476513; 10902414		EESAD	40737849	English	Ecotoxicol. Environ. Saf.	Article	Final	All Open Access; Gold Open Access	Scopus	2-s2.0-105011856980
Chen, Y.-Y.; Lu, Y.-T.; Wang, Y.-D.; Ding, N.-N.; Huang, Z.-X.; Hu, J.-B.; Tong, J.-X.; Zhang, Y.-R.; Deng, L.-J.; Luo, X.; Hao, W.-Z.; Chen, J.-X.	Chen, Yueyue (57218650237); Lu, Yuting (57226808465); Wang, Yidi (59178745300); Ding, Nana (59728422600); Huang, Zexiang (60002684100); Hu, Jingbo (59925708000); Tong, Jiaxi (60003242300); Zhang, Yingren (60002316800); Deng, Lijuan (56443259200); Luo, Xiang (57207395185); Hao, Wenzhi (57206464787); Chen, Jiaxu (57209838336)	57218650237; 57226808465; 59178745300; 59728422600; 60002684100; 59925708000; 60003242300; 60002316800; 56443259200; 57207395185; 57206464787; 57209838336	Xiaoyaosan improves depression-like behaviours in mice with post-stroke depression by modulating gut microbiota and microbial metabolism and regulating P2X7R/NLRP3 inflammasome	2025	Phytomedicine	145		157078			0	3	10.1016/j.phymed.2025.157078	https://www.scopus.com/inward/record.uri?eid=2-s2.0-105010949427&doi=10.1016%2Fj.phymed.2025.157078&partnerID=40&md5=057ab5842646c54f33550c774bd876c5	Jinan University, Guangzhou, Guangdong, China; Integrated Chinese and Western Medicine Postdoctoral Research Station, School of Medicine, Guangzhou, Guangdong, China; Jinan University, Guangzhou, Guangdong, China; School of Traditional Chinese Medicine, Beijing University of Chinese Medicine, Beijing, China	Chen, Yueyue, Jinan University, Guangzhou, Guangdong, China; Lu, Yuting, Integrated Chinese and Western Medicine Postdoctoral Research Station, School of Medicine, Guangzhou, Guangdong, China; Wang, Yidi, Jinan University, Guangzhou, Guangdong, China; Ding, Nana, Jinan University, Guangzhou, Guangdong, China; Huang, Zexiang, Jinan University, Guangzhou, Guangdong, China; Hu, Jingbo, Jinan Univers…	Background: Post-stroke depression (PSD) represents the most prevalent complication of stroke and has been reported to be associated with an imbalance in the gut microbiota. Clinically, Xiaoyaosan (XYS) alleviates depressive symptoms in patients with PSD. However, the existing literature does not provide sufficient evidence to ascertain whether XYS can alleviate these symptoms by modulating gut m…	Brain-Gut axis; Depression; Ischemic stroke; Xiaoyaosan	1 phenylethanol; 1,3 dimethyluric acid; albiflorin; antidepressant agent; benzoylpaeoniflorin; butylidenephthalide; Chinese medicinal formula; cryopyrin; deoxyuridine; disulfiram; eosin; fluoxetine; gallic acid; glucose pentagallate; glycyrrhizic acid; hematoxylin; inflammasome; interleukin 10; interleukin 1beta; interleukin 6; isoliquiritin apioside; ligustilide; lipopolysaccharide; liquiritigen…		1 phenylethanol, 98-85-1; 1,3 dimethyluric acid, 944-73-0; albiflorin, 39011-90-0; deoxyuridine, 951-78-0; disulfiram, 97-77-8; eosin, 17372-87-1, 51395-88-1, 548-26-5; fluoxetine, 54910-89-3, 56296-78-7, 59333-67-4, 57226-07-0; gallic acid, 149-91-7; glucose pentagallate, 14937-32-7, 50678-27-8; glycyrrhizic acid, 1405-86-3, 79165-06-3; hematoxylin, 517-28-2; ligustilide, 4431-01-0; liquiritigen…			Fundamental Research Funds for the Central Universities, (21,624,358); Fundamental Research Funds for the Central Universities; Basic and Applied Basic Research Foundation of Guangdong Province, (2024A1515012136, 2023A1515110693, 2024A1515011423, 2023A1515030276, 2025A04J3396); Basic and Applied Basic Research Foundation of Guangdong Province; (202102010014); National Key Research and Development…	This work was supported by The National Key R&D Program of China (No. 2023YFE0209500), the National Natural Science Foundation of China (No. 82,204,972; 82,405,240; 82,305,063), Postdoctoral Fellowship Program of CPSF under Grant Number GZB20230269, China Postdoctoral Science Foundation (No. 2023M741396; 2022M711349), Guangdong Basic and Applied Basic Research Foundation (No. 2023A1515110693; No.…	Akçay, Elif, P2X7 receptors from the perspective of NLRP3 inflammasome pathway in depression: Potential role of cannabidiol, Brain, Behavior, and Immunity - Health, 41, (2024); Bhattacharya, Anindya, The microglial ATP-gated ion channel P2X7 as a CNS drug target, GLIA, 64, 10, pp. 1772-1787, (2016); Bonaz, Bruno L., Is-there a place for vagus nerve stimulation in inflammatory bowel diseases?, Bio…	X. Luo; Department of Food Science and Engineering, Jinan University, Guangzhou, 510630, China; email: luoxiang@jnu.edu.cn; J.-X. Chen; Guangzhou Key Laboratory of Formula-Pattern of Traditional Chinese Medicine, School of Traditional Chinese Medicine, Jiangmen Traditional Chinese Medicine Hospital of Jinan University, Jinan University, Guangzhou, 510632, China; email: chenjiaxu@hotmail.com		Elsevier GmbH						09447113; 1618095X		PYTOE	40684490	English	Phytomedicine	Article	Final		Scopus	2-s2.0-105010949427
Piché, M.-E.; Poirier, P.; Wong, J.A.	Piché, Marie Éve (7004774190); Poirier, Paul P. (7006516211); Wong, Jorge Alfredo (57193256941)	7004774190; 7006516211; 57193256941	Impact of Metabolic Surgery on Cardiovascular Disease Outcomes	2025	Canadian Journal of Cardiology	41	9		1794	1808	0	1	10.1016/j.cjca.2025.05.013	https://www.scopus.com/inward/record.uri?eid=2-s2.0-105009322199&doi=10.1016%2Fj.cjca.2025.05.013&partnerID=40&md5=21f28d638b86e5971499c1a74edf3cf0	Institut Universitaire de Cardiologie et de pneumologie de Québec - Université Laval, Quebec, QC, Canada; Université Laval, Faculté de médecine, Quebec, QC, Canada; Université Laval, Quebec, QC, Canada; Department of Medicine, McMaster University, Hamilton, ON, Canada; Population Health Research Institute, Ontario, Hamilton, ON, Canada	Piché, Marie Éve, Institut Universitaire de Cardiologie et de pneumologie de Québec - Université Laval, Quebec, QC, Canada, Université Laval, Faculté de médecine, Quebec, QC, Canada; Poirier, Paul P., Université Laval, Faculté de médecine, Quebec, QC, Canada, Université Laval, Quebec, QC, Canada; Wong, Jorge Alfredo, Department of Medicine, McMaster University, Hamilton, ON, Canada, Population He…	Obesity is strongly associated with a range of cardiovascular conditions, including coronary artery disease, heart failure, atrial fibrillation, and stroke. Metabolic surgery has emerged as one of the most effective interventions for individuals with severe obesity, not only by promoting substantial and durable weight loss but also by improving cardiovascular risk factors and outcomes. Cardiovasc…	bariatric surgery; cardiovascular disease; metabolic surgery; obesity; outcomes; review	bile acid; lipid; lipoprotein; all cause mortality; atrial fibrillation; bariatric surgery; biliopancreatic diversion with duodenal switch; body fat distribution; body weight loss; cardiovascular disease; cardiovascular risk factor; cerebrovascular accident; clinical practice; coronary artery disease; dyslipidemia; heart failure; heart infarction; high risk population; human; hypertension; insuli…		lipid, 66455-18-3			Fonds de recherche du Québec, FRQ	J.A.W. is supported by a McMaster Department of Medicine Early Career Award. M.E.P. is a Junior 1 Clinical Research Scholar supported by the Fonds de recherche du Qu\u00E9bec. The research reeported has adhered to the relevant ethical guidelines. The authors confirm that patient consent is not applicable to this article because it is a review. This study received no external funding. The authors …	Powell-Wiley, Tiffany M., Obesity and Cardiovascular Disease A Scientific Statement From the American Heart Association, Circulation, 143, 21, pp. E984-E1010, (2021); Phelps, Nowell H., Worldwide trends in underweight and obesity from 1990 to 2022: a pooled analysis of 3663 population-representative studies with 222 million children, adolescents, and adults, The Lancet, 403, 10431, pp. 1027-1050,…	J.A. Wong; Division of Cardiology, Department of Medicine, McMaster University, Hamilton, Canada; email: wongjas@mcmaster.ca		Elsevier Inc.						0828282X; 19167075		CJCAE	40441298	English	Can. J. Cardiol.	Review	Final		Scopus	2-s2.0-105009322199
Wu, X.; Zhang, T.; Zhang, T.; Park, S.	Wu, Xuangao (57201434032); Zhang, Ting (57196152542); Zhang, Tianshun (58568076500); Park, Sunmin (35249170400)	57201434032; 57196152542; 58568076500; 35249170400	Modulation of Bacteroides fragilis-driven bile acid metabolism in stroke-associated enterotypes by Eucommia ulmoides extract and Limosilactobacillus reuteri	2025	Food Bioscience	71		107064			0	0	10.1016/j.fbio.2025.107064	https://www.scopus.com/inward/record.uri?eid=2-s2.0-105008796588&doi=10.1016%2Fj.fbio.2025.107064&partnerID=40&md5=7b7e1b327015cc664e2fce5db2526eae	College of Agriculture, Yanbian University, Yanji, Jilin, China; Department of Bioconvergence, Hoseo University, Asan, Chungcheongnam-do, South Korea; Department of Food and Nutrition, Hoseo University, Asan, Chungcheongnam-do, South Korea	Wu, Xuangao, College of Agriculture, Yanbian University, Yanji, Jilin, China, Department of Bioconvergence, Hoseo University, Asan, Chungcheongnam-do, South Korea; Zhang, Ting, Department of Bioconvergence, Hoseo University, Asan, Chungcheongnam-do, South Korea; Zhang, Tianshun, Department of Food and Nutrition, Hoseo University, Asan, Chungcheongnam-do, South Korea; Park, Sunmin, Department of B…	Gut microbiota dysbiosis influences the risk of ischemic stroke (IS). Diet and natural products can modulate the microbiota to prevent disease. This study investigated the relationship between specific enterotypes and bile acids in individuals with irritable bowel syndrome (IBS) and assessed the therapeutic effects of Eucommia ulmoides extract (EU) and Limosilactobacillus reuteri (L. reuteri). Pu…	AMPK; Bacteroides fragilis; Bile acid; Enterotypes; Faecalibacterium prausnitzii; Intestinal barrier						National Research Foundation of Korea, NRF; Ministry of Science and ICT, South Korea, MSIT, (RS-2023-00208567); Ministry of Science and ICT, South Korea, MSIT	This study was supported by a grant from the National Research Foundation of Korea (NRF) funded by the Ministry of Science and ICT (RS-2023-00208567).	Arumugam, Manimozhiyan, Enterotypes of the human gut microbiome, Nature, 473, 7346, pp. 174-180, (2011); Balvočiutė, Monika, SILVA, RDP, Greengenes, NCBI and OTT - how do these taxonomies compare?, BMC Genomics, 18, (2017); Bartsch, Madeline, Bridging the Gap from Enterotypes to Personalized Dietary Recommendations: A Metabolomics Perspective on Microbiome Research, Metabolites, 13, 12, (2023); B…	S. Park; Department of Bioconvergence, Hoseo University, Asan, 31499, South Korea; email: smpark@hoseo.edu		Elsevier Ltd						22124292; 22124306				English	Food BioSci.	Article	Final		Scopus	2-s2.0-105008796588
Xu, H.; Wang, Y.-C.; Li, X.; Wu, X.; Liu, K.; Wang, M.; Liu, B.; Xu, H.; Chen, J.-H.; Cheng, K.-W.	Xu, Haoxie (57201077137); Wang, Yachao (57189687210); Li, Xiangzhu (57288194700); Wu, Xuli (8978923700); Liu, Kang (59186922400); Wang, Mingfu (7406691844); Liu, Bin (57226550754); Xu, Hui (55907195000); Chen, Jiehua (56708163300); Cheng, Kawing (12141247000)	57201077137; 57189687210; 57288194700; 8978923700; 59186922400; 7406691844; 57226550754; 55907195000; 56708163300; 12141247000	Neuroprotective Effect of β-1,3-Glucans-Rich Euglena gracilis Against Ischemic Stroke in Middle-Aged Mice Fed With a High-Fat-High-Fructose Diet	2025	Molecular Nutrition and Food Research	69	18	e70084			0	0	10.1002/mnfr.70084	https://www.scopus.com/inward/record.uri?eid=2-s2.0-105005457216&doi=10.1002%2Fmnfr.70084&partnerID=40&md5=b966a6ff16152bd5361efc1d9e69df62	Institute for Advanced Study, Shenzhen University, Shenzhen, Guangdong, China; Department of Food Science and Engineering, Shenzhen University, Shenzhen, Guangdong, China; Institute for Innovative Development of Food Industry, Shenzhen University, Shenzhen, Guangdong, China; Department of Neurosurgery, Shenzhen Second People's Hospital, Shenzhen, Guangdong, China; Shenzhen Traditional Chinese Med…	Xu, Haoxie, Institute for Advanced Study, Shenzhen University, Shenzhen, Guangdong, China, Department of Food Science and Engineering, Shenzhen University, Shenzhen, Guangdong, China, Institute for Innovative Development of Food Industry, Shenzhen University, Shenzhen, Guangdong, China; Wang, Yachao, Department of Neurosurgery, Shenzhen Second People's Hospital, Shenzhen, Guangdong, China; Li, Xi…	Ischemic stroke leads to significant neurological deficits and remains a leading cause of disability and mortality worldwide. β-1,3-glucans-rich Euglena gracilis (EG), a type of dietary supplement, was reported to regulate metabolic perturbation and the gut-brain axis that have been implicated in aggravation of the disease. The present study aimed to investigate the neuroprotective effects of EG …	Euglena gracilis; gut-brain axis; ischemic stroke; neuroinflammation; β-glucan	beta glucan; fructose; neuroprotective agent; adverse event; animal; C57BL mouse; chemistry; dietary supplement; disease model; drug effect; drug therapy; etiology; Euglena gracilis; hippocampus; intestine flora; ischemic stroke; lipid diet; male; mouse; prevention and control; Animals; beta-Glucans; Diet, High-Fat; Dietary Supplements; Disease Models, Animal; Fructose; Gastrointestinal Microbiom…		fructose, 30237-26-4, 57-48-7, 7660-25-5, 77907-44-9; beta-Glucans; Fructose; Neuroprotective Agents			Shenzhen Science and Technology Innovation Program, (KQTD20180412181334790); Shenzhen Science and Technology Innovation Program; Leading Talents Program of Guangdong Province, (2019ZT08H476); Leading Talents Program of Guangdong Province; National Key Research and Development Program of China, NKPs, (2023YFF1103404); National Key Research and Development Program of China, NKPs	Funding text 1: This study was supported by the Shenzhen Science and Technology Program (Grant No. KQTD20180412181334790), the Guangdong Province Zhujiang Talent Program (Grant No. 2019ZT08H476), and the National Key R & D Program of China (2023YFF1103404).; Funding text 2: : This study was supported by the Shenzhen Science and Technology Program (Grant No. KQTD20180412181334790), the Guangdong P…	Ajoolabady, Amir, Targeting autophagy in ischemic stroke: From molecular mechanisms to clinical therapeutics, Pharmacology and Therapeutics, 225, (2021); Hasan, Tasneem F., Overview of acute ischemic stroke evaluation and management, Biomedicines, 9, 10, (2021); Phipps, Michael S., Management of acute ischemic stroke, BMJ, 368, (2020); The Lancet Neurology, The fight against stroke must go on, Th…	H. Xu; Institute for Advanced Study, Shenzhen University, Shenzhen, China; email: xuhuiapchy@126.com; J.-H. Chen; Institute for Advanced Study, Shenzhen University, Shenzhen, China; email: siyanpijiehua@gmail.com; K.-W. Cheng; Institute for Advanced Study, Shenzhen University, Shenzhen, China; email: kwcheng@szu.edu.com		John Wiley and Sons Inc						16134125; 16134133			40384141	English	Mol. Nutr. Food Res.	Article	Final		Scopus	2-s2.0-105005457216
Szegedi, I.; Bomberák, D.; Éles, Z.; Loczi, L.; Bagoly, Z.	Szegedi, István (6602675220); Bomberák, Dóra (59928378700); Éles, Zsolt (60086197000); Loczi, Linda (57215295459); Bagoly, Zsuzsa (14123027400)	6602675220; 59928378700; 60086197000; 57215295459; 14123027400	Cardiovascular disease and microbiome: focus on ischemic stroke	2025	Polish Archives of Internal Medicine	135	46211	17088			0	1	10.20452/pamw.17088	https://www.scopus.com/inward/record.uri?eid=2-s2.0-105015123027&doi=10.20452%2Fpamw.17088&partnerID=40&md5=3bc794a895547e9f1aeae0f7923680c7	Department of Neurology, Általános Orvostudományi Kar, Debrecen, Hajdu-Bihar, Hungary; Magyar Tudomanyos Akademia, Budapest, Hungary; Department of Laboratory Medicine, Általános Orvostudományi Kar, Debrecen, Hajdu-Bihar, Hungary; Debreceni Egyetem, Debrecen, Hajdu-Bihar, Hungary	Szegedi, István, Department of Neurology, Általános Orvostudományi Kar, Debrecen, Hajdu-Bihar, Hungary, Magyar Tudomanyos Akademia, Budapest, Hungary; Bomberák, Dóra, Magyar Tudomanyos Akademia, Budapest, Hungary, Department of Laboratory Medicine, Általános Orvostudományi Kar, Debrecen, Hajdu-Bihar, Hungary; Éles, Zsolt, Magyar Tudomanyos Akademia, Budapest, Hungary, Department of Laboratory Med…	Cardiovascular and cerebrovascular diseases, encompassing conditions such as ischemic heart disease and ischemic stroke (IS), remain the leading global cause of death and disability. While traditional cardiovascular risk factors (eg, hypertension, diabetes, and atherosclerosis) are well established, emerging research underscores the critical role of gut microbiota in the development and progressi…	cardiovascular disease; dysbiosis; gut–brain axis; ischemic stroke; microbiome	prebiotic agent; probiotic agent; synbiotic agent; Article; brain ischemia; brain-gut axis; cardiovascular disease; cerebrovascular accident; cognitive defect; depression; fecal microbiota transplantation; gut brain interaction; heart infarction; human; intestine flora; ischemic stroke; microbiota-gut-brain axis; nonhuman; pathophysiology; post-stroke epilepsy; complication; dysbiosis; microbiolo…					Magyar Tudományos Akadémia, MTA; Hungarian Research Network, ELKH; Nemzeti Kutatási, Fejlesztési és Innovaciós Alap, NKFIA, (TKP 2021 EGA‑19); (EKÖP‑24‑4‑II‑DE‑325, EKÖP‑24‑3‑I‑DE‑171)	Funding text 1: The study was supported by the Lend\u00FClet \u201CMomentum\u201D Research Grant of the Hungarian Academy of Sciences (MTA-DE Lend\u00FClet \u201CMomentum\u201D Hemostasis and Stroke Research Group), the National Research, Development and Innovation Fund (TKP 2021 EGA-19), financed under the TKP2021-EGA funding scheme and by the Hungarian Research Network (HUN-REN-DE Cerebrovascul…	Martin, Seth S., 2025 Heart Disease and Stroke Statistics: A Report of US and Global Data from the American Heart Association, Circulation, 151, 8, pp. e41-e660, (2025); Sampane-Donkor, Eric Sampane, Stroke in the 21st Century: A Snapshot of the Burden, Epidemiology, and Quality of Life, Stroke Research and Treatment, 2018, (2018); Ahmad, Adilah F., The gut microbiome and cardiovascular disease: …	Z. Bagoly; Lendület “Momentum” Hemostasis and Stroke Research Group of the Hungarian Academy of Sciences, Debrecen, Hungary; email: bagoly@med.unideb.hu		Medycyna Praktyczna Cholerzyn						00323772; 18979483			40838552	English	Poli. Arch. of Inter. Medi.	Article	Final	All Open Access; Gold Open Access	Scopus	2-s2.0-105015123027
Kwolek, D.G.; Haimovich, J.S.; Succi, M.D.; Dudzinski, D.M.; Turbett, S.E.	Kwolek, Deborah Gomez (58056124600); Haimovich, Julian S. (57193749350); Succi, Marc David (55939445100); Dudzinski, David M. (12545895500); Turbett, Sarah E. (56031726200)	58056124600; 57193749350; 55939445100; 12545895500; 56031726200	Case 24-2025: A 32-Year-Old Woman with Fatigue and Myalgias	2025	New England Journal of Medicine	393	8		799	807	0	0	10.1056/NEJMcpc2312739	https://www.scopus.com/inward/record.uri?eid=2-s2.0-105014769961&doi=10.1056%2FNEJMcpc2312739&partnerID=40&md5=2c1d34c66d7c7a60822a2023132ac0ea	Department of Medicine, Massachusetts General Hospital, Boston, MA, United States; Harvard Medical School, Boston, MA, United States; Department of Radiology, Massachusetts General Hospital, Boston, MA, United States; Department of Radiology, Harvard Medical School, Boston, MA, United States; Department of Pathology, Massachusetts General Hospital, Boston, MA, United States; Harvard Medical Schoo…	Kwolek, Deborah Gomez, Department of Medicine, Massachusetts General Hospital, Boston, MA, United States, Harvard Medical School, Boston, MA, United States; Haimovich, Julian S., Department of Medicine, Massachusetts General Hospital, Boston, MA, United States, Harvard Medical School, Boston, MA, United States; Succi, Marc David, Department of Radiology, Massachusetts General Hospital, Boston, MA…	A Woman with Fatigue and Myalgias A 32-year-old woman presented with fatigue, myalgias, and palpitations. The cardiac rhythm was irregularly irregular, and an electrocardiogram showed findings suggestive of grouped beating. A diagnosis was made. © 2025 Massachusetts Medical Society.	Arrhythmias/Pacemakers/Defibrillators; Cardiology; Dermatology; Dermatology General; Infectious Disease; Infectious Disease General	ceftriaxone; glucocorticoid; ibuprofen; ketorolac; lidocaine; liver extract; magnesium; methocarbamol; methylprednisolone; probiotic agent; acupuncture; adult; anxiety; Article; backache; bradycardia; cannabis use; case report; cerebrovascular accident; cervicobrachial neuralgia; chronic gastritis; clinical article; colorectal cancer; coronavirus disease 2019; drug combination; drug dose; drug do…		ceftriaxone, 73384-59-5, 74578-69-1, 104376-79-6; ibuprofen, 15687-27-1, 79261-49-7, 31121-93-4, 527688-20-6; ketorolac, 74103-06-3; lidocaine, 137-58-6, 24847-67-4, 56934-02-2, 73-78-9; liver extract, 72980-85-9; magnesium, 7439-95-4; methocarbamol, 532-03-6; methylprednisolone, 6923-42-8, 83-43-2					Zahornacky, Ondrej, Multisystem Inflammatory Syndrome in Adults Associated with Recent Infection with COVID-19, Diagnostics, 13, 5, (2023); Viner, Russell Mark, Kawasaki-like disease: emerging complication during the COVID-19 pandemic, The Lancet, 395, 10239, pp. 1741-1743, (2020); Castiello, Teresa, COVID-19 and myocarditis: a systematic review and overview of current challenges, Heart Failure R…			Massachussetts Medical Society						00284793; 15334406		NEJMA	40834304	English	New Engl. J. Med.	Article	Final		Scopus	2-s2.0-105014769961
Liu, T.; Lv, X.; Xu, Q.; Qi, X.; Qiu, S.; Luan, Y.; Shen, N.; Cheng, J.; Jin, L.; Tian, T.; Liu, W.; Jin, L.; Jia, Z.	Liu, Tingting (59174117300); Lv, Xinrong (59665580700); Xu, Qingshan (59665165900); Qi, Xiuting (57226871507); Qiu, Shenghui (59253215200); Luan, Yaqi (58032178600); Shen, Na (59665377600); Cheng, Jing (59664377400); Jin, Lan (59253031200); Tian, Tian (57967213900); Liu, Wentao (24080604600); Jin, Lai (54902988900); Jia, Zhongzhi (35077680300)	59174117300; 59665580700; 59665165900; 57226871507; 59253215200; 58032178600; 59665377600; 59664377400; 59253031200; 57967213900; 24080604600; 54902988900; 35077680300	Stroke-Homing Peptide-DNase1 Alleviates Intestinal Ischemia Reperfusion Injury by Selectively Degrading Neutrophil Extracellular Traps	2025	Cell Proliferation	58	8	e70010			0	2	10.1111/cpr.70010	https://www.scopus.com/inward/record.uri?eid=2-s2.0-85219535877&doi=10.1111%2Fcpr.70010&partnerID=40&md5=dcda55390d3a0c9987f3262898f28a8d	Dalian Medical University, Dalian, Liaoning, China; Department of Interventional and Vascular Surgery, Changzhou Second People's Hospital, Changzhou, Jiangsu, China; Department of Neurobiology, Nanjing Medical University, Nanjing, Jiangsu, China; School of Basic Medical Sciences, Nanjing Medical University, Nanjing, Jiangsu, China; Department of Nephrology, Shandong First Medical University & Sha…	Liu, Tingting, Dalian Medical University, Dalian, Liaoning, China, Department of Interventional and Vascular Surgery, Changzhou Second People's Hospital, Changzhou, Jiangsu, China; Lv, Xinrong, Department of Neurobiology, Nanjing Medical University, Nanjing, Jiangsu, China; Xu, Qingshan, School of Basic Medical Sciences, Nanjing Medical University, Nanjing, Jiangsu, China; Qi, Xiuting, School of …	Neutrophil extracellular traps (NETs) act as a vital first line of defence against tissue damage and pathogens, playing a significant role in improving diseases such as intestinal ischemia reperfusion injury (IRI). However, we observed that after intestinal injury, intestinal bacteria and lipopolysaccharides (LPS) can enter the circulatory system, leading to a significant secondary increase in NE…	ceftriaxone sodium; intestinal ischemia reperfusion injury; microcirculatory disturbance; neutrophil extracellular traps; stroke-homing peptide–DNase1	ceftriaxone; deoxyribonuclease I; lipopolysaccharide; protein; protein arginine deiminase type 4; stroke homing peptide; unclassified drug; peptide; adult; aged; animal experiment; animal model; Article; blood flow; clearance; controlled study; female; gastrointestinal tract; human; in vivo study; intestine injury; intestine ischemia; laser Doppler flowmetry; male; microcirculation; mortality; mo…		ceftriaxone, 73384-59-5, 74578-69-1, 104376-79-6; deoxyribonuclease I, 9003-98-9; protein, 67254-75-5; protein arginine deiminase; protein arginine deiminase type 1; protein arginine deiminase type 2; protein arginine deiminase type 3; protein arginine deiminase type 4; protein arginine deiminase type 6; Deoxyribonuclease I; Lipopolysaccharides; Peptides			National Natural Science Foundation of China, NSFC, (81401498, 82271252, 82204542); National Natural Science Foundation of China, NSFC	This study was supported by the National Natural Science Foundation of China (81401498, 82271252, 82204542). Funding:	Sayhan, Mustafa Burak, Sesamin ameliorates mucosal tissue injury of mesenteric ischemia and reperfusion in an experimental rat model, Archives of Medical Science, 15, 6, pp. 1582-1588, (2019); Deng, Fan, The role of intestinal microbiota and its metabolites in intestinal and extraintestinal organ injury induced by intestinal ischemia reperfusion injury, International Journal of Biological Science…	Z. Jia; Department of Interventional and Vascular Surgery, The Third Affiliated Hospital of Nanjing Medical University (Changzhou Second People's Hospital), Jiangsu, China; email: jiazhongzhi.1998@163.com; L. Jin; School of Basic Medical Science, Nanjing Medical University, Nanjing, Jiangsu, China; email: ljin@njmu.edu.cn; W. Liu; Innovation Center of Suzhou Nanjing Medical University, Suzhou, Ji…		John Wiley and Sons Inc						09607722; 13652184		CPROE	40001309	English	Cell Prolif.	Article	Final	All Open Access; Gold Open Access; Green Accepted Open Access; Green Open Access	Scopus	2-s2.0-85219535877
Gonzaga, A.; Martinez-Navarrete, G.; Maciá, L.; Anton-Bonete, M.; Cahuana, G.; Tejedo, J.R.; Zorrilla-Muñoz, V.; Fernandez-Jover, E.; Andreu, E.; Eguizabal, C.; Peréz-Martínez, A.; Solano, C.; Hernández-Blasco, L.M.; Soria, B.	Gonzaga, Aitor (35798262200); Martinez-Navarrete, G. C. (15728080400); Maciá, Loreto (58618624000); Anton-Bonete, Marga (59743757200); Cahuana, G. M. (6505932300); Tejedo, Juan R. (6506680492); Zorrilla-Muñoz, V. (57211278912); Fernandez-Jover, Eduardo (59738053100); Andreu, Etelvina (55407074900); Eguizabal, Cristina (8327470600); Peréz-Martínez, Antonio (7006230880); Solano, Carlos (7005089609)…	35798262200; 15728080400; 58618624000; 59743757200; 6505932300; 6506680492; 57211278912; 59738053100; 55407074900; 8327470600; 7006230880; 7005089609; 6603641350; 7006173693	Non-Viral Therapy in COVID-19: Where Are We Standing? How Our Experience with COVID May Help Us Develop Cell Therapies for Long COVID Patients	2025	Biomedicines	13	8	1801			0	1	10.3390/biomedicines13081801	https://www.scopus.com/inward/record.uri?eid=2-s2.0-105014522769&doi=10.3390%2Fbiomedicines13081801&partnerID=40&md5=57138f12bc4ae339726d62aa58dd62b0	Alicante Institute for Health and Biomedical Research (ISABIAL), Alicante, Spain; Institute of Bioengineering, Universidad Miguel Hernández de Elche, Elche, Alicante, Spain; Nursing Department, Universitat d'Alacant, Alicante, Alicante, Spain; Department of Biochemistry and Molecular Biology, Universidad Pablo de Olavide, de Sevilla, Sevilla, Seville, Spain; Instituto de Salud Carlos III, Madrid,…	Gonzaga, Aitor, Alicante Institute for Health and Biomedical Research (ISABIAL), Alicante, Spain, Institute of Bioengineering, Universidad Miguel Hernández de Elche, Elche, Alicante, Spain; Martinez-Navarrete, G. C., Alicante Institute for Health and Biomedical Research (ISABIAL), Alicante, Spain, Institute of Bioengineering, Universidad Miguel Hernández de Elche, Elche, Alicante, Spain; Maciá, L…	Objectives: COVID-19, caused by the SARS-CoV-2 virus, has infected over 777 million individuals and led to approximately 7 million deaths worldwide. Despite significant efforts to develop effective therapies, treatment remains largely supportive, especially for severe complications like acute respiratory distress syndrome (ARDS). Numerous compounds from diverse pharmacological classes are current…	acute respiratory distress syndrome (ARDS); aging; cellular therapy; coronavirus disease 2019 (COVID-19); long COVID; mesenchymal stromal cells (MSCs); public health; T memory lymphocytes	antioxidant; antivirus agent; baricitinib; beta adrenergic receptor blocking agent; CD45RA antigen; corticosteroid; dexamethasone; dipeptidyl carboxypeptidase inhibitor; interleukin 1; interleukin 6; metformin; nirmatrelvir plus ritonavir; nutraceutical; probiotic agent; reactive oxygen metabolite; remdesivir; steroid; tocilizumab; tumor necrosis factor; vitamin B complex; abdominal pain; acute l…		baricitinib, 1187594-09-7; dexamethasone, 50-02-2; metformin, 1115-70-4, 657-24-9; remdesivir, 1809249-37-3; tocilizumab, 375823-41-9			Agència Valenciana de la Innovació, AVI; Instituto de Salud Carlos III, ISCIII, (ICI21/00016); Instituto de Salud Carlos III, ISCIII; Generalitat Valenciana, GVA, (AVI-GVA-COVID19-068, GVA-COVID19/2021-047); Generalitat Valenciana, GVA	The clinical research work described in this manuscript was developed between 2020 and 2024. Partly financed by research funds raised in competitive calls: (i) Specific financing for Clinical Trials within the Advanced Therapies program of the Ministry of Health, Equality and Social Welfare, Carlos III Health Institute in the PERTE Salud\u2014Next Generation Program with DECODE Trial (ICI21/00016…	Long, James P., Cytokine Storms in COVID-19, Hemophagocytic Lymphohistiocytosis, and CAR-T Therapy, JAMA Network Open, (2025); Ely, Eugene Wesley, Long Covid Defined, New England Journal of Medicine, 391, 18, pp. 1746-1753, (2024); Xie, Yan, Postacute Sequelae of SARS-CoV-2 Infection in the Pre-Delta, Delta, and Omicron Eras, New England Journal of Medicine, 391, 6, pp. 515-525, (2024); Harrell, …	L.M. Hernández-Blasco; Alicante Institute for Health and Biomedical Research (ISABIAL), Alicante, 03010, Spain; email: lhernandez@umh.es; B. Soria; Institute of Bioengineering, Miguel Hernández University, Elche, 03202, Spain; email: bernat.soria@umh.es		Multidisciplinary Digital Publishing Institute (MDPI)						22279059				English	Biomedicines	Review	Final	All Open Access; Gold Open Access; Green Accepted Open Access; Green Open Access	Scopus	2-s2.0-105014522769
Muhammad, M.; Wattanathorn, J.; Thukham-Mee, W.; Phuthong, S.; Muchimapura, S.	Muhammad, Mubarak (57209063985); Wattanathorn, Jintanaporn (14018685100); Thukham-Mee, Wipawee (55428097000); Phuthong, Sophida (57163901400); Muchimapura, Supaporn (23110913600)	57209063985; 14018685100; 55428097000; 57163901400; 23110913600	Neuroprotective Effect Against Ischemic Stroke of the Novel Functional Drink Containing Anthocyanin and Dietary Fiber Enriched-Functional Ingredient from the Mixture of Banana and Germinated Jasmine Rice	2025	Life	15	8	1222			0	0	10.3390/life15081222	https://www.scopus.com/inward/record.uri?eid=2-s2.0-105014404744&doi=10.3390%2Flife15081222&partnerID=40&md5=511f241d4fbbc61a38fb15ed3b468084	Department of Physiology, Faculty of Medicine, Khon Kaen University, Khon Kaen, Thailand; Department of Physiology, Faculty of Medicine, Khon Kaen University, Khon Kaen, Thailand; Research Institute for Human High Performance and Health Promotion, Khon Kaen University, Khon Kaen, Thailand	Muhammad, Mubarak, Department of Physiology, Faculty of Medicine, Khon Kaen University, Khon Kaen, Thailand; Wattanathorn, Jintanaporn, Department of Physiology, Faculty of Medicine, Khon Kaen University, Khon Kaen, Thailand, Research Institute for Human High Performance and Health Promotion, Khon Kaen University, Khon Kaen, Thailand; Thukham-Mee, Wipawee, Department of Physiology, Faculty of Med…	Due to the stroke-protective effects of dietary fiber and anthocyanin together with the synergistic interaction, we hypothesized that the functional drink containing the anthocyanins and dietary fiber-enriched functional ingredient from banana and germinated black Jasmine rice (BR) should protect against ischemic stroke. BR at doses of 300, 600, and 900 mg/kg body weight (BW) was orally given to …	anthocyanin; banana; black Jasmine rice; dietary fiber; ischemic stroke						Khon Kaen University, KKU	This research was funded by Research Institute for High Human Performance and Health Promotion, Khon Kaen University, grant number functional food project MMJW1.	EClinicalMedicine, The rising global burden of stroke, eClinicalMedicine, 59, (2023); Feigin, Valery L., World Stroke Organization (WSO): Global Stroke Fact Sheet 2022, International Journal of Stroke, 17, 1, pp. 18-29, (2022); Brain Circ, (2019); Goyal, Mayank K., Challenges of acute endovascular stroke trials, Stroke, 45, 10, pp. 3116-3122, (2014); Ann Med Surg, (2023); Miyawaki, Yu, Agency jud…	J. Wattanathorn; Department of Physiology, Faculty of Medicine, Khon Kaen University, Khon Kaen, 40002, Thailand; email: jinwat05@gmail.com		Multidisciplinary Digital Publishing Institute (MDPI)						20751729				English	Life	Article	Final	All Open Access; Gold Open Access; Green Accepted Open Access; Green Open Access	Scopus	2-s2.0-105014404744
Reijnders, E.; Turgman, O.; Joosten, S.C.M.; Schinkel, M.; Slim, M.A.; Douma, R.A.; Moeniralam, H.S.; Peters-Sengers, H.; van der Poll, T.; Wiersinga, W.J.	Reijnders, Evelien (57210731874); Turgman, Oren (57844987100); Joosten, Sebastiaan C.M. (58903707000); Schinkel, Michiel (57211339218); Slim, Marleen Adriana (57225974223); Douma, Renée A. (23004105400); Moeniralam, Hazra S. (6506697804); Peters-Sengers, Hessel (57189591674); van der Poll, Tom (7101676266); Wiersinga, Willem Joost (59157656100)	57210731874; 57844987100; 58903707000; 57211339218; 57225974223; 23004105400; 6506697804; 57189591674; 7101676266; 59157656100	Towards novel BIOmarkers to diagnose SEPsis (BIOSEP) in the emergency room: a protocol for a multicentre, prospective cohort study	2025	BMJ Open	15	7	e103138			0	0	10.1136/bmjopen-2025-103138	https://www.scopus.com/inward/record.uri?eid=2-s2.0-105012435872&doi=10.1136%2Fbmjopen-2025-103138&partnerID=40&md5=96e94b110de6174695295d77ba289015	Center for Infection and Molecular Medicine, Amsterdam UMC - University of Amsterdam, Amsterdam, Noord-Holland, Netherlands; Department of Internal Medicine, Flevo Hospital, Almere, Netherlands; Department of Internal Medicine, Sint Antonius, Nieuwegein, Utrecht, Netherlands; Department of Epidemiology and Data Science, Amsterdam UMC - Vrije Universiteit Amsterdam, Amsterdam, Noord-Holland, Nethe…	Reijnders, Evelien, Center for Infection and Molecular Medicine, Amsterdam UMC - University of Amsterdam, Amsterdam, Noord-Holland, Netherlands; Turgman, Oren, Center for Infection and Molecular Medicine, Amsterdam UMC - University of Amsterdam, Amsterdam, Noord-Holland, Netherlands; Joosten, Sebastiaan C.M., Center for Infection and Molecular Medicine, Amsterdam UMC - University of Amsterdam, Am…	Introduction The international Surviving Sepsis Campaign guidelines highlight the need for recognising sepsis in a timely and accurate manner. Early diagnosis and treatment of sepsis are crucial and associated with reduced mortality. In the early stages of sepsis, heterogeneous clinical signs are difficult to interpret, often leading to missed or delayed diagnoses, as well as inappropriate or lat…	Emergency Service, Hospital; IMMUNOLOGY; INFECTIOUS DISEASES; Sepsis; Shock, Septic	anticoagulant agent; antiinfective agent; biological marker; hypertensive factor; immunosuppressive agent; RNA 16S; acute kidney failure; acute respiratory distress syndrome; adult; Article; artificial ventilation; blood sampling; cerebrovascular accident; clinical outcome; cohort analysis; deep vein thrombosis; delirium; disease severity; DNA extraction; emergency ward; extracorporeal oxygenatio…		Biomarkers	PAXgene			This study was supported by a Eurostars grant (EUROSTARS PROJECT E!30). Additional funding was provided by a Top consortium for Knowledge and Innovation (TKI) grant (project title: Early Detection of Sepsis by Host Response Profiling), Deepull Diagnostics, S.L, Spain, and Inflammatix Inc., USA. The funders had no role in the study design and will have no role in its execution, data analyses or de…	Rudd, Kristina E., Global, regional, and national sepsis incidence and mortality, 1990–2017: analysis for the Global Burden of Disease Study, The Lancet, 395, 10219, pp. 200-211, (2020); Liu, Vincent X., Hospital deaths in patients with sepsis from 2 independent cohorts, JAMA, 312, 1, pp. 90-92, (2014); Evans, Laura E., Surviving sepsis campaign: international guidelines for management of sepsis …	W.J. Wiersinga; Center for Infection and Molecular Medicine, Amsterdam UMC Location AMC, Amsterdam, Netherlands; email: w.j.wiersinga@amsterdamumc.nl		BMJ Publishing Group						20446055			40750284	English	BMJ Open	Article	Final	All Open Access; Gold Open Access; Green Accepted Open Access; Green Open Access	Scopus	2-s2.0-105012435872
de Rezende, V.L.; Mathias, K.; de Aguiar da Costa, M.; Ludvig Gonçalves, C.L.; Barichello, T.; Petronilho, F.	de Rezende, Victória Linden (57221274304); Mathias, Khiany (57194115748); de Aguiar da Costa, Maiara A. (58083601600); Ludvig Gonçalves, Cinara Ludvig (57196527402); Barichello, Tatiana (6507401753); Petronilho, Fabricia Cardoso (13003469300)	57221274304; 57194115748; 58083601600; 57196527402; 6507401753; 13003469300	The Role of Extracellular Vesicles in Brain-Peripheral Communication Following Ischemic Stroke: Implications for Neural Repair and Regeneration	2025	Journal of Neurochemistry	169	8	e70155			0	1	10.1111/jnc.70155	https://www.scopus.com/inward/record.uri?eid=2-s2.0-105012181435&doi=10.1111%2Fjnc.70155&partnerID=40&md5=fc2e627601a222bd119f240c913634d1	Graduate Program in Health Sciences, Universidade do Sul de Santa Catarina, Tubarao, SC, Brazil; Graduate Program in Health Sciences, Universidade do Sul de Santa Catarina, Tubarao, SC, Brazil; Faillace Department of Psychiatry and Behavioral Sciences, McGovern Medical School, Houston, TX, United States	de Rezende, Victória Linden, Graduate Program in Health Sciences, Universidade do Sul de Santa Catarina, Tubarao, SC, Brazil; Mathias, Khiany, Graduate Program in Health Sciences, Universidade do Sul de Santa Catarina, Tubarao, SC, Brazil; de Aguiar da Costa, Maiara A., Graduate Program in Health Sciences, Universidade do Sul de Santa Catarina, Tubarao, SC, Brazil; Ludvig Gonçalves, Cinara Ludvig…	Ischemic stroke (IS) triggers complex neuroinflammatory and regenerative responses that extend beyond the brain. Extracellular vesicles (EVs), released by both central nervous system (CNS) and peripheral cells, have emerged as key mediators of communication between the brain and peripheral organs following IS. EVs are capable of transporting bioactive molecules across theblood-brain barrier (BBB)…	brain-periphery communication; extracellular vesicles; ischemic stroke; neural regeneration; neuroinflammation	biological marker; adipose tissue; blood brain barrier; brain; central nervous system; diagnosis; exosome; experimental protocol; human; immune response; immunocompetent cell; intestine flora; nerve cell; nerve regeneration; nervous system inflammation; neurochemistry; nonhuman; regeneration; review; tissue repair; animal; cell communication; ischemic stroke; metabolism; pathophysiology; physiolo…					Conselho Nacional de Desenvolvimento Científico e Tecnológico, CNPq; Coordenação de Aperfeiçoamento de Pessoal de Nível Superior, CAPES; National Institutes of Health, NIH; National Football League Players Association, NFLPA; Texas Alzheimer's Research and Care Consortium, TARCC, (2022‐26); Texas Alzheimer's Research and Care Consortium, TARCC; National Institute on Aging, NIA, (R01 AG072491); Na…	Funding text 1: Funding: This work was supported by development agencies: Coordination for the Improvement of Higher Educational Personnel (CAPES), National Council for Scientific and Technological Development (CNPq), Texas Alzheimer's Research and Care Consortium (TARCC) 2022-26, The National Football League Players Association (NFLPA), NIH/NIA Grant R01 AG072491. The authors would like to thank…	Alvarez, Mauricio Muleiro, Endogenous Extracellular Vesicles Participate in Brain Remodeling after Ischemic Stroke, International Journal of Molecular Sciences, 24, 23, (2023); El-Andaloussi, Samir A., Extracellular vesicles: Biology and emerging therapeutic opportunities, Nature Reviews Drug Discovery, 12, 5, pp. 347-357, (2013); Pavle, Andjus, Extracellular vesicles as innovative tool for diagn…	F. Petronilho; Laboratory of Experimental Neurology, Graduate Program in Health Sciences, University of Southern Santa Catarina (UNESC), Criciúma, Santa Catarina, Brazil; email: fabriciapetronilho@unesc.net		John Wiley and Sons Inc						00223042; 14714159		JONRA	40745937	English	J. Neurochem.	Review	Final	All Open Access; Bronze Open Access	Scopus	2-s2.0-105012181435
Zhang, Y.; Jiao, X.; Qi, X.; Wang, G.; Ma, Y.	Zhang, Yuan (59365484500); Jiao, Xiaojing (59747846800); Qi, Xiaoying (59748462600); Wang, Guangtian (56097647100); Ma, Yabin (57204969341)	59365484500; 59747846800; 59748462600; 56097647100; 57204969341	Edaravone ameliorates inflammation in ischemic stroke mouse by regulating the CYP1A1 pathway through gut microbiota	2025	Experimental Neurology	390		115263			0	2	10.1016/j.expneurol.2025.115263	https://www.scopus.com/inward/record.uri?eid=2-s2.0-105003298197&doi=10.1016%2Fj.expneurol.2025.115263&partnerID=40&md5=5f57f2b6a72aa842c30a1d95ef541a9c	Department of Pharmacy, Tongji University School of Medicine, Shanghai, China; Department of Pharmacy, Changji People’s Hospital of Xinjiang, Xinjiang, China; The First Affiliated Hospital, Zhejiang University School of Medicine, Hangzhou, Zhejiang, China; Teaching Center of Pathogenic Biology, Harbin Medical University, Harbin, Heilongjiang, China	Zhang, Yuan, Department of Pharmacy, Tongji University School of Medicine, Shanghai, China; Jiao, Xiaojing, Department of Pharmacy, Changji People’s Hospital of Xinjiang, Xinjiang, China; Qi, Xiaoying, The First Affiliated Hospital, Zhejiang University School of Medicine, Hangzhou, Zhejiang, China; Wang, Guangtian, Teaching Center of Pathogenic Biology, Harbin Medical University, Harbin, Heilongj…	Inflammation is one of the main contributors to post-stroke injuries, and the disorders of the gut-brain axis post-stroke can further induce inflammation. Edaravone (3-methyl-1-phenyl-2-pyrazolin-5-one, EDA) is widely utilized neuroprotective medication for ischemic stroke in Japan, China, India, and other countries. However, the effects of EDA on peripheral inflammation and gut-brain axis repair…	CYP1A1; EDA; Gut-brain axis; Inflammation; Ischemic stroke	20 hydroxyicosatetraenoic acid; cytochrome P450 1A1; DNA 16S; edaravone; protein ESR1; transcription factor; unclassified drug; adult; animal cell; animal experiment; animal model; animal tissue; antiinflammatory activity; Article; brain-gut axis; controlled study; DNA sequencing; drug targeting; dysbiosis; enteritis; enzyme inhibition; enzyme metabolism; histology; inflammation; intestine flora;…		20 hydroxyicosatetraenoic acid, 79551-86-3; edaravone, 89-25-8, 19735-89-8; Cytochrome P-450 CYP1A1; Edaravone			Shanghai Chest Hospital, SCH, (DFPY2023004); Shanghai Chest Hospital, SCH; (24SF1901203)	This work was supported and helped by the Youth Research and Cultivation Fund of Shanghai East Hospital (DFPY2023004 to Yuan Zhang); the Science and Technology Innovation Action Plan of Shanghai-Demonstration Project for Innovative Pharmaceutical and Medical Products Application (24SF1901203 to Yabin Ma).	Beischlag, Timothy V., ERα-AHR-ARNT protein-protein interactions mediate estradiol-dependent transrepression of dioxin-inducible gene transcription, Journal of Biological Chemistry, 280, 22, pp. 21607-21611, (2005); Bindea, Gabriela, ClueGO: A Cytoscape plug-in to decipher functionally grouped gene ontology and pathway annotation networks, Bioinformatics, 25, 8, pp. 1091-1093, (2009); Boulangé, C…	G. Wang; Teaching Center of Pathogenic Biology, School of Basic Medical Sciences, Harbin Medical University, Harbin, Heilongjiang, 150081, China; email: wangguangtian0451@163.com		Academic Press Inc.						00144886; 10902430		EXNEA	40258529	English	Exp. Neurol.	Article	Final		Scopus	2-s2.0-105003298197
Xu, J.; Liu, T.; Pan, F.; Ao, X.; Wang, L.; Liang, R.; Lei, Y.; Ding, Y.; Yu, M.; Li, L.; Yang, H.	Xu, Jing (57193269840); Liu, Taotao (57900607200); Pan, Fuzhu (58183220000); Ao, Xuan (58696968400); Wang, Lan (8644311800); Liang, Rixin (14013687000); Lei, Yuxin (58694288300); Ding, Yurong (58697309700); Yu, Miao (57900607300); Li, Li (59632552900); Yang, Hongjun (57054370900)	57193269840; 57900607200; 58183220000; 58696968400; 8644311800; 14013687000; 58694288300; 58697309700; 57900607300; 59632552900; 57054370900	Rhubarb with Different Cooking Methods Restored the Gut Microbiota Dysbiosis and SCFAs in Ischemic Stroke Mice	2025	Molecular Neurobiology	62	8		10228	10244	0	2	10.1007/s12035-025-04865-x	https://www.scopus.com/inward/record.uri?eid=2-s2.0-105002172179&doi=10.1007%2Fs12035-025-04865-x&partnerID=40&md5=c59c37d484bd6cf5a9667a207282f7d4	China Academy of Chinese Medical Sciences, Beijing, Beijing, China; School of Pharmacy, Zunyi Medical University, Zunyi, Guizhou, China; Tongjunge Health, Chongqing Taiji Industry (Group) Co.,Ltd., Chongqing, Chongqing, China; Changzhou Hospital of Traditional Chinese Medicine, Changzhou, Jiangsu, China	Xu, Jing, China Academy of Chinese Medical Sciences, Beijing, Beijing, China; Liu, Taotao, China Academy of Chinese Medical Sciences, Beijing, Beijing, China, Tongjunge Health, Chongqing Taiji Industry (Group) Co.,Ltd., Chongqing, Chongqing, China; Pan, Fuzhu, China Academy of Chinese Medical Sciences, Beijing, Beijing, China, School of Pharmacy, Zunyi Medical University, Zunyi, Guizhou, China; A…	Ischemic stroke is a significant public health problem worldwide. Growing evidence has shown gut microbiota served a vital function in ischemic stroke. Rhubarb, always used after processing, is a promising therapy for ischemic stroke. However, the possible mechanism of rhubarb with different cooking methods has remained unclear. Herein, the constitutes of steaming rhubarb (SP), raw rhubarb (RP), …	Cooking method; Gut microbiota; Ischemic stroke; Rhubarb; SCFAs	6 phosphofructokinase; adenosine triphosphatase (potassium sodium); eosin; glucose transporter 4; hematoxylin; interleukin 1beta; interleukin 6; mucin 2; mucin 4; RNA 16S; short chain fatty acid; superoxide dismutase; transfer RNA; tumor necrosis factor; volatile fatty acid; Actinobacteria; animal experiment; animal model; animal tissue; Article; Bifidobacterium; bioinformatics; controlled study;…		6 phosphofructokinase, 9001-80-3; adenosine triphosphatase (potassium sodium); eosin, 17372-87-1, 51395-88-1, 548-26-5; glucose transporter 4, 188071-24-1; hematoxylin, 517-28-2; superoxide dismutase, 37294-21-6, 9016-01-7, 9054-89-1; transfer RNA, 9014-25-9; Fatty Acids, Volatile	GeneAmp; QIAamp, Qiagen; SMRTbell	Qiagen	China Academy of Chinese Medical Sciences, CACMS, (CI2021B015, CI2021A04205, ZZ15-YQ-034); China Academy of Chinese Medical Sciences, CACMS; (ZXKT23007, ZXKT21030)	This work was supported by scientific and technological innovation project of China Academy of Chinese Medical Sciences (CI2021A04205, CI2021B015); Fundamental Research Funds for the Central Public Welfare Research Institutes (ZXKT23007, ZXKT21030); and special program for outstanding young scientific and technological talents (innovation) of China Academy of Chinese Medical Sciences of China Aca…	Noh, Jeong-eun, Intracerebral transplantation of HLA-homozygous human iPSC-derived neural precursors ameliorates the behavioural and pathological deficits in a rodent model of ischaemic stroke, Cell Proliferation, 53, 9, (2020); Orellana-Urzúa, Sofía, Pathophysiology of ischemic stroke: Role of oxidative stress, Current Pharmaceutical Design, 26, 34, pp. 4246-4260, (2020); Ai, Qidi, IMM-H004 ther…	L. Li; Institute of Chinese Materia Medica, China Academy of Chinese Medical Sciences, Beijing, Dongzhimen NeiNanxiaojie Within 16, 100700, China; email: lili7755@163.com		Springer						08937648; 15591182		MONBE	40195217	English	Mol. Neurobiol.	Article	Final	All Open Access; Hybrid Gold Open Access	Scopus	2-s2.0-105002172179
Hogue, T.; Das, P.; Reczek, S.; Hampton-Marcell, J.; Ford, Y.; Raval, D.; Carroll, I.; Cook, M.D.	Hogue, Taylor (57232221300); Das, Pritha (59978081800); Reczek, Sebastian (59388129500); Hampton-Marcell, Jarrad Timothy (57195913053); Ford, Yvonne R. (55981131700); Raval, Devanshi (60169170900); Carroll, Ian M. (57207543705); Cook, Marc D. (16030309800)	57232221300; 59978081800; 59388129500; 57195913053; 55981131700; 60169170900; 57207543705; 16030309800	Effect of Acute Gut Butyrate Delivery on Blood Pressure in Black Individuals With Hypertension: A Proof-of- Concept Randomized Controlled Study	2025	Journal of the American Heart Association	14	17	e039759	1	11	0	1	10.1161/JAHA.124.039759	https://www.scopus.com/inward/record.uri?eid=2-s2.0-105020983769&doi=10.1161%2FJAHA.124.039759&partnerID=40&md5=d9a6bb8b2677981b1bab05d3379c31df	Department of Kinesiology, North Carolina Agricultural and Technical State University, Greensboro, NC, United States; Department of Biological Sciences, University of Illinois at Chicago, Chicago, IL, United States; School of Nursing, North Carolina Agricultural and Technical State University, Greensboro, NC, United States; Department of Nutrition, Chapel Hill, NC, United States; North Carolina A…	Hogue, Taylor, Department of Kinesiology, North Carolina Agricultural and Technical State University, Greensboro, NC, United States; Das, Pritha, Department of Biological Sciences, University of Illinois at Chicago, Chicago, IL, United States; Reczek, Sebastian, Department of Biological Sciences, University of Illinois at Chicago, Chicago, IL, United States; Hampton-Marcell, Jarrad Timothy, Depar…	BACKGROUND: Hypertension is a global health crisis linked to increased heart disease and stroke. Black individuals have the greatest burden of hypertension and related diseases. Recent research suggests that the gut microbial production of short-chain fatty acids, such as butyrate, is associated with blood pressure (BP) regulation. We hypothesize that acutely increasing gut butyrate would lead to…	Black; gut butyrate; gut microbiome; hypertension	butyric acid; enema; interleukin 1beta; short chain fatty acid; adult; Anaerostipes; Article; blood pressure; blood pressure regulation; blood sampling; body composition; body mass; Catenbacteriumm; cerebrovascular accident; clinical article; controlled study; diastolic blood pressure; disease burden; DNA isolation; double blind procedure; enzyme linked immunosorbent assay; female; Finegoldia; fo…		butyric acid, 107-92-6, 156-54-7, 461-55-2	ggplot2; ggpubr; ggsci; GraphPad Prism 10, Graphpad; MiSeq platform, Illumina; Mobil- O- Graph, IEM Technologies; R packages microbiome; R packages microViz; R packages phyloseq; R statistical language; RStudio v4.4.1; Seca medical Body Composition Analyzer mBCA 514, seca; SPSS v21, SPSS	Graphpad; Illumina; IEM Technologies; seca; SPSS	University of North Carolina, UNC, (CTSA UM1TR004406, 550KR181802); University of North Carolina, UNC	This work was supported by the North Carolina Translational and Clinical Sciences Institute, University of North Carolina at Chapel Hill (NC TraCS; CTSA UM1TR004406) awarded to Marc Cook and Ian Carroll (Grant #: 550KR181802).	Lackland, Daniel T., Racial differences in hypertension: Implications for high blood pressure management, American Journal of the Medical Sciences, 348, 2, pp. 135-138, (2014); Singh, Shikha, Prevalence and Associated Risk Factors of Hypertension: A Cross-Sectional Study in Urban Varanasi, International Journal of Hypertension, 2017, (2017); Erqou, Sebhat A., Endothelial Dysfunction and Racial Di…	M.D. Cook; Department of Kinesiology, North Carolina Agriculture and Technical State University, Greensboro, United States; email: mdcook@ncat.edu		American Heart Association Inc.						20479980			40736085	English	J. Am. Heart Assoc.	Article	Final	All Open Access; Gold Open Access; Green Accepted Open Access; Green Open Access	Scopus	2-s2.0-105020983769
Ma, W.; Wang, M.; Chen, J.; Wang, Y.; Chen, J.; Pei, Y.; Gong, Y.; You, J.; Cao, Y.; Zhou, J.; Ma, J.; Chang, W.; Zhu, H.; Song, Q.; Li, L.; Xu, S.; Zhu, H.	Ma, Weiyi (58493570000); Wang, Man (57944414800); Chen, Jikuai (56195066000); Wang, Yawei (58639791500); Chen, Juelin (58639648300); Pei, Yankun (59201948400); Gong, Yitong (59520519800); You, Jianyao (59520405900); Cao, Yangyang (59520406000); Zhou, Jiawei (59520296000); Ma, Jun (59771797400); Chang, Wenjun (24467245100); Zhu, Hanyu (7404664605); Song, Qing (55255514700); Li, Lei (57211874587); …	58493570000; 57944414800; 56195066000; 58639791500; 58639648300; 59201948400; 59520519800; 59520405900; 59520406000; 59520296000; 59771797400; 24467245100; 7404664605; 55255514700; 57211874587; 7404439081; 59721741600	Qingshu Yiqi decoction ameliorates exertional heat stroke-induced intestinal barrier injury via NF-κB/MLC pathway and gut microbiota	2025	Phytomedicine	143		156723			0	2	10.1016/j.phymed.2025.156723	https://www.scopus.com/inward/record.uri?eid=2-s2.0-105004303104&doi=10.1016%2Fj.phymed.2025.156723&partnerID=40&md5=830043b1be78286fc0bfecba94f79332	Accident and Emergency Department, General Hospital of People's Liberation Army, Beijing, China; Department of Traditional Chinese Medicine, Naval Medical University, Shanghai, China; Department of Health Toxicology, Naval Medical University, Shanghai, China; Accident and Emergency Department, Naval Medical University, Shanghai, China; Department of Critical Care Medicine, China PLA General Hospi…	Ma, Weiyi, Accident and Emergency Department, General Hospital of People's Liberation Army, Beijing, China, Heatstroke Treatment and Research Center of PLA, Sanya, China; Wang, Man, Department of Traditional Chinese Medicine, Naval Medical University, Shanghai, China; Chen, Jikuai, Department of Health Toxicology, Naval Medical University, Shanghai, China; Wang, Yawei, Accident and Emergency Depa…	Background: Exertional heat stroke (EHS) is a life-threatening condition induced by high-temperature environments, which poses significant health risks. The Qingshu Yiqi Decoction (QSYQD) is a traditional Chinese medicine (TCM) formula that is known to clear summer heat, replenish Qi, and protect intestinal function. However, experimental evidence and mechanistic insights into its role in EHS pre…	Exertional heat stroke; Gut microbiota; Heat stress; Intestinal barrier; Network pharmacology	alanine aminotransferase; aspartate aminotransferase; Chinese drug; creatine kinase; creatinine; Qingshu yiqi; RNA 16S; tight junction protein; unclassified drug; urea; herbaceous agent; immunoglobulin enhancer binding protein; alanine aminotransferase blood level; animal experiment; animal model; Article; aspartate aminotransferase blood level; blood sampling; Chinese medicine; creatine kinase b…		alanine aminotransferase, 9000-86-6, 9014-30-6; aspartate aminotransferase, 9000-97-9; creatine kinase, 9001-15-4; creatinine, 19230-81-0, 60-27-5; urea, 57-13-6; Drugs, Chinese Herbal; NF-kappa B			Science and Technology Program of Hunan Province, (ZDKJ202004); Science and Technology Program of Hunan Province; National Natural Science Foundation of China, NSFC, (81670467, 8237121269, 62271506); National Natural Science Foundation of China, NSFC	This research was funded by Heatstroke Treatment and Research Center of PLA, the Major Science and Technology Program of Hainan Province (No. ZDKJ202004), and the National Natural Science Foundation of China (No. 81670467, No 8237121269, and No 62271506).	Ahima, Rexford S., Global warming threatens human thermoregulation and survival, Journal of Clinical Investigation, 130, 2, pp. 559-561, (2020); Classic and exertional heatstroke, Nature Reviews Disease Primers, 8, 1, (2022); Chen, Haitao, Berberine inhibits high fat diet-associated colorectal cancer through modulation of the gut microbiota-mediated lysophosphatidylcholine, International Journal …	L. Li; Department of Emergency, Changhai Hospital, Naval Medical University, Yangpu, Changhai Road No 168, Shanghai, Postal code, 200433, China; email: relayinch@smmu.edu.cn		Elsevier GmbH						09447113; 1618095X		PYTOE	40339554	English	Phytomedicine	Article	Final	All Open Access; Hybrid Gold Open Access	Scopus	2-s2.0-105004303104
Jiang, S.-T.; Wang, M.-Q.; Gao, L.; Zhang, Q.-C.; Tang, C.; Dong, Y.-F.	Jiang, Suting (57998907800); Wang, Mengqing (59286833400); Gao, Li (57190964534); Zhang, Qichun (35172435600); Tang, Chao (57222635571); Dong, Yinfeng (55694272900)	57998907800; 59286833400; 57190964534; 35172435600; 57222635571; 55694272900	Adjusting the composition of gut microbiota prevents the development of post-stroke depression by regulating the gut-brain axis in mice	2025	Journal of Affective Disorders	381			242	259	0	4	10.1016/j.jad.2025.03.195	https://www.scopus.com/inward/record.uri?eid=2-s2.0-105002042631&doi=10.1016%2Fj.jad.2025.03.195&partnerID=40&md5=ba3b6c14f8ce468c9e8571fed07f43d9	Department of Pathology and Pathophysiology, Nanjing University of Chinese Medicine, Nanjing, Jiangsu, China; Department of Critical Care Medicine, Medical School of Nanjing University, Nanjing, Jiangsu, China; Department of Neurology, Renji Hospital, Shanghai, China; Department of Clinical Pharmacy, Nanjing University of Chinese Medicine, Nanjing, Jiangsu, China	Jiang, Suting, Department of Pathology and Pathophysiology, Nanjing University of Chinese Medicine, Nanjing, Jiangsu, China, Department of Critical Care Medicine, Medical School of Nanjing University, Nanjing, Jiangsu, China; Wang, Mengqing, Department of Pathology and Pathophysiology, Nanjing University of Chinese Medicine, Nanjing, Jiangsu, China; Gao, Li, Department of Neurology, Renji Hospita…	Disturbances in gut microbiota contribute to an imbalanced gut-brain axis, which is critical for post-stroke depression (PSD), while the underlying mechanisms remain unclear. The objective of this study was to examine the effects of modifying gut microbiota through antibiotic treatment (ABX) and fecal microbiota transplantation (FMT) on the progression of PSD. The PSD model was established by occ…	Fecal microbiota transplantation; Gut microbiota; Gut-brain axis; Neuroinflammation; Post-stroke depression	interleukin 1beta; interleukin 6; serotonin; tumor necrosis factor; antiinfective agent; fluoxetine; adult; animal experiment; animal housing; animal model; animal tissue; antibiotic therapy; Article; brain-gut axis; CD4+ T lymphocyte; CD8+ T lymphocyte; cell activation; controlled study; corpus striatum; disease exacerbation; fecal microbiota transplantation; goblet cell; hippocampus; immobiliza…		serotonin, 50-67-9; fluoxetine, 54910-89-3, 56296-78-7, 59333-67-4, 57226-07-0; Anti-Bacterial Agents; Fluoxetine			Project 333 of Jiangsu Province; National Natural Science Foundation of China, NSFC, (81402906); National Natural Science Foundation of China, NSFC; Natural Science Foundation of Jilin Province, (BK20201402); Natural Science Foundation of Jilin Province	The National Natural Science Foundation of China (No. 81402906 ), the Natural Science Foundation of the Jiangsu Province of China (No. BK20201402 ), and the 333 project of Jiangsu Province .	Angelucci, Francesco, Antibiotics, gut microbiota, and Alzheimer's disease, Journal of Neuroinflammation, 16, 1, (2019); Aouci, Rym, The Antidepressant Action of Fluoxetine Involves the Inhibition of Dlx5/6 in Cortical GABAergic Neurons through a TrkB-Dependent Pathway, Cells, 13, 15, (2024); Banaszak, Michalina, Association between Gut Dysbiosis and the Occurrence of SIBO, LIBO, SIFO and IMO, Mi…	C. Tang; Department of Pathology and Pathophysiology, School of Medicine, Nanjing University of Chinese Medicine, Nanjing, 210023, China; email: tangchao@njucm.edu.cn		Elsevier B.V.						01650327; 15732517		JADID	40189067	English	J. Affective Disord.	Article	Final		Scopus	2-s2.0-105002042631
Guo, H.; Tang, X.; He, X.; Weng, Y.; Zhang, Q.; Fang, Q.; Zhang, L.	Guo, Hui (59909614800); Tang, Xiang (57189517583); He, Xinyi (59441647200); Weng, Yizhen (59910550200); Zhang, Quanquan (57195607033); Fang, Qi (57204017786); Zhang, Lulu (57201359446)	59909614800; 57189517583; 59441647200; 59910550200; 57195607033; 57204017786; 57201359446	A Comprehensive Review of the Role of the Microbiota–Gut–Brain Axis via Neuroinflammation: Advances and Therapeutic Implications for Ischemic Stroke	2025	Biomolecules	15	7	920			0	2	10.3390/biom15070920	https://www.scopus.com/inward/record.uri?eid=2-s2.0-105011763910&doi=10.3390%2Fbiom15070920&partnerID=40&md5=5d0bc74f5129ae2bb2ffd3b748d20a23	Department of Neurology, The First Affiliated Hospital of Soochow University, Suzhou, Jiangsu, China; Department of Neurology, Suzhou Dushu Lake Hospital, Suzhou, China	Guo, Hui, Department of Neurology, The First Affiliated Hospital of Soochow University, Suzhou, Jiangsu, China; Tang, Xiang, Department of Neurology, The First Affiliated Hospital of Soochow University, Suzhou, Jiangsu, China; He, Xinyi, Department of Neurology, The First Affiliated Hospital of Soochow University, Suzhou, Jiangsu, China; Weng, Yizhen, Department of Neurology, The First Affiliated…	The human gastrointestinal tract harbors a complex and diverse microbial community. Emerging evidence has revealed bidirectional communication between the gut microbiome and the central nervous system, termed the “microbiota–gut–brain axis”. This axis serves as a critical regulator of glial cell function, positioning it as an essential target for ameliorating the onset and progression of ischemic…	gut-derived metabolites; ischemic stroke; microbiome–gut–brain axis; microglia; neuroinflammation; neurotransmitters	neurotransmitter; prebiotic agent; probiotic agent; astrocyte; blood brain barrier; cell function; diet therapy; fecal microbiota transplantation; gastrointestinal tract; glia cell; gut microbiome; human; intestine flora; metabolite; microbial community; microbiota-gut-brain axis; microflora; microglia; nervous system inflammation; nonhuman; review; signal transduction; animal; brain; brain-gut a…					Major Basic Research Project of the Natural Science Foundation of the Jiangsu Higher Education Institutions, (23KJB320016); Major Basic Research Project of the Natural Science Foundation of the Jiangsu Higher Education Institutions; Science and Technology Program of Suzhou, (KJXW2023013); Science and Technology Program of Suzhou; National Natural Science Foundation of China, NNSFC, (82001125); Na…	This research was funded by Xingwei Kejiao science and technology project of Suzhou (no. KJXW2023013, Lulu Zhang), Suzhou Basic Research Pilot Project (no. SSD2024058, Xiang Tang), the National Natural Science Foundation of China (no. 82001125, Xiang Tang), Natural Science Foundation of Jiangsu Province (no. BK20180201, Xiang Tang), The Natural Science Foundation of the Jiangsu Higher Education I…	Margolis, Kara Gross, The Microbiota-Gut-Brain Axis: From Motility to Mood, Gastroenterology, 160, 5, pp. 1486-1501, (2021); Han, Shengnan, A study of the correlation between stroke and gut microbiota over the last 20years: a bibliometric analysis, Frontiers in Microbiology, 14, (2023); Katan, Mira, Global Burden of Stroke, Seminars in Neurology, 38, 2, pp. 208-211, (2018); Wang, Tao, Microbiota …	Q. Fang; Department of Neurology, First Affiliated Hospital of Soochow University, Suzhou, No. 899 Pinghai Road, 215006, China; email: fangqi_008@126.com; L. Zhang; Department of Neurology, First Affiliated Hospital of Soochow University, Suzhou, No. 899 Pinghai Road, 215006, China; email: zll@suda.edu.cn		Multidisciplinary Digital Publishing Institute (MDPI)						2218273X			40723792	English	Biomolecules	Review	Final	All Open Access; Gold Open Access; Green Accepted Open Access; Green Open Access	Scopus	2-s2.0-105011763910
Bai, J.; Zhao, Y.; Wang, Z.; Qin, P.; Huang, J.; Cheng, Y.; Wang, C.; Chen, Y.; Liu, L.; Zhang, Y.; Wu, B.	Bai, Jing (59486168800); Zhao, Yusheng (56374543500); Wang, Zihe (59711186500); Qin, Peng (58111968300); Huang, Jingjie (58245015700); Cheng, Yupei (58245501300); Wang, Chaoran (60012895700); Chen, Yuyan (59486734200); Liu, Longxiao (59711186600); Zhang, Yuxing (59678385700); Wu, Bangqi (55991773900)	59486168800; 56374543500; 59711186500; 58111968300; 58245015700; 58245501300; 60012895700; 59486734200; 59711186600; 59678385700; 55991773900	Stroke-Associated Pneumonia and the Brain-Gut-Lung Axis: A Systematic Literature Review	2025	Neurologist	30	4		237	250	0	2	10.1097/NRL.0000000000000626	https://www.scopus.com/inward/record.uri?eid=2-s2.0-105011516827&doi=10.1097%2FNRL.0000000000000626&partnerID=40&md5=a55fffd4cc23f940489af819507ab354	Tianjin University of Traditional Chinese Medicine, Tianjin, Tianjin, China; National Clinical Research Center for Chinese Medicine Acupuncture and Moxibustion, First Teaching Hospital of Tianjin University of Traditional Chinese Medicine, Tianjin, China	Bai, Jing, Tianjin University of Traditional Chinese Medicine, Tianjin, Tianjin, China, National Clinical Research Center for Chinese Medicine Acupuncture and Moxibustion, First Teaching Hospital of Tianjin University of Traditional Chinese Medicine, Tianjin, China; Zhao, Yusheng, National Clinical Research Center for Chinese Medicine Acupuncture and Moxibustion, First Teaching Hospital of Tianji…	BACKGROUND: Stroke-associated pneumonia (SAP), a highly lethal complication following stroke, is closely linked to dysregulation of the "brain-gut-lung axis." Accumulating evidence indicates that stroke triggers intestinal alterations through the brain-gut axis, while multiple studies confirm that gut-derived changes can mediate pneumonia through the gut-lung axis. However, the mechanisms connect…	brain-gut-lung axis; gut homeostasis disruption; gut microbiota; stroke-associated pneumonia	animal; brain-gut axis; cerebrovascular accident; complication; etiology; human; intestine flora; lung; pathophysiology; physiology; pneumonia; Animals; Brain-Gut Axis; Gastrointestinal Microbiome; Humans; Lung; Pneumonia; Stroke																10747931; 23312637			40331253	English	Neurologist	Article	Final		Scopus	2-s2.0-105011516827
Zhang, Q.; Zhang, W.; Yuan, X.; Peng, X.; Hu, G.	Zhang, Qiang (58521084900); Zhang, Wan (60011849800); Yuan, Xinya (60011706300); Peng, Xiaohong (57222567903); Hu, Guangyuan (55211139400)	58521084900; 60011849800; 60011706300; 57222567903; 55211139400	Urolithin A in Central Nervous System Disorders: Therapeutic Applications and Challenges	2025	Biomedicines	13	7	1553			0	4	10.3390/biomedicines13071553	https://www.scopus.com/inward/record.uri?eid=2-s2.0-105011489454&doi=10.3390%2Fbiomedicines13071553&partnerID=40&md5=cfc7f73ab588a59f8b0c680889c66f98	Department of Oncology, Tongji Medical College of Huazhong University of Science and Technology, Wuhan, Hubei, China	Zhang, Qiang, Department of Oncology, Tongji Medical College of Huazhong University of Science and Technology, Wuhan, Hubei, China; Zhang, Wan, Department of Oncology, Tongji Medical College of Huazhong University of Science and Technology, Wuhan, Hubei, China; Yuan, Xinya, Department of Oncology, Tongji Medical College of Huazhong University of Science and Technology, Wuhan, Hubei, China; Peng, …	With the global trend of population aging becoming increasingly pronounced, the incidence of central nervous system (CNS) disorders continues to rise, posing a significant challenge to public health systems worldwide. Currently, many CNS disorders lack effective treatments, prompting researchers to investigate the therapeutic potential of natural compounds. Urolithin A (UA), a gut microbiota-deri…	central nervous system disorders; mitochondria; neuroprotection; urolithin A						(WKZX2023CX030002); National Natural Science Foundation of China, NNSF, (82003312, 82404195); National Natural Science Foundation of China, NNSF; Natural Science Foundation of Hubei Province, (2025AFB498); Natural Science Foundation of Hubei Province	This work was funded by the National Health Council Foundation of China (grant number WKZX2023CX030002), National Natural Sciences Foundation of China (grant number 82003312 and 82404195), and Hubei Natural Science Foundation (grant number 2025AFB498).	Moreira, Ricardo, Brain-targeted drug delivery - nanovesicles directed to specific brain cells by brain-targeting ligands, Journal of Nanobiotechnology, 22, 1, (2024); Knopman, David S., Alzheimer disease, Nature Reviews Disease Primers, 7, 1, (2021); Bloem, Bastiaan Roelofs, Parkinson's disease, The Lancet, 397, 10291, pp. 2284-2303, (2021); Wojciechowska, Olga, Urolithin A in Health and Disease…	X. Peng; Department of Oncology, Tongji Hospital, Tongji Medical College, Huazhong University of Science and Technology, Wuhan, 430030, China; email: julie-peng@hotmail.com; G. Hu; Department of Oncology, Tongji Hospital, Tongji Medical College, Huazhong University of Science and Technology, Wuhan, 430030, China; email: h.g.y.121@163.com		Multidisciplinary Digital Publishing Institute (MDPI)						22279059				English	Biomedicines	Review	Final	All Open Access; Gold Open Access; Green Accepted Open Access; Green Open Access	Scopus	2-s2.0-105011489454
Lledós, M.; Prats-Sanchez, L.; Muiño, E.; Cullell, N.; Llucià-Carol, L.; Carcel-Marquez, J.; Gallego-Fabrega, C.; Martín-Campos, J.M.; Marín, R.; Aguilera-Simon, A.; Guasch-Jiménez, M.; Ezcurra-Díaz, G.; Camps-Renom, P.; del Mar Freijo, M.; Martí-Fábregas, J.; Fernández-Cádenas, I.	Lledós, Miquel (57222604180); Prats-Sanchez, Luís A. (56468012600); Muiño, Elena (56046785000); Cullell, Natalia (57188622354); Llucià-Carol, Laia (57223121744); Carcel-Marquez, Jara (57207573125); Gallego-Fabrega, Cristina (56072365600); Martín-Campos, Jesús M. (6602504166); Marín, Rebeca (24776849700); Aguilera-Simon, Ana (57290114000); Guasch-Jiménez, Marina (57214466665); Ezcurra-Díaz, Garbiñ…	57222604180; 56468012600; 56046785000; 57188622354; 57223121744; 57207573125; 56072365600; 6602504166; 24776849700; 57290114000; 57214466665; 57924709800; 56468058400; 8791103400; 7003866469; 57211973004	Influence of the Gut Microbiota on Acute Ischemic Stroke Functional Outcomes at Three Months	2025	European Journal of Neurology	32	7	e70265			0	0	10.1111/ene.70265	https://www.scopus.com/inward/record.uri?eid=2-s2.0-105011349129&doi=10.1111%2Fene.70265&partnerID=40&md5=4b7357e7f82f7fae5bbb531610365aa3	Stroke Pharmacogenomics and Genetics Group, Institut de Recerca Sant Pau (IR SANT PAU), Barcelona, Barcelona, Spain; Microbiology and Statistics, Universitat de Barcelona, Barcelona, Barcelona, Spain; Department of Neurology, Hospital de La Santa Creu I Sant Pau, Barcelona, Barcelona, Spain; Neuroscience Mutua group, Terrassa, Barcelona, Spain; Stroke Unit, Institut de Recerca Sant Pau (IR SANT P…	Lledós, Miquel, Stroke Pharmacogenomics and Genetics Group, Institut de Recerca Sant Pau (IR SANT PAU), Barcelona, Barcelona, Spain, Microbiology and Statistics, Universitat de Barcelona, Barcelona, Barcelona, Spain; Prats-Sanchez, Luís A., Department of Neurology, Hospital de La Santa Creu I Sant Pau, Barcelona, Barcelona, Spain; Muiño, Elena, Stroke Pharmacogenomics and Genetics Group, Institut…	Background: Functional recovery from ischemic stroke (IS), the main cause of adult disability worldwide, is influenced by many factors, and a portion of interindividual variability remains unexplained. Methods: Observational study in a tertiary stroke centre of patients with IS analyzed using shotgun metagenomic sequencing (January 2020–March 2022). Functional outcomes were assessed according to …	functional outcome; gut-brain axis; ischemic stroke; microbiota; shotgun metagenomics	anticoagulant agent; antithrombocytic agent; ethylbenzene; hydroxymethylglutaryl coenzyme A reductase inhibitor; pyruvic acid; RNA 16S; acute ischemic stroke; aged; Article; clinical outcome; cohort analysis; controlled study; degradation; female; Finegoldia; functional status; genome-wide association study; human; intestine flora; major clinical study; male; Mendelian randomization analysis; met…		ethylbenzene, 100-41-4; pyruvic acid, 127-17-3, 19071-34-2, 57-60-3			European Regional Development Fund, EFRE; (FI19/00309); Instituto de Salud Carlos III, ISCIII, (PI18/01338, AC19/00106, PI20/00925); Instituto de Salud Carlos III, ISCIII; (CD20/00043); (RD21/0006/0006)	This study has been funded by Instituto de Salud Carlos III (ISCIII) (grant numbers PI18/01338, PI20/00925), ERA\u2010NET NEURON (grant number AC19/00106), RICORS\u2010ICTUS: Red de Investigaci\u00F3n Cooperativa Orientada a Resultados en Salud\u2014Enfermedades Vasculares Cerebrales (grant number RD21/0006/0006). M. Lled\u00F3s is funded by a PFIS Contract (Contratos Predoctorales de Formaci\u00…	State of the Nation Stroke Statistics, (2018); Math, Nikhil V., Influences of genetic variants on stroke recovery: a meta-analysis of the 31,895 cases, Neurological Sciences, 40, 12, pp. 2437-2445, (2019); van de Port, Ingrid Gerrie Lambert, Susceptibility to deterioration of mobility long-term after stroke: A prospective cohort study, Stroke, 37, 1, pp. 167-171, (2006); Chamorro, Àngel, Safety a…	I. Fernández-Cadenas; Stroke Pharmacogenomics and Genetics Laboratory, Institut de Recerca Sant Pau (IR SANT PAU), Barcelona, Spain; email: israelcadenas@yahoo.es		John Wiley and Sons Inc						13515101; 14681331		EJNEF	40686474	English	Eur. J. Neurol.	Article	Final	All Open Access; Gold Open Access; Green Accepted Open Access; Green Open Access	Scopus	2-s2.0-105011349129
Lima, T.; Costa, V.; Nunes, C.; da Silva, G.J.; Domingues, S.	Lima, Tiago (57211538118); Costa, Verónica (59985466500); Nunes, Carla (55972893400); da Silva, G. Jorge (7004554469); Domingues, Sara (55110692600)	57211538118; 59985466500; 55972893400; 7004554469; 55110692600	From Dysbiosis to Cardiovascular Disease: The Impact of Gut Microbiota on Atherosclerosis and Emerging Therapies	2025	Applied Sciences (Switzerland)	15	13	7084			0	1	10.3390/app15137084	https://www.scopus.com/inward/record.uri?eid=2-s2.0-105010336306&doi=10.3390%2Fapp15137084&partnerID=40&md5=798ebe199e3b32afd25c9a178661a50b	Universidade de Coimbra, Faculdade de Farmácia, Coimbra, Portugal; University of Coimbra, Center for Neuroscience and Cell Biology, Coimbra, Portugal; Centre for Innovative Biomedicine and Biotechnology, Coimbra, Portugal; Department of Veterinary Clinical Sciences, Escola Universitária Vasco da Gama, Coimbra, Portugal	Lima, Tiago, Universidade de Coimbra, Faculdade de Farmácia, Coimbra, Portugal, University of Coimbra, Center for Neuroscience and Cell Biology, Coimbra, Portugal, Centre for Innovative Biomedicine and Biotechnology, Coimbra, Portugal, Department of Veterinary Clinical Sciences, Escola Universitária Vasco da Gama, Coimbra, Portugal; Costa, Verónica, Universidade de Coimbra, Faculdade de Farmácia,…	The gut microbiota consists of trillions of microorganisms, mostly bacteria, which establish a symbiotic relationship with the host. The host provides a favourable environment and the essential nutrients for their proliferation, while the gut microbiota plays a key role in maintaining the host’s health. Therefore, imbalances in its composition, a state known as dysbiosis, can contribute to the on…	atherosclerosis; cardiovascular diseases; dysbiosis; faecal microbiota transplantation; gut microbiota; prebiotic; probiotic	Bacteria; Cardiology; Diseases; Atherosclerose; Cardiovascular disease; Dysbiosis; Essential nutrients; Fecal microbiota; Fecal microbiota transplantation; Gut microbiota; Prebiotics; Probiotics; Symbiotic relationship; Disease control					Fundação para a Ciência e a Tecnologia, FCT, (2023.12972); Fundação para a Ciência e a Tecnologia, FCT	This work was financed by the Faculty of Pharmacy of the University of Coimbra, by Funda\u00E7\u00E3o para a Ci\u00EAncia e Tecnologia, under the project 2023.12972.PEX (http://doi.org/10.54499/2023.12972.PEX), and by the COMPETE 2020-Operational Programme for Competitiveness and Internationalisation and Portuguese national funds via FCT\u2013Funda\u00E7\u00E3o para a Ci\u00EAncia e a Tecnologia,…	Barquera, Simón, Global Overview of the Epidemiology of Atherosclerotic Cardiovascular Disease, Archives of Medical Research, 46, 5, pp. 328-338, (2015); Luca, Alina Costina, Atherosclerosis from Newborn to Adult—Epidemiology, Pathological Aspects, and Risk Factors, Life, 13, 10, (2023); Papadopoulos, Panagiotis D., The Emerging Role of the Gut Microbiome in Cardiovascular Disease: Current Knowle…	T. Lima; Faculty of Pharmacy, University Coimbra, Coimbra, 3000-458, Portugal; email: tiago.lima@ff.uc.pt		Multidisciplinary Digital Publishing Institute (MDPI)						20763417				English	Appl. Sci.	Review	Final	All Open Access; Gold Open Access	Scopus	2-s2.0-105010336306
Tiwari, R.; Paswan, A.; Tiwari, G.; Reddy, V.J.S.; Posa, M.K.	Tiwari, Ruchi N. (36086645200); Paswan, Anjali (58538502900); Tiwari, Gaurav (7101955727); Reddy, V. Jaya Sankar (59983236700); Posa, Mahesh Kumar (59983295100)	36086645200; 58538502900; 7101955727; 59983236700; 59983295100	Perspectives on Fecal Microbiota Transplantation: Uses and Modes of Administration	2025	Zhongguo ying yong sheng li xue za zhi = Zhongguo yingyong shenglixue zazhi = Chinese journal of applied physiology	41			e20250014		0	0	10.62958/j.cjap.2025.014	https://www.scopus.com/inward/record.uri?eid=2-s2.0-105010177188&doi=10.62958%2Fj.cjap.2025.014&partnerID=40&md5=67ef3b705de361c81675bac6a0db494e	Pranveer Singh Institute of Technology, Kanpur, UP, India; Krishna Teja Pharmacy College, Tirupati, AP, India; School of Pharmaceutical Sciences, Jaipur National University, Jaipur, RJ, India	Tiwari, Ruchi N., Pranveer Singh Institute of Technology, Kanpur, UP, India; Paswan, Anjali, Pranveer Singh Institute of Technology, Kanpur, UP, India; Tiwari, Gaurav, Pranveer Singh Institute of Technology, Kanpur, UP, India; Reddy, V. Jaya Sankar, Krishna Teja Pharmacy College, Tirupati, AP, India; Posa, Mahesh Kumar, School of Pharmaceutical Sciences, Jaipur National University, Jaipur, RJ, In…	Fecal microbiota Transplantation (FMT), often referred to as stool transplantation, fecal transfusion, and fecal bacteria therapy, is considered one of the most medical innovations of the 20th century. Fecal microbiota Transplantation entails filtering and dilution of a healthy donor's feces before injecting it into the recipient's digestive system. In China, it was first administered orally in t…	Applications of FMT; Delivery methods of FMT; Gut-brain axis; Neurological Diseases	fecal microbiota transplantation; feces; human; intestine flora; microbiology; neurologic disease; procedures; therapy; Fecal Microbiota Transplantation; Feces; Gastrointestinal Microbiome; Humans; Nervous System Diseases																10006834			40589142	English	Zhongguo Ying Yong Sheng Li Xue Za Zhi	Review	Final		Scopus	2-s2.0-105010177188
Yue, Y.; Li, C.; Zhang, T.; Park, S.	Yue, Yu (57713735100); Li, Chen (58171582500); Zhang, Ting (57196152542); Park, Sunmin (35249170400)	57713735100; 58171582500; 57196152542; 35249170400	Neuroprotective Effects of SELFormer-Selected β-Citronellol and β-Caryophyllene in Vagotomized Ischemic Stroke Model Through Direct Brain Protection and Gut Microbiota Modulation	2025	BioFactors	51	4	e70031			0	0	10.1002/biof.70031	https://www.scopus.com/inward/record.uri?eid=2-s2.0-105009840380&doi=10.1002%2Fbiof.70031&partnerID=40&md5=b74fb28c9fdd3238ae33353b7659755b	Department of Bioconvergence, Hoseo University, Asan, Chungcheongnam-do, South Korea; Department of Food and Nutrition, Hoseo University, Asan, Chungcheongnam-do, South Korea	Yue, Yu, Department of Bioconvergence, Hoseo University, Asan, Chungcheongnam-do, South Korea; Li, Chen, Department of Bioconvergence, Hoseo University, Asan, Chungcheongnam-do, South Korea; Zhang, Ting, Department of Bioconvergence, Hoseo University, Asan, Chungcheongnam-do, South Korea; Park, Sunmin, Department of Bioconvergence, Hoseo University, Asan, Chungcheongnam-do, South Korea, Departmen…	Natural compounds identified via the SELFormer pipeline for cognitive enhancement may exert neuroprotective effects in ischemic stroke (IS) through both direct actions on the central nervous system and potential modulation of the gut microbiota. However, it remains unclear whether such benefits persist under conditions in which gut-brain neural communication is compromised. We aimed to evaluate t…	Akkermansia; blood flow; Facalibacterium; hippocampus; ischemic stroke	acetylcholinesterase; caryophyllene; citronellol; dextrin; interleukin 1beta; tumor necrosis factor; acyclic monoterpenoid; neuroprotective agent; polycyclic sesquiterpenoid; Akkermansia; amnesia; animal experiment; animal model; animal tissue; Article; blood sampling; brain blood flow; butyrate producing bacterium; carotid artery occlusion; cognition; cognitive defect; common carotid artery; con…		acetylcholinesterase, 9000-81-1; caryophyllene, 87-44-5; citronellol, 106-22-9; dextrin, 9004-53-9; Acyclic Monoterpenes; caryophyllene; Neuroprotective Agents; Polycyclic Sesquiterpenes			Ministry of Science and ICT, South Korea, MSIT; National Research Foundation of Korea, NRF, (RS‐2023‐00208567); National Research Foundation of Korea, NRF	Funding text 1: This study was supported by a grant from the National Research Foundation of Korea (NRF) funded by the Ministry of Science and ICT (RS\u20102023\u201000208567).; Funding text 2: Funding: This work was supported by National Research Foundation of Korea, RS-2023-00208567. This study was supported by a grant from the National Research Foundation of Korea (NRF) funded by the Ministry …	Qin, Chuan, Signaling pathways involved in ischemic stroke: molecular mechanisms and therapeutic interventions, Signal Transduction and Targeted Therapy, 7, 1, (2022); Patil, Smita, Detection, Diagnosis and Treatment of Acute Ischemic Stroke: Current and Future Perspectives, Frontiers in Medical Technology, 4, (2022); Rivier, Cyprien A., Bidirectional relationship between epigenetic age and strok…	S. Park; Department of Bioconvergence, Hoseo University, Asan, South Korea; email: smpark@hoseo.edu		John Wiley and Sons Inc						09516433; 18728081		BIFAE	40616459	English	BioFactors	Article	Final		Scopus	2-s2.0-105009840380
Radford-Smith, D.E.; Oke, K.; Costa, C.F.F.A.; Anthony, D.C.	Radford-Smith, Daniel E. (57201878653); Oke, Katharine (59893203900); Costa, Carolina Fernandes Ferreira Alves (59743936000); Anthony, Daniel C. (7102866439)	57201878653; 59893203900; 59743936000; 7102866439	Systematic review and meta-analysis of microbiota-gut-astrocyte axis perturbation in neurodegeneration, brain injury, and mood disorders	2025	Brain, Behavior, and Immunity - Health	46		101013			0	2	10.1016/j.bbih.2025.101013	https://www.scopus.com/inward/record.uri?eid=2-s2.0-105004890812&doi=10.1016%2Fj.bbih.2025.101013&partnerID=40&md5=78070a3b25fc569159e3ccc49f222eab	University of Oxford Medical Sciences Division, Oxford, Oxfordshire, United Kingdom	Radford-Smith, Daniel E., University of Oxford Medical Sciences Division, Oxford, Oxfordshire, United Kingdom; Oke, Katharine, University of Oxford Medical Sciences Division, Oxford, Oxfordshire, United Kingdom; Costa, Carolina Fernandes Ferreira Alves, University of Oxford Medical Sciences Division, Oxford, Oxfordshire, United Kingdom; Anthony, Daniel C., University of Oxford Medical Sciences Di…	Background: Astrocytes are essential for preserving homeostasis, maintaining the blood-brain barrier, and they are a key element of the tripartite neuronal synapse. Despite such multifaceted roles, their importance as contributors to the microbiota-gut-brain axis studies, which typically focus on microglia and neurons, has been largely overlooked. This meta-analysis provides the first systematic …	Alzheimer's disease; Astrocytes; Depression; GFAP; Microbiota-gut-brain axis; Parkinson's disease; Stroke; Traumatic brain injury	glial fibrillary acidic protein; Alzheimer disease; astrocyte; Bacteroidetes; cerebrovascular accident; clinical outcome; cognitive defect; fecal microbiota transplantation; Firmicutes; human; in vivo study; intestine flora; meta analysis; microbial metabolism; microbiota-gut-brain axis; mood disorder; nerve degeneration; nervous system inflammation; nonhuman; Parkinson disease; physiological str…					Canadian Fertility and Andrology Society, CFAS; Engineering and Physical Sciences Research Council, EPSRC; UK Research and Innovation, UKRI, (EP/Y000420/1); UK Research and Innovation, UKRI; (2022-2026); Horizon 2020 Framework Programme, (101086453); Horizon 2020 Framework Programme	Funding text 1: The mechanisms underlying how gut microbiota perturbations influence astrocyte biology remain incompletely understood. However, existing studies suggest several plausible pathways: increased exposure of the CNS to microbial products, particularly lipopolysaccharides (LPS), via compromised gut and blood-brain barrier integrity; altered microbial metabolite production, including sho…	Abbott, N. Joan, Astrocyte-endothelial interactions at the blood-brain barrier, Nature Reviews Neuroscience, 7, 1, pp. 41-53, (2006); Ahnstedt, Hilda W., Sex differences in T cell immune responses, gut permeability and outcome after ischemic stroke in aged mice, Brain, Behavior, and Immunity, 87, pp. 556-567, (2020); Amin, Najaf A., Interplay of Metabolome and Gut Microbiome in Individuals with M…	D.E. Radford-Smith; Department of Pharmacology, University of Oxford, Oxford, Mansfield Road, OX13QT, United Kingdom; email: daniel.radford-smith@pharm.ox.ac.uk		Elsevier Inc.						26663546				English	Brain, Behav., Immun. - Health	Review	Final	All Open Access; Gold Open Access; Green Accepted Open Access; Green Open Access	Scopus	2-s2.0-105004890812
Wang, J.; Peng, Y.; Liu, Y.; Lian, Z.; Cai, Z.; Chen, Y.; He, H.; Yang, M.; Zhao, J.	Wang, Jiahan (59474530600); Peng, Yongzheng (36731417600); Liu, Yarui (57998164600); Lian, Zhuoshi (57998544100); Cai, Zheng (55783184100); Chen, Ye (7601429966); He, Haoqing (59475044000); Yang, Meilin (59743131700); Zhao, Jie (57191637767)	59474530600; 36731417600; 57998164600; 57998544100; 55783184100; 7601429966; 59475044000; 59743131700; 57191637767	Indole lactic acid derived from Akkermansia muciniphila activates the aryl hydrocarbon receptor to inhibit ferroptosis in ischemic stroke	2025	Free Radical Biology and Medicine	234			113	130	0	2	10.1016/j.freeradbiomed.2025.04.020	https://www.scopus.com/inward/record.uri?eid=2-s2.0-105002893516&doi=10.1016%2Fj.freeradbiomed.2025.04.020&partnerID=40&md5=776d84f99fa4abd98d3a8a3c04f40b7b	NMPA Key Laboratory for Research and Evaluation of Drug Metabolism, Guangdong Provincial Key Laboratory of New Drug Screening, Guangzhou, Guangdong, China; Department of Transfusion Medicine, Southern Medical University, Guangzhou, Guangdong, China; Department of Gastroenterology, Southern Medical University, Guangzhou, Guangdong, China; Microbiome Medicine Center, Southern Medical University, Gu…	Wang, Jiahan, NMPA Key Laboratory for Research and Evaluation of Drug Metabolism, Guangdong Provincial Key Laboratory of New Drug Screening, Guangzhou, Guangdong, China; Peng, Yongzheng, Department of Transfusion Medicine, Southern Medical University, Guangzhou, Guangdong, China; Liu, Yarui, NMPA Key Laboratory for Research and Evaluation of Drug Metabolism, Guangdong Provincial Key Laboratory of…	Ischemic stroke concurrent with gut microbiome dysbiosis induces intestinal damage, which exacerbates cerebral infarction. Probiotic or prebiotic interventions that reverse gut microbiome dysbiosis can promote recovery after ischemic stroke. Akkermansia muciniphila (AKK) safeguards intestinal health and is a promising probiotic; however, its role in ischemic stroke remains unclear. In this study,…	Akkermansia muciniphila; Aryl hydrocarbon receptor; Ferroptosis; Indole lactic acid; Ischemic stroke; Synbiotic	ampicillin; aromatic hydrocarbon receptor; lactic acid; metronidazole; neomycin; phospholipid hydroperoxide glutathione peroxidase; prebiotic agent; probiotic agent; synbiotic agent; tryptophan; vancomycin; indole derivative; Nfe2l2 protein, rat; transcription factor Nrf2; Akkermansia muciniphila; animal cell; animal experiment; animal model; animal tissue; Article; blood brain barrier; brain inf…		ampicillin, 69-52-3, 69-53-4, 7177-48-2, 74083-13-9, 94586-58-0; lactic acid, 113-21-3, 50-21-5; metronidazole, 39322-38-8, 443-48-1, 69198-10-3; neomycin, 11004-65-2, 1404-04-2, 1405-10-3, 8026-22-0; phospholipid hydroperoxide glutathione peroxidase, 97089-70-8; tryptophan, 6912-86-3, 73-22-3; vancomycin, 1404-90-6, 1404-93-9; Indoles; NF-E2-Related Factor 2; Nfe2l2 protein, rat; Receptors, Aryl…	Eclipse Ti-E, Nikon; GraphPad Prism version 8.0, Graphpad; IBM SPSS Statistics 25.0, IBM; ImageJ software; LightCycler 480; MassLynx software (v4.1), Waters; Metabo Analyst 5.0; TMBQ software (v1.0), Metabo-Profile	Nikon; Graphpad; IBM; Waters; Metabo-Profile	Natural Science Foundation of Guangdong Province, (2020A1515011339, 2023A1515012565, 2024A1515010462); Natural Science Foundation of Guangdong Province; Science and Technology Planning Project of Shenzen Municipality, (KCXFZ20211020163558024); Science and Technology Planning Project of Shenzen Municipality	This work was supported by the Natural Science Foundation of Guangdong Province (2020A1515011339, 2023A1515012565, 2024A1515010462) and the Science and Technology Project of Shenzhen (KCXFZ20211020163558024).	Mendelson, Scott J., Diagnosis and Management of Transient Ischemic Attack and Acute Ischemic Stroke: A Review, JAMA, 325, 11, pp. 1088-1098, (2021); Feigin, Valery L., Pragmatic solutions to reduce the global burden of stroke: a World Stroke Organization–Lancet Neurology Commission, The Lancet Neurology, 22, 12, pp. 1160-1206, (2023); Maida, Carlo Domenico, Molecular Pathogenesis of Ischemic and…	J. Zhao; NMPA Key Laboratory for Research and Evaluation of Drug Metabolism, Guangdong Provincial Key Laboratory of New Drug Screening, School of Pharmaceutical Sciences, Southern Medical University, Guangzhou, 510515, China; email: zhaojie_0412@163.com		Elsevier Inc.						08915849; 18734596		FRBME	40246252	English	Free Radic. Biol. Med.	Article	Final		Scopus	2-s2.0-105002893516
Wang, R.; Gan, C.; Gong, B.; Huang, J.; Lou, Z.; Wang, D.; Yan, R.; Li, G.; Xiong, T.; Guo, J.	Wang, Ruihua (59100211200); Gan, Changlian (57223849726); Gong, Baoying (57203888943); Huang, Juan (59742316400); Lou, Zhenzhen (57292051100); Wang, Daxiu (59742491400); Yan, Ru (59523230400); Li, Geng (56313201200); Xiong, Tianqin (7004664034); Guo, Jianwen (56539009100)	59100211200; 57223849726; 57203888943; 59742316400; 57292051100; 59742491400; 59523230400; 56313201200; 7004664034; 56539009100	Tongfu Xingshen capsule alleviates stroke-associated pneumonia-induced multiple organ injuries by modulating the gut microbiota and sphingolipid metabolism	2025	Phytomedicine	142		156756			0	1	10.1016/j.phymed.2025.156756	https://www.scopus.com/inward/record.uri?eid=2-s2.0-105002851389&doi=10.1016%2Fj.phymed.2025.156756&partnerID=40&md5=ee1451fedf00e4912d2fd75da4c2f8da	Research Team of Prevention and Treatment of Cerebral Hemorrhage Applying Chinese Medicine, Guangdong Provincial Hospital of Traditional Chinese Medicine, Guangzhou, Guangdong, China; School of Traditional Dai-Thai Medicine, Yunnan University, Kunming, Yunnan, China; Guangzhou University of Chinese Medicine, Guangzhou, Guangdong, China; Guangdong Provincial Hospital of Traditional Chinese Medicin…	Wang, Ruihua, Research Team of Prevention and Treatment of Cerebral Hemorrhage Applying Chinese Medicine, Guangdong Provincial Hospital of Traditional Chinese Medicine, Guangzhou, Guangdong, China; Gan, Changlian, School of Traditional Dai-Thai Medicine, Yunnan University, Kunming, Yunnan, China; Gong, Baoying, Guangzhou University of Chinese Medicine, Guangzhou, Guangdong, China; Huang, Juan, Gu…	Background: Stroke-associated pneumonia (SAP) represents a major complication and cause of death in patients suffering from intracerebral haemorrhage (ICH). It's urgent to develop more effective therapeutic strategies. Tongfu Xingshen capsule (TFXS) is a traditional Chinese medicine that has been utilised in clinical studies for the treatment of ICH and SAP, but the underlying mechanisms remain t…	Faecal microbial transplantation; Gut microbiota; Sphingolipid metabolism; Stroke-associated pneumonia; Tongfu Xingshen capsule	alcian blue; amino acid derivative; ampicillin; anthraquinone derivative; biological marker; Chinese medicinal formula; dexamethasone acetate; eosin; flavonoid; hematoxylin; lipid; lipopolysaccharide; metronidazole; myeloperoxidase; naphthalene derivative; naphthoquinone; neomycin; probiotic agent; protein S100B; protein ZO1; RNA 16S; sphingolipid; stilbene derivative; tight junction protein; ton…		alcian blue, 12040-44-7; ampicillin, 69-52-3, 69-53-4, 7177-48-2, 74083-13-9, 94586-58-0; dexamethasone acetate, 1177-87-3; eosin, 17372-87-1, 51395-88-1, 548-26-5; hematoxylin, 517-28-2; lipid, 66455-18-3; metronidazole, 39322-38-8, 443-48-1, 69198-10-3; myeloperoxidase; neomycin, 11004-65-2, 1404-04-2, 1405-10-3, 8026-22-0; protein S100B, 357701-89-4; vancomycin, 1404-90-6, 1404-93-9; Capsules;…			National Natural Science Foundation of China, NSFC, (81974559, 82474447); National Natural Science Foundation of China, NSFC; (20225007); (YN2023JZ13); Guangzhou Municipal Science and Technology Bureau, GZST, (2024B01J1352, 2024A03J0020); Guangzhou Municipal Science and Technology Bureau, GZST; National Major Science and Technology Projects of China, (2023ZD0505600); National Major Science and Te…	The study was supported by the National Major Science and Technology Projects of China (No. 2023ZD0505600), the National Natural Science Foundation of China (Nos. 81974559, 82474447), the Guangzhou Municipal Science and Technology Bureau (Nos. 2024B01J1352, 2024A03J0020), the Key-Area Research and Development Program of Guangdong Province (No. 2020B1111100009), the Guangdong Provincial Key Labora…	Aghababaei, Fatemeh, Recent Advances in Potential Health Benefits of Quercetin, Pharmaceuticals, 16, 7, (2023); Alshehri, Mohammed M., A Review of Recent Studies on the Antioxidant and Anti-Infectious Properties of Senna Plants, Oxidative Medicine and Cellular Longevity, 2022, (2022); Becker, Katrin Anne, The role of sphingolipids and ceramide in pulmonary inflammation in cystic fibrosis, Open Re…	G. Li; Laboratory Animal Center, Guangzhou University of Chinese Medicine, Guangzhou, Guangdong Province, 510000, China; email: lg@gzucm.edu.cn		Elsevier GmbH						09447113; 1618095X		PYTOE	40252432	English	Phytomedicine	Article	Final		Scopus	2-s2.0-105002851389
Lu, C.; Wang, X.; Chen, X.; Qin, T.; Ye, P.; Liu, J.; Wang, S.; Luo, W.	Lu, Chunrong (59155837200); Wang, Xiaojun (59155932900); Chen, Xiaochun (58176083300); Qin, Tao (59730018700); Ye, Pengpeng (58176083200); Liu, Jianqun (59702996400); Wang, Shuai (57852562300); Luo, Weifei (59440778400)	59155837200; 59155932900; 58176083300; 59730018700; 58176083200; 59702996400; 57852562300; 59440778400	Causal Analysis Between Gut Microbes, Aging Indicator, and Age-Related Disease, Involving the Discovery and Validation of Biomarkers	2025	Aging Cell	24	7	e70057			0	2	10.1111/acel.70057	https://www.scopus.com/inward/record.uri?eid=2-s2.0-105002245103&doi=10.1111%2Facel.70057&partnerID=40&md5=b2dcf866adf5edb7c94d232a77ac7e3d	Guangxi Free Trade Zone Aisheng Biotechnology Corporation Ltd., Nanning, Guangxi, China; Guangxi Key Laboratory of Longevity Science and Technology, Nanning, Guangxi, China; State Key Laboratory for Animal Disease Control and Prevention, Lanzhou University, Lanzhou, Gansu, China	Lu, Chunrong, Guangxi Free Trade Zone Aisheng Biotechnology Corporation Ltd., Nanning, Guangxi, China; Wang, Xiaojun, Guangxi Free Trade Zone Aisheng Biotechnology Corporation Ltd., Nanning, Guangxi, China, Guangxi Key Laboratory of Longevity Science and Technology, Nanning, Guangxi, China; Chen, Xiaochun, Guangxi Free Trade Zone Aisheng Biotechnology Corporation Ltd., Nanning, Guangxi, China, Gu…	The influence of gut microbes on aging has been reported in several studies, but the mediating pathways of gut microbiota, whether there is a causal relationship between the two, and biomarker screening and validation have not been fully discussed. In this study, Mendelian Randomization (MR) and Linkage Disequilibrium Score Regression (LDSC) are used to systematically investigate the associations…	aging; gut microbiota; machine learning; Mendelian randomization	aging; algorithm; Aliivibrio; Alistipes; Alloprevotella; Alzheimer disease; Article; Azorhizobium; Bacillus; Bacillus velezensis; bacterium identification; Bacteroides; Bifidobacterium; Bifidobacterium adolescentis; Bifidobacterium longum subsp. infantis; Bifidobacterium pseudocatenulatum; Burkholderiales; Butyrivibrio; causal attribution; cerebrovascular accident; chronic kidney failure; chronic…		Biomarkers					Aryal, Sachin, Machine Learning Strategy for Gut Microbiome-Based Diagnostic Screening of Cardiovascular Disease, Hypertension, 76, 5, pp. 1555-1562, (2020); Atkins, Janice L., A genome-wide association study of the frailty index highlights brain pathways in ageing, Aging Cell, 20, 9, (2021); Barcena, Clea, Healthspan and lifespan extension by fecal microbiota transplantation into progeroid mice,…	X. Chen; AIage Life Science Corporation Ltd., Guangxi Free Trade Zone, Aisheng Biotechnology Corporation Ltd., Nanning, Guangxi, China; email: chen.xc@163.com		John Wiley and Sons Inc						14749718; 14749726		ACGEC	40202110	English	Aging Cell	Article	Final	All Open Access; Gold Open Access; Green Accepted Open Access; Green Open Access	Scopus	2-s2.0-105002245103
Balic, N.; Nikolac Perkovic, M.; Milos, T.; Vuic, B.; Kurtovic Kodzoman, M.; Svob Strac, D.; Nedic Erjavec, G.	Balic, Nikola (59312501100); Nikolac Perkovic, Matea (57202998442); Milos, Tina (57847237200); Vuic, Barbara (57224562969); Kurtovic Kodzoman, Matea (59775139000); Svob Strac, Dubravka (57200751888); Nedic Erjavec, Gordana (57211644671)	59312501100; 57202998442; 57847237200; 57224562969; 59775139000; 57200751888; 57211644671	Extracellular vesicles as a promising tool in neuropsychiatric pharmacotherapy application and monitoring	2025	Progress in Neuro-Psychopharmacology and Biological Psychiatry	139		111393			0	0	10.1016/j.pnpbp.2025.111393	https://www.scopus.com/inward/record.uri?eid=2-s2.0-105004347062&doi=10.1016%2Fj.pnpbp.2025.111393&partnerID=40&md5=2658c1447837f88c6ceaad24a98b2e67	Institut Ruđer Bošković, Zagreb, Croatia	Balic, Nikola, Institut Ruđer Bošković, Zagreb, Croatia; Nikolac Perkovic, Matea, Institut Ruđer Bošković, Zagreb, Croatia; Milos, Tina, Institut Ruđer Bošković, Zagreb, Croatia; Vuic, Barbara, Institut Ruđer Bošković, Zagreb, Croatia; Kurtovic Kodzoman, Matea, Institut Ruđer Bošković, Zagreb, Croatia; Svob Strac, Dubravka, Institut Ruđer Bošković, Zagreb, Croatia; Nedic Erjavec, Gordana, Institu…	This review deals with the application of extracellular vesicles (EVs) in the treatment of various neuropsychiatric disorders, including mood disorders, neurodegeneration, psychosis, neurological insults and injuries, epilepsy and substance use disorders. The main challenges of most neuropsychiatric pharmaceuticals nowadays are how to reach the central nervous system at therapeutic concentration …	Epilepsy; Exosomes; Mood disorders; Neurodegeneration; Neurological insults and injuries; Psychosis; Substance use disorders	antidepressant agent; carbamazepine; cerebrolysin; clozapine; cocaine; donepezil; escitalopram; exendin 4; fingolimod; fluoxetine; gabapentin; glatiramer; hydrogel; imipramine; infliximab; methadone; methamphetamine; microRNA 124; morphine; naltrexone; natalizumab; olanzapine; pramipexole; primidone; resveratrol; serotonin uptake inhibitor; small interfering RNA; teriflunomide; adipose derived me…		carbamazepine, 298-46-4, 8047-84-5; cerebrolysin, 12656-61-0; clozapine, 5786-21-0; cocaine, 50-36-2, 53-21-4, 5937-29-1; donepezil, 120011-70-3, 120014-06-4, 142057-77-0; escitalopram, 128196-01-0, 219861-08-2; exendin 4, 141732-76-5, 141758-74-9, 286014-72-0, 335149-21-8; fingolimod, 162359-56-0, 162359-55-9, 1967800-35-6; fluoxetine, 54910-89-3, 56296-78-7, 59333-67-4, 57226-07-0; gabapentin, …			Hrvatska Zaklada za Znanost, HRZZ, (IPS-2022-02-2497, DOK-2021-02-2553, DOK-2020-01-3622); Hrvatska Zaklada za Znanost, HRZZ	Funding text 1: This work was supported by the Croatian Science Foundation [grant no. IPS-2022-02-2497 ].; Funding text 2: The author would like to acknowledge the contribution of Croatian Science Foundation's \u201C Young Researchers' Career Development Project \u201D [grant no. DOK-2021-02-2553 and DOK-2020-01-3622 ].	Akers, Johnny C., miR-21 in the Extracellular Vesicles (EVs) of Cerebrospinal Fluid (CSF): A Platform for Glioblastoma Biomarker Development, PLOS ONE, 8, 10, (2013); Akhlaghpasand, Mohammadhosein, Safety and potential effects of intrathecal injection of allogeneic human umbilical cord mesenchymal stem cell-derived exosomes in complete subacute spinal cord injury: a first-in-human, single-arm, op…	G. Nedic Erjavec; Ruder Boskovic Institute, Zagreb, Bijenicka 54, 10000, Croatia; email: gnedic@irb.hr		Elsevier Inc.						02785846; 18784216		PNPPD	40340017	English	Prog. Neuro-Psychopharmacol. Biol. Psychiatry	Article	Final		Scopus	2-s2.0-105004347062
Wang, Y.; Zhang, S.; Zheng, J.; Jiang, B.	Wang, Yu (59961666300); Zhang, Shuo (59962341800); Zheng, Jinfeng (57218143118); Jiang, Bo (56525867100)	59961666300; 59962341800; 57218143118; 56525867100	Ketogenic diet and neurological diseases	2025	Precision Nutrition	4	2	e00109			0	0	10.1097/PN9.0000000000000109	https://www.scopus.com/inward/record.uri?eid=2-s2.0-105008951721&doi=10.1097%2FPN9.0000000000000109&partnerID=40&md5=aad2040a4564c12e73a8df37247f751e	Department of Nutrition, Medical School of Nanjing University, Nanjing, Jiangsu, China; Department of Neurology, China Aerospace Science and Industry Corporation, Beijing, China; Department of Neuro-Oncology, Beijing Tiantan Hospital, Capital Medical University, Beijing, China	Wang, Yu, Department of Nutrition, Medical School of Nanjing University, Nanjing, Jiangsu, China; Zhang, Shuo, Department of Neurology, China Aerospace Science and Industry Corporation, Beijing, China; Zheng, Jinfeng, Department of Nutrition, Medical School of Nanjing University, Nanjing, Jiangsu, China; Jiang, Bo, Department of Neuro-Oncology, Beijing Tiantan Hospital, Capital Medical University…	Ketogenic diet (KD) is an extremely low-carbohydrate, high-fat, and adequate protein diet that induces the generation of ketone bodies. The therapeutic advantages of KD have been verified in numerous neurological disorders. In chronic nervous system diseases, KD can regulate brain energy metabolism, while in acute diseases, it tends to suppress neurological inflammation. KD mitigates pathology an…	Ketogenic diet; Ketone bodies; Mechanisms; Metabolism; Neurological diseases								Gough, Sarah M., Neuroprotection by the Ketogenic Diet: Evidence and Controversies, Frontiers in Nutrition, 8, (2021); Dyńka, Damian, The Role of Ketogenic Diet in the Treatment of Neurological Diseases, Nutrients, 14, 23, (2022); Tagliabue, Anna, Ketogenic diet for epilepsy and obesity: Is it the same?, Nutrition, Metabolism and Cardiovascular Diseases, 34, 3, pp. 581-589, (2024); Kossoff, Eric …	J. Zheng; Department of Nutrition, Jinling Hospital, Medical School of Nanjing University, General Hospital of Eastern Theater Command, Nanjing, 210002, China; email: 18900672693@163.com; B. Jiang; Department of Neuro-oncology, Cancer Center, Beijing Tiantan Hospital, Capital Medical University, Beijing, 100071, China; email: jiangboprof@163.com		Lippincott Williams and Wilkins						25639021; 29938139				English	Precis. Nutr.	Review	Final		Scopus	2-s2.0-105008951721
Yang, S.; Yu, R.; Yang, F.; Li, J.; Wang, L.; Wu, G.; Chen, L.; Yang, T.; Duoji, Z.; Wang, Y.; Gao, X.; Liu, Y.	Yang, Shaokun (58345068700); Yu, Rui (59696618500); Yang, Fen (58414149700); Li, Jiawei (58345068800); Wang, Lele (58405303700); Wu, Gonghua (57207194944); Chen, Liling (58634811300); Yang, Tingting (57214223022); Duoji, Zhuoma (57200915592); Wang, Yanjiao (57768357400); Gao, Xufang (58155181000); Liu, Yuanyuan (57205150759)	58345068700; 59696618500; 58414149700; 58345068800; 58405303700; 57207194944; 58634811300; 57214223022; 57200915592; 57768357400; 58155181000; 57205150759	Mediation role of gut microbiota in the association between ambient fine particulate matter components and cardiovascular disease: Evidence from a China cohort	2025	Environmental Research	275		121421			0	0	10.1016/j.envres.2025.121421	https://www.scopus.com/inward/record.uri?eid=2-s2.0-105000328767&doi=10.1016%2Fj.envres.2025.121421&partnerID=40&md5=f07cd532038b21155188925bc186806d	Department of Biostatistics and Epidemiology, Sichuan University, Chengdu, Sichuan, China; Chongqing Municipal Center for Disease Control and Prevention, Chongqing, Chongqing, China; School of Public Health, Guiyang Medical College, Guiyang, Guizhou, China; Tibet University, Lhasa, Xizang, China; School of Public Health, Kunming Medical University, Kunming, Yunnan, China; Chengdu Center for Disea…	Yang, Shaokun, Department of Biostatistics and Epidemiology, Sichuan University, Chengdu, Sichuan, China; Yu, Rui, Department of Biostatistics and Epidemiology, Sichuan University, Chengdu, Sichuan, China; Yang, Fen, Department of Biostatistics and Epidemiology, Sichuan University, Chengdu, Sichuan, China; Li, Jiawei, Department of Biostatistics and Epidemiology, Sichuan University, Chengdu, Sich…	Background: Pairwise associations among fine particulate matter (PM<inf>2.5</inf>), gut microbiota, and cardiovascular disease (CVD) have been established. However, the mediating role of gut microbiota in the relationship between PM<inf>2.5</inf> and its components and CVD remains unclear. Methods: We included 1459 participants from the China Multi-Ethnic Cohort between May 2018 and September 201…	Cardiovascular disease; Causal mediation analysis; Fine particulate matter; Gut microbiota	Cardiology; Diseases; 16S rRNA; Ambients; Cardiovascular disease; Causal mediation analyze; Fine particulate matter; Gut microbiota; Mediating roles; Mediation analysis; PM 2.5; Surveillance systems; Multiple linear regression; ammonia; black carbon; chlorate; nitrate; organic matter; RNA 16S; sulfate; ambient air; cardiovascular disease; cohort analysis; digestive system disorder; health risk; m…		ammonia, 14798-03-9, 51847-23-5, 7664-41-7; chlorate, 14866-68-3; nitrate, 14797-55-8; sulfate, 14808-79-8; Air Pollutants; Particulate Matter			National Natural Science Foundation of China, NSFC, (8207366); National Natural Science Foundation of China, NSFC; National Key Research and Development Program of China, NKRDPC, (2017YFC0907300); National Key Research and Development Program of China, NKRDPC	This work was supported by the National Natural Science Foundation of China (Grant No. 8207366) and the National Key Research and Development Program of China (Grant No. 2017YFC0907300).	Achilleos, Souzana, Acute effects of fine particulate matter constituents on mortality: A systematic review and meta-regression analysis, Environment International, 109, pp. 89-100, (2017); Alderete, Tanya L., Exposure to traffic-related air pollution and the composition of the gut microbiota in overweight and obese adolescents, Environmental Research, 161, pp. 472-478, (2018); Alexeeff, Stacey E…	X. Gao; Chengdu Center for Disease Control and Prevention, Chengdu, Sichuan, China; email: 15688415@qq.com; Y. Liu; Department of Epidemiology and Biostatistics, West China School of Public Health and West China Fourth Hospital, Sichuan University, Chengdu, Sichuan, China; email: y_multi@126.com		Academic Press Inc.						00139351; 10960953		ENVRA	40113064	English	Environ. Res.	Article	Final		Scopus	2-s2.0-105000328767
Arenas-Montes, J.; Alcalá Díaz, J.F.; García-Fernández, H.; Gutierrez-Mariscal, F.M.; López-Moreno, A.; Luque-Córdoba, D.; Arenas-de Larriva, A.P.; Torres-Peña, J.D.; Luque, R.M.; Prodam, F.; Priego-Capote, F.; Delgado-Lista, J.; López-Míranda, J.; Camargo, A.	Arenas-Montes, Javier (57226776548); Alcalá Díaz, Juan Francisco (54382879500); García-Fernández, Helena (57219340349); Gutierrez-Mariscal, Francisco Miguel (36677099300); López-Moreno, Alejandro (57217381748); Luque-Córdoba, Diego (57192806827); Arenas-de Larriva, Antonio Pablo (56943444300); Torres-Peña, José David (57192698678); Luque, Raúl Miguel (8081238200); Prodam, Flavia (6602838716); Pri…	57226776548; 54382879500; 57219340349; 36677099300; 57217381748; 57192806827; 56943444300; 57192698678; 8081238200; 6602838716; 8272818500; 16311403700; 7006589709; 35087969200	A microbiota pattern associated with cardiovascular events in secondary prevention: The CORDIOPREV study	2025	European Heart Journal	46	22		2104	2115	0	8	10.1093/eurheartj/ehaf181	https://www.scopus.com/inward/record.uri?eid=2-s2.0-105008088697&doi=10.1093%2Feurheartj%2Fehaf181&partnerID=40&md5=8434ba7b1c2983fc8146772863d7efe9	Department of Internal Medicine, Hospital Universitario Reina Sofia, Cordoba, Cordoba, Spain; Department of Medical and Surgical Sciences, Universidad de Córdoba, Cordoba, Cordoba, Spain; Instituto Maimónides de Investigación Biomédica de Córdoba (IMIBIC), Cordoba, Cordoba, Spain; Centro de Investigación Biomédica en Red-Fisiopatología de la Obesidad y Nutrición, Madrid, Madrid, Spain; Consortium…	Arenas-Montes, Javier, Department of Internal Medicine, Hospital Universitario Reina Sofia, Cordoba, Cordoba, Spain, Department of Medical and Surgical Sciences, Universidad de Córdoba, Cordoba, Cordoba, Spain, Instituto Maimónides de Investigación Biomédica de Córdoba (IMIBIC), Cordoba, Cordoba, Spain, Centro de Investigación Biomédica en Red-Fisiopatología de la Obesidad y Nutrición, Madrid, Ma…	Background and Aims Preventing new cardiovascular events in patients with established cardiovascular disease (CVD) is a daunting task for clinicians. Intestinal microbiota may help identify patients at risk, thus improving the strategies of secondary prevention. The aim of this study was to evaluate the baseline differences between the gut microbiota from coronary heart disease (CHD) patients suf…	Cardiovascular diseases; CORDIOPREV; Disease prediction; Dysbiosis; Intestinal microbiota	C reactive protein; edetic acid; hexokinase; high density lipoprotein cholesterol; lipopolysaccharide; low density lipoprotein; RNA 16S; triacylglycerol; adult; area under the curve; Article; body mass; cardiovascular disease; clinical trial; cohort analysis; controlled study; DNA extraction; dysbiosis; female; heart infarction; high performance liquid chromatography; human; hypertension; immunot…		C reactive protein, 9007-41-4; edetic acid, 150-43-6, 60-00-4; hexokinase, 9001-51-8	IBM SPSS Statistics version 21.0, SPSS; llumina MiSeq, llumina; QIAamp DNAStool Mini Kit, Qiagen; Qubit dsDNA HS Assay kit, Life Technologies; Quiime2 software; R software version 4.2.3, R Foundation for Statistical Computing	SPSS; llumina; Qiagen; Life Technologies; R Foundation for Statistical Computing	Center for East Asian Studies, CEAS; European Commission, EC; Fundación Patrimonio Comunal Olivarero; Ministério do Meio Ambiente, MMA; Junta de Andalucía, (PY20_00256, CVI-7450); Junta de Andalucía; Servicio Andaluz de Salud, (C1-0001-2022); Servicio Andaluz de Salud; Instituto de Salud Carlos III, ISCIII, (CPII19/00007, PI19/00299, PI22/00925, DTS19/00007, CP14/00114); Instituto de Salud Carlos…	Funding text 1: The CIBEROBN is an initiative of the Instituto de Salud Carlos III, Madrid, Spain. We would like to thank the Biobank at the Sistema Sanitario P\u00FAblico de Andaluc\u00EDa (C\u00F3rdoba, Andalusia, Spain) for providing the human biological samples. We also thank the EASP (Escuela Andaluza de Salud Publica), Granada, Spain, which performed the randomization process for this study…	MacH, François, 2019 ESC/EAS Guidelines for the management of dyslipidaemias: Lipid modification to reduce cardiovascular risk, European Heart Journal, 41, 1, pp. 111-188, (2020); Brown, Jeremiah R., Coronary heart disease and prevention in the United States, New England Journal of Medicine, 362, 23, pp. 2150-2153, (2010); Baigent, Colin, Efficacy and safety of cholesterol-lowering treatment: Pro…	J. Lopez-Miranda; Lipids and Atherosclerosis Unit, Department of Internal Medicine, Hospital Universitario Reina Sofía, Cordoba, 14004, Spain; email: jlopezmir@uco.es; A. Camargo; Lipids and Atherosclerosis Unit, Department of Internal Medicine, Hospital Universitario Reina Sofía, Cordoba, 14004, Spain; email: antonio.camargo@imibic.org		Oxford University Press						0195668X; 15229645		EHJOD	40197788	English	Eur. Heart J.	Article	Final	All Open Access; Bronze Open Access	Scopus	2-s2.0-105008088697
Mu, L.; Wang, Y.	Mu, Lingjie (59883951700); Wang, Yijie (57892352200)	59883951700; 57892352200	The role of gut microbiota-derived metabolites in neuroinflammation	2025	Neuroprotection	3	2		131	144	0	2	10.1002/nep3.70001	https://www.scopus.com/inward/record.uri?eid=2-s2.0-86000745240&doi=10.1002%2Fnep3.70001&partnerID=40&md5=f473069e1fc1567e568997222a7ceae9	Department of Geriatric Intensive Care Unit, First Affiliated Hospital of Kunming Medical University, Kunming, Yunnan, China	Mu, Lingjie, Department of Geriatric Intensive Care Unit, First Affiliated Hospital of Kunming Medical University, Kunming, Yunnan, China; Wang, Yijie, Department of Geriatric Intensive Care Unit, First Affiliated Hospital of Kunming Medical University, Kunming, Yunnan, China	Neuroinflammation, a key defense mechanism of the nervous system, is associated with changes in inflammatory markers and stimulation of neuroimmune cells such as microglia and astrocytes. Growing evidence indicates that the gut microbiota and its metabolites directly or indirectly regulate host health. According to recent studies, bacterial dysbiosis in the gut is closely linked to several centra…	bile acids; indoles; microbiota-gut–brain axis; neuroinflammation; TMAO						(202102AA310069); Kunming Medical University, (202001AY070001‐205); Kunming Medical University; (2023‐2025); National Natural Science Foundation of China, NNSF, (82460370, 81960109); National Natural Science Foundation of China, NNSF; (202305AS350019)	Funding text 1: This study was supported by the National Natural Science Foundation of China (82460370, 81960109), the Joint Special Funds for the Department of Science and Technology of Yunnan Province-Kunming Medical University (202001AY070001-205), the Innovative Team of Yunnan Province (202305AS350019), and the Clinical Research Center for Geriatric Diseases of Yunnan Province-Diagnosis and T…	Chausse, Bruno, Microglia and lipids: how metabolism controls brain innate immunity, Seminars in Cell and Developmental Biology, 112, pp. 137-144, (2021); Matias, Isadora C.Pereira, Astrocyte Heterogeneity: Impact to Brain Aging and Disease, Frontiers in Aging Neuroscience, 11, (2019); Castellani, Giulia, Transforming the understanding of brain immunity, Science, 380, 6640, (2023); Farzi, Aitak, …	Y. Wang; Department of Intensive Care Unit, The First Affiliated Hospital of Kunming Medical University, Kunming, Yunnan, China; email: 81543505@qq.com		John Wiley and Sons Inc						27707296; 2770730X				English	Neuroprotection	Review	Final	All Open Access; Gold Open Access	Scopus	2-s2.0-86000745240
Yoshimura, Y.; Wakabayashi, H.; Nagano, F.; Matsumoto, A.; Shimazu, S.; Shiraishi, A.; Kido, Y.; Bise, T.; Hamada, T.; Yoneda, K.; Maeda, K.	Yoshimura, Yoshihiro (56717177000); Wakabayashi, Hidetaka (56050103400); Nagano, Fumihiko (57205596228); Matsumoto, Ayaka (57413632700); Shimazu, Sayuri (57204422144); Shiraishi, Ai (57189218109); Kido, Yoshifumi (57226505916); Bise, Takahiro (57195962400); Hamada, Takenori (58896180300); Yoneda, Kouki (58895298500); Maeda, Keisuke (57216726274)	56717177000; 56050103400; 57205596228; 57413632700; 57204422144; 57189218109; 57226505916; 57195962400; 58896180300; 58895298500; 57216726274	Gut microbiome diversity is associated with muscle mass, strength and quality in post-stroke patients	2025	Clinical Nutrition ESPEN	67			25	33	0	1	10.1016/j.clnesp.2025.02.027	https://www.scopus.com/inward/record.uri?eid=2-s2.0-86000635767&doi=10.1016%2Fj.clnesp.2025.02.027&partnerID=40&md5=e05cf04c8ab6ab666596997324eac3d0	Center for Sarcopenia and Malnutrition Research, Kumamoto Rehabilitation Hospital, Kumamoto, Kumamoto, Japan; Department of Rehabilitation Medicine, Tokyo Women's Medical University Hospital, Tokyo, Japan; Nutrition Therapy Support Center, Aichi Medical University Hospital, Nagakute, Aichi, Japan; Department of Geriatrics, National Center for Geriatrics and Gerontology, Obu, Aichi, Japan	Yoshimura, Yoshihiro, Center for Sarcopenia and Malnutrition Research, Kumamoto Rehabilitation Hospital, Kumamoto, Kumamoto, Japan; Wakabayashi, Hidetaka, Department of Rehabilitation Medicine, Tokyo Women's Medical University Hospital, Tokyo, Japan; Nagano, Fumihiko, Center for Sarcopenia and Malnutrition Research, Kumamoto Rehabilitation Hospital, Kumamoto, Kumamoto, Japan; Matsumoto, Ayaka, Ce…	Background: The gut microbiome has emerged as a potential influencer of muscle health; however, its role in hospitalized patients remains unclear. This study aimed to investigate the association between gut microbiome diversity and skeletal muscle mass, strength, and quality in hospitalized post-stroke patients. Methods: We conducted a cross-sectional study of post-stroke patients admitted to a r…	Gut microbiome diversity; Muscle mass; Muscle quality; Muscle strength; Rehabilitation; Stroke	albumin; C reactive protein; proton pump inhibitor; RNA 16S; aged; Article; body composition; body height; body mass; body weight; Charlson Comorbidity Index; clinical practice; cross-sectional study; female; food intake; Functional Independence Measure; grip strength; gut microbiome; human; major clinical study; male; microbiome; muscle mass; muscle strength; operational taxonomic unit; post str…		C reactive protein, 9007-41-4; RNA, Ribosomal, 16S	IBM SPSS Statistics software version 21, IBM; Illumina MiSeq platform, Illumina	IBM; Illumina	Ministry of Health, Labour and Welfare, MHLW; Japan Society for the Promotion of Science, JSPS, (23K21639, 22-4); Japan Society for the Promotion of Science, JSPS	The study was supported by the Japan Society for the Promotion of Science (Grant number: 23K21639 to Maeda) and the Research Funding of Longevity Sciences (Grant number: 22-4 to Maeda) from the Ministry of Health, Labour and Welfare of Japan.	Wolter, Mathis, Leveraging diet to engineer the gut microbiome, Nature Reviews Gastroenterology and Hepatology, 18, 12, pp. 885-902, (2021); Brody, Herb, The gut microbiome, Nature, 577, 7792, (2020); Schmidt, Thomas S.B., The Human Gut Microbiome: From Association to Modulation, Cell, 172, 6, pp. 1198-1215, (2018); Zheng, Danping, Interaction between microbiota and immunity in health and disease…	Y. Yoshimura; Center for Sarcopenia and Malnutrition Research, Kumamoto Rehabilitation Hospital, Kumamoto, Japan; email: hanley.belfus@gmail.com		Elsevier Ltd						24054577			40049396	English	Clin. Nutr. ESPEN	Article	Final		Scopus	2-s2.0-86000635767
Palm, C.L.; de Wit, S.; Gorter, T.M.; Rienstra, M.; Vos, M.J.; Kema, I.P.; van der Ley, C.P.; Bakker, S.J.L.; Bakker, B.M.; De Boer, R.A.; van Veldhuisen, D.J.; Meijers, W.C.; Westenbrink, B.D.	Palm, Constantin Laurent (57814645600); de Wit, Sanne (57225428835); Gorter, Thomas M. (56263198000); Rienstra, Michiel (8858826600); Vos, Michel J. (56228683700); Kema, Ido P. (7003996007); van der Ley, Claude P. (56003494700); Bakker, Stephan J.L. (57215123914); Bakker, Barbara Marleen (57214397664); De Boer, Rudolf A. (8572907800); van Veldhuisen, Dirk Jan (36038489100); Meijers, Wouter C.F.W.…	57814645600; 57225428835; 56263198000; 8858826600; 56228683700; 7003996007; 56003494700; 57215123914; 57214397664; 8572907800; 36038489100; 56085653000; 8839572700	Beyond the gut: Systemic levels of short-chain fatty acids are altered in patients with heart failure	2025	International Journal of Cardiology	428		133124			0	2	10.1016/j.ijcard.2025.133124	https://www.scopus.com/inward/record.uri?eid=2-s2.0-86000612736&doi=10.1016%2Fj.ijcard.2025.133124&partnerID=40&md5=bea0b8cd635d31ecb525b46ff241a7d5	Universitair Medisch Centrum Groningen, Groningen, Groningen, Netherlands; Institute of Clinical Chemistry and Laboratory Medicine, Universität Oldenburg, Oldenburg, Niedersachsen, Germany; Department of Laboratory Medicine, Universitair Medisch Centrum Groningen, Groningen, Groningen, Netherlands; Department of Internal Medicine, Universitair Medisch Centrum Groningen, Groningen, Groningen, Neth…	Palm, Constantin Laurent, Universitair Medisch Centrum Groningen, Groningen, Groningen, Netherlands, Institute of Clinical Chemistry and Laboratory Medicine, Universität Oldenburg, Oldenburg, Niedersachsen, Germany; de Wit, Sanne, Universitair Medisch Centrum Groningen, Groningen, Groningen, Netherlands; Gorter, Thomas M., Universitair Medisch Centrum Groningen, Groningen, Groningen, Netherlands;…	Background & aim: The gut microbiome produces short-chain fatty acids (SCFAs), which serve as a substantial energy source and provide a link between the microbiome and (cardiac) metabolism. It has been demonstrated that the composition of the microbiome is altered in patients with heart failure (HF), but whether circulating levels of SCFAs are altered in HF is unknown. Methods & results: Serum co…	Heart failure; Metabolism; Microbiome; Short-chain fatty acids	acetic acid; brain natriuretic peptide; butyric acid; isotope; propionic acid; short chain fatty acid; volatile fatty acid; adult; aged; Article; body mass; cohort analysis; controlled study; diagnostic test accuracy study; estimated glomerular filtration rate; female; heart ejection fraction; heart failure; heart failure with preserved ejection fraction; high performance liquid chromatography; h…		acetic acid, 127-08-2, 127-09-3, 64-19-7, 71-50-1, 6131-90-4; brain natriuretic peptide, 114471-18-0; butyric acid, 107-92-6, 156-54-7, 461-55-2; propionic acid, 72-03-7, 79-09-4; Fatty Acids, Volatile	Graphpad Prism 9, Graphpad; STATA 18.0, StataCorp	Graphpad; StataCorp	Health~Holland, LSH; Horizon 2020; European Research Council, ERC, (818715); European Research Council, ERC; Niilo Helanderin Säätiö, NHS, (2020B005, 101095426, 01–003–2022-0358); Niilo Helanderin Säätiö, NHS; (CVON2017–11, CVON 2014–9); ZonMw, (04510012210034); ZonMw; (09150162310159); Hartstichting, (03–005-2021-T005, 01–002–2022-0118, 848090001); Hartstichting; (945260); (2018B017)	Funding text 1: MR is supported by Unrestricted research grant from ZonMW and the Dutch Heart Foundation ; DECISION project 848090001, EmbRACE project 01\u2013002\u20132022-0118. Unrestricted research grants from the Netherlands Cardiovascular Research Initiative : an initiative with support of the Dutch Heart Foundation; RACE V (CVON 2014\u20139), RED-CVD (CVON2017\u201311). Unrestricted researc…	Morrison, Douglas J., Formation of short chain fatty acids by the gut microbiota and their impact on human metabolism, Gut Microbes, 7, 3, pp. 189-200, (2016); Palm, Constantin Laurent, Short-Chain Fatty Acids in the Metabolism of Heart Failure – Rethinking the Fat Stigma, Frontiers in Cardiovascular Medicine, 9, (2022); Murashige, Danielle S., Comprehensive quantification of fuel use by the fail…	B.D. Westenbrink; Department of Cardiology, University Medical Center Groningen, University of Groningen, Groningen, Netherlands; email: b.d.westenbrink@umcg.nl		Elsevier Ireland Ltd						01675273; 18741754		IJCDD	40068788	English	Int. J. Cardiol.	Article	Final	All Open Access; Green Accepted Open Access; Green Open Access; Hybrid Gold Open Access	Scopus	2-s2.0-86000612736
Yan, H.; Hua, Y.; Ni, J.; Wu, X.; Xu, J.; Zhang, Z.; Dong, J.; Xiong, Z.; Yang, L.; Yuan, H.	Yan, Haoyue (58116222200); Hua, Yini (59813964700); Ni, Jinxia (55303256500); Wu, Xiaona (57214467078); Xu, Jingni (57218857664); Zhang, Ziniu (58116222100); Dong, Juwei (58879173300); Xiong, Zhihao (59679821800); Yang, Lei (57218089620); Yuan, Hongwei (59586204400)	58116222200; 59813964700; 55303256500; 57214467078; 57218857664; 58116222100; 58879173300; 59679821800; 57218089620; 59586204400	Acupuncture ameliorates inflammation by regulating gut microbiota in acute ischemic stroke	2025	IBRO Neuroscience Reports	18			443	452	0	3	10.1016/j.ibneur.2025.02.007	https://www.scopus.com/inward/record.uri?eid=2-s2.0-86000602359&doi=10.1016%2Fj.ibneur.2025.02.007&partnerID=40&md5=7616c80d30bc4aaf6df2acb09edc0c7f	Department of Acupuncture and Moxibustion, Dongzhimen Hospital of Beijing University of Chinese Medicine, Beijing, China; Department of Rehabilitation, Beijing Fengtai Hospital, Beijing, China; Dongcheng District Dongzhimen Community Healthcare Center, Dongcheng District, China	Yan, Haoyue, Department of Acupuncture and Moxibustion, Dongzhimen Hospital of Beijing University of Chinese Medicine, Beijing, China; Hua, Yini, Department of Acupuncture and Moxibustion, Dongzhimen Hospital of Beijing University of Chinese Medicine, Beijing, China; Ni, Jinxia, Department of Acupuncture and Moxibustion, Dongzhimen Hospital of Beijing University of Chinese Medicine, Beijing, Chin…	Background: Acute ischemic stroke(AIS) is a major life-threatening disease.Some studies have found that AIS may be related to gut flora and immune responses. Acupuncture is used widely in the treatment of AIS. However its relevant mechanism is unclear enough. Therefore, in this study, we wanted to confirm that acupuncture was treating AIS through gut flora and immune response. Methods: We randoml…	Acupuncture; Acute Ischemic Stroke; Gut microbiota; Immune-inflammatory response	eosin; formaldehyde; hematoxylin; interleukin 1beta; pentobarbital; tumor necrosis factor; acupuncture; acute ischemic stroke; aging; animal experiment; animal model; animal tissue; Article; blood sampling; brain damage; brain tissue; centrifugation; common carotid artery; controlled study; DNA extraction; external carotid artery; flow cytometry; inflammation; intestine flora; male; mortality rat…		eosin, 17372-87-1, 51395-88-1, 548-26-5; formaldehyde, 50-00-0; hematoxylin, 517-28-2; pentobarbital, 57-33-0, 76-74-4	SPSS software version 17.0, SPSS	SPSS	National Natural Science Foundation of China, NSFC, (82074527); National Natural Science Foundation of China, NSFC	This work was supported by National Natural Science Foundation of China (Grant Nos. 82074527)	Baltazar-Díaz, Tonatiuh Abimael, Escherichia/Shigella, SCFAs, and Metabolic Pathways—The Triad That Orchestrates Intestinal Dysbiosis in Patients with Decompensated Alcoholic Cirrhosis from Western Mexico, Microorganisms, 10, 6, (2022); Bao, Qiongnan, Clinical observation and mechanism of acupuncture on amnestic mild cognitive impairment based on the gut-brain axis: study protocol for a randomize…	J. Ni; Department of Acupuncture and Moxibustion, Dongzhimen Hospital of Beijing University of Chinese Medicine, China; email: nijinxia118@126.com		Elsevier B.V.						26672421				English	IBRO Neuroscience Reports	Article	Final	All Open Access; Gold Open Access; Green Accepted Open Access; Green Open Access	Scopus	2-s2.0-86000602359
Wu, W.; Zhu, L.; Zhang, J.; Li, X.; Yu, D.; Wang, Y.; Su, Y.; Wei, X.; Ma, H.; Song, W.; Li, J.; Teng, L.; Tang, Q.; Wu, M.	Wu, Wenpeng (59680129700); Zhu, Luwen (56590897500); Zhang, Jiongliang (59093238100); Li, Xinyue (59564968500); Yu, Donghui (59564451500); Wang, Yuting (59679694400); Su, Yumeng (59679260900); Wei, Xiangyu (59301884400); Ma, Hanwen (59279318100); Song, Wenjing (57354943200); Li, Jinting (58785426800); Teng, Lili (57353841700); Tang, Qiang (55118077400); Wu, Minmin (57803204600)	59680129700; 56590897500; 59093238100; 59564968500; 59564451500; 59679694400; 59679260900; 59301884400; 59279318100; 57354943200; 58785426800; 57353841700; 55118077400; 57803204600	Gut metabolites and functional recovery after ischemic stroke: a genetic perspective	2025	Mammalian Genome	36	2	e209128	630	637	0	0	10.1007/s00335-025-10120-4	https://www.scopus.com/inward/record.uri?eid=2-s2.0-86000601568&doi=10.1007%2Fs00335-025-10120-4&partnerID=40&md5=09b2efc45dcd518a021071b9abb392ce	Department of Acupuncture, Heilongjiang University of Chinese Medicine, Harbin, Heilongjiang, China; Rehabilitation Center, Heilongjiang University of Chinese Medicine, Harbin, Heilongjiang, China; Heilongjiang Provincial Key Laboratory of Brain Function and Neurorehabilitation, Harbin, China; Department of Rehabilitation Medicine, Heilongjiang University of Chinese Medicine, Harbin, Heilongjiang…	Wu, Wenpeng, Department of Acupuncture, Heilongjiang University of Chinese Medicine, Harbin, Heilongjiang, China; Zhu, Luwen, Rehabilitation Center, Heilongjiang University of Chinese Medicine, Harbin, Heilongjiang, China, Heilongjiang Provincial Key Laboratory of Brain Function and Neurorehabilitation, Harbin, China; Zhang, Jiongliang, Department of Rehabilitation Medicine, Heilongjiang Universi…	The current study explores the relationship between genetically predicted gut metabolites and functional outcomes following ischemic stroke, utilizing the Mendelian Randomization (MR) framework. Genetic information regarding gut microbiota-derived metabolites was sourced from 2076 participants of European descent participating in the Framingham Heart Study. Data on functional outcomes 90 days pos…		adult; Article; cohort analysis; controlled study; female; functional assessment; genome-wide association study; human; intestine flora; ischemic stroke; major clinical study; male; Mendelian randomization analysis; metabolite; nonhuman; sensitivity analysis; single nucleotide polymorphism; aged; convalescence; genetics; metabolism; metabolome; microbiology; middle aged; Aged; Female; Gastrointes…					National Natural Science Foundation of China, NSFC, (82174477); National Natural Science Foundation of China, NSFC; National Key Research and Development Program of China, NKRDPC, (2023YFC3603902); National Key Research and Development Program of China, NKRDPC	This work was supported by grants from the National Natural Science Foundation of China (No. 82174477); National Key Research and Development Program (2023YFC3603902).	Bowden, Jack M., Meta-analysis and Mendelian randomization: A review, Research Synthesis Methods, 10, 4, pp. 486-496, (2019); Burgess, Stephen, Interpreting findings from Mendelian randomization using the MR-Egger method, European Journal of Epidemiology, 32, 5, pp. 377-389, (2017); Chen, Shufen, Association of dimethylarginines and mediators of inflammation after acute ischemic stroke, Journal o…	M. Wu; Department of Rehabilitation Medicine, Heilongjiang University of Chinese Medicine, Harbin, China; email: wmm1257@126.com		Springer						09388990; 14321777		MAMGE	40056206	English	Mamm. Genome	Article	Final		Scopus	2-s2.0-86000601568
Su, X.; Li, T.; Wang, Y.; Wei, L.; Jian, B.; Kang, X.; Hu, M.; Li, C.; Wang, S.; Lu, D.; Shen, S.; Huang, H.; Liu, Y.; Deng, X.; Zhang, B.; Cai, W.; Lu, Z.	Su, Xiaotao (59440465400); Li, Tiemei (57219666926); Wang, Yuge (36680703600); Wei, Lei (37053009600); Jian, Banghao (57220182995); Kang, Xinmei (57213814835); Hu, Mengyan (57203912268); Li, Chunyi (57201682928); Wang, Shisi (57206898838); Lu, Danli (57211869231); Shen, Shishi (57222314418); Huang, Huipeng (57914397100); Liu, Yuxin (57562208100); Deng, Xiaohui (59440392200); Zhang, Bingjun (57211…	59440465400; 57219666926; 36680703600; 37053009600; 57220182995; 57213814835; 57203912268; 57201682928; 57206898838; 57211869231; 57222314418; 57914397100; 57562208100; 59440392200; 57211867190; 56463364500; 7404769838	Bone marrow-derived mesenchymal stem cell ameliorates post-stroke enterobacterial translocation through liver-gut axis	2025	Stroke and Vascular Neurology	10	3		359	370	0	4	10.1136/svn-2024-003494	https://www.scopus.com/inward/record.uri?eid=2-s2.0-85207368471&doi=10.1136%2Fsvn-2024-003494&partnerID=40&md5=bbb9f154a6118953eee04b67dea57b5d	Department of Neurology, The Third Affiliated Hospital, Sun Yat-sen University, Guangzhou, Guangdong, China; Center of Clinical Immunology, The Third Affiliated Hospital, Sun Yat-sen University, Guangzhou, Guangdong, China; Guangdong Provincial Key Laboratory of Brain Function and Disease, Guangzhou, Guangdong, China	Su, Xiaotao, Department of Neurology, The Third Affiliated Hospital, Sun Yat-sen University, Guangzhou, Guangdong, China, Center of Clinical Immunology, The Third Affiliated Hospital, Sun Yat-sen University, Guangzhou, Guangdong, China, Guangdong Provincial Key Laboratory of Brain Function and Disease, Guangzhou, Guangdong, China; Li, Tiemei, Department of Neurology, The Third Affiliated Hospital…	Background Enterobacterial translocation is a leading contributor to fatal infection among patients with acute ischaemic stroke (AIS). Accumulative evidence suggests that mesenchymal stem cell (MSC) effectively ameliorates stroke outcomes. Whether MSC could inhibit post-stroke enterobacterial translocation remains elusive. Methods Patients with AIS and healthy individuals were enrolled in the stu…	Cerebral Infarction; Ischemic Stroke	11beta hydroxysteroid dehydrogenase 1; 11beta hydroxysteroid dehydrogenase 2; alcian blue; claudin 1; claudin 11; claudin 2; claudin 23; claudin 3; claudin 4; claudin 5; claudin 7; claudin 8; endotoxin; genomic DNA; glucocorticoid; hydrocortisone; isoflurane; lipopolysaccharide binding protein; messenger RNA; mucin; mucin 2; peroxisome proliferator activated receptor gamma; protein ZO1; ribosome …		alcian blue, 12040-44-7; claudin 1, 329338-06-9; hydrocortisone, 50-23-7; isoflurane, 26675-46-7; lipopolysaccharide binding protein, 203946-66-1; Glucocorticoids			National Natural Science Foundation of China, NNSFC, (82171307, 82271348); National Natural Science Foundation of China, NNSFC; Fundamental Research Funds for the Central Universities, (23ykbj006); Fundamental Research Funds for the Central Universities; Key Technologies Research and Development Program of Guangzhou Municipality, (202206060001); Key Technologies Research and Development Program o…	This work was supported by Guangzhou Key Research Program on Brain Science (202206060001 to ZL). Guangdong Basic and Applied Basic Research Foundation (2020A1515010056 to BZ). National Natural Science Foundation of China (82171307 to ZL). National Natural Science Foundation of China (82271348 to WC). Fundamental Research Funds for the Central Universities (23ykbj006 to WC). Science and Technology…	Owolabi, Mayowa O., Primary stroke prevention worldwide: translating evidence into action, The Lancet Public Health, 7, 1, pp. e74-e85, (2022); Stanley, Dragana M., Translocation and dissemination of commensal bacteria in post-stroke infection, Nature Medicine, 22, 11, pp. 1277-1284, (2016); Xu, Kaiyu, Rapid gut dysbiosis induced by stroke exacerbates brain infarction in turn, Gut, 70, 8, pp. 148…	B. Zhang; Department of Neurology, Mental and Neurological Disease Research Center, The Third Affiliated Hospital of Sun Yat-Sen University, Guangzhou, Guangdong, China; email: luzhq@mail.sysu.edu.cn; W. Cai; Department of Neurology, Mental and Neurological Disease Research Center, The Third Affiliated Hospital of Sun Yat-Sen University, Guangzhou, Guangdong, China; email: caiw29@mail.sysu.edu.cn…		BMJ Publishing Group						20598688; 20598696			39366758	English	Stroke Vasc. Neurol.	Article	Final	All Open Access; Gold Open Access; Green Accepted Open Access; Green Open Access	Scopus	2-s2.0-85207368471
Ye, Z.; Cao, D.; Ao, W.; Li, T.; Xian, M.; Wang, S.	Ye, Zhanhao (60208176300); Cao, Dongmin (57209203807); Ao, Wenxing (59768573700); Li, Ting (59002228300); Xian, Minghua (57190290774); Wang, Shumei (59067162800)	60208176300; 57209203807; 59768573700; 59002228300; 57190290774; 59067162800	Therapeutic effects of raw rhubarb on gastrointestinal complications in ischemic stroke: An integrated analysis of gut microbiota, metabolomics, and network pharmacology	2025		6	2		136	149	0	0	10.1016/j.jhip.2025.05.002	https://www.scopus.com/inward/record.uri?eid=2-s2.0-105022701608&doi=10.1016%2Fj.jhip.2025.05.002&partnerID=40&md5=49df502de31f2460097d2c680617a559	School of Chinese Materia Medica, Guangdong Pharmaceutical University, Guangzhou, Guangdong, China; School of Chinese Materia Medica, Guangdong Pharmaceutical University, Guangzhou, Guangdong, China; Traditional Chinese Medicine Resource Germplasm Bank Management Center, Yunfu, China	Ye, Zhanhao, School of Chinese Materia Medica, Guangdong Pharmaceutical University, Guangzhou, Guangdong, China, School of Chinese Materia Medica, Guangdong Pharmaceutical University, Guangzhou, Guangdong, China; Cao, Dongmin, School of Chinese Materia Medica, Guangdong Pharmaceutical University, Guangzhou, Guangdong, China, School of Chinese Materia Medica, Guangdong Pharmaceutical University, G…	Objective: Gastrointestinal complications (GITC) are a major cause of increased morbidity and mortality in stroke patients, significantly impairing recovery by triggering systemic inflammation and hindering brain healing. Raw Rhubarb (RR) is a commonly used traditional Chinese medicine with significant potential in treating GITC of ischemic stroke (IS). However, its therapeutic mechanisms remain …	Arachidonic acid metabolism; Bifidobacterium; Gastrointestinal complications; Ischemic stroke; Lactobacillus; Middle cerebral artery occlusion/reperfusion; Raw rhubarb						National Major Science and Technology Projects of China; (pdjh2022b0271); National Natural Science Foundation of China, NNSF, (82173972, 82374172, 82474083); National Natural Science Foundation of China, NNSF; (2017ZX09301077); Basic and Applied Basic Research Foundation of Guangdong Province, (2023A1515011147, 2024A1515012779); Basic and Applied Basic Research Foundation of Guangdong Province	This research is supported by Projects of the National Natural Science Foundation of China (grant numbers 82474083 , 82173972 , 82374172 ), Guangdong Basic and Applied Basic Research Foundation (grant numbers 2024A1515012779 , 2023A1515011147 ), the National Major Scientific and Technological Special Project for \"Significant New Drugs Development\" during the Thirteenth Five-year Plan Period (gr…	Saini, Vasu, Global Epidemiology of Stroke and Access to Acute Ischemic Stroke Interventions, Neurology, 97, 20, pp. S6-S16, (2021); Smajlović, Dževdet M., Strokes in young adults: Epidemiology and prevention, Vascular Health and Risk Management, 11, pp. 157-164, (2015); Li, Jianxiang, Incidence of constipation in stroke patients: A systematic review and meta-analysis, Medicine (United States), 9…	M. Xian; Key Laboratory of Digital Quality Evaluation of Chinese Materia Medica of State Administration of TCM, School of Chinese Materia Medica, Guangdong Pharmaceutical University, Guangzhou, 510006, China; email: xmh@gdpu.edu.cn; S. Wang; Key Laboratory of Digital Quality Evaluation of Chinese Materia Medica of State Administration of TCM, School of Chinese Materia Medica, Guangdong Pharmaceut…		KeAi Publishing Communications Ltd.										English	J. holist. integr. pharm.	Article	Final	All Open Access; Gold Open Access	Scopus	2-s2.0-105022701608
Wei, M.; Huang, Q.; Yu, F.; Luo, Y.-F.; Feng, X.; Liao, D.; Li, J.; Zhang, B.; Liu, Z.; Xia, J.	Wei, Minping (57224588230); Huang, Qin (57212449915); Yu, Fang (53879164900); Luo, Yunfang (57218833531); Feng, Xianjing (57199396059); Liao, Di (57212443957); Li, Jiaxin (57192161326); Zhang, Boxin (57281821600); Liu, Zeyu (57205727004); Xia, Jian (14053168000)	57224588230; 57212449915; 53879164900; 57218833531; 57199396059; 57212443957; 57192161326; 57281821600; 57205727004; 14053168000	Elevated phenylacetylglutamine caused by gut dysbiosis associated with type 2 diabetes increases neutrophil extracellular traps formation and exacerbates brain infarction	2025	Clinical Science	139	12		717	736	0	0	10.1042/CS20242943	https://www.scopus.com/inward/record.uri?eid=2-s2.0-105010752432&doi=10.1042%2FCS20242943&partnerID=40&md5=cbc19c52328abaa1b31b6e7541a6b733	Department of Neurology, Central South University, Changsha, Hunan, China; Department of Neurology, Xiangya Hospital Central South University, Changsha, Hunan, China; Central South University, Changsha, Hunan, China; National Clinical Research Center for Geriatric Disorders, Xiangya Hospital Central South University, Changsha, Hunan, China	Wei, Minping, Department of Neurology, Central South University, Changsha, Hunan, China; Huang, Qin, Department of Neurology, Central South University, Changsha, Hunan, China; Yu, Fang, Department of Neurology, Central South University, Changsha, Hunan, China; Luo, Yunfang, Department of Neurology, Central South University, Changsha, Hunan, China; Feng, Xianjing, Department of Neurology, Central …	Type 2 diabetes (T2D) aggravates ischemic stroke. The association between gut microbiota-derived metabolite phenylacetylglutamine (PAGln) and ischemic stroke patients with T2D remains unclear. Therefore, we aimed to explore the change of gut microbiota and its metabolite, PAGln, in ischemic stroke patients with T2D, as well as investigate the role of PAGln in this disease. We performed two clinic…		glutamine derivative; phenylacetylglutamine; unclassified drug; adult; animal cell; animal experiment; animal model; Article; bacterium; brain infarction; brain injury; cohort analysis; controlled study; disease exacerbation; dysbiosis; Enterobacteriaceae; feces microflora; female; human; human cell; inflammation; intestine flora; Klebsiella; major clinical study; male; middle cerebral artery occ…					National Natural Science Foundation of China, NNSFC, (82271369, 82301514, 82471365); Natural Science Foundation of Hunan Province, (2021JJ31109, 2023JJ41018); National Key Research and Development Program of China, NKPs, (2022YFC3602401, 2022YFC3602400)	Funding text 1: [2022YFC3602400, 2022YFC3602401], the National Natural Science Foundation of China [82271369; 82301514; 82471365], and the Natural Science Foundation of Hunan Province [2021JJ31109; 2023JJ41018].; Funding text 2: This study was supported by the Noncommunicable Chronic Diseases-National Science and Technology Major Project [2024ZD0527700, 2024ZD0527704], the National Key Research a…	Feigin, Valery L., Global, regional, and national burden of stroke and its risk factors, 1990-2019: A systematic analysis for the Global Burden of Disease Study 2019, The Lancet Neurology, 20, 10, pp. 1-26, (2021); Tuttolomondo, Antonino, Diabetic and non-diabetic subjects with ischemic stroke: Differences, subtype distribution and outcome, Nutrition, Metabolism and Cardiovascular Diseases, 18, 2…	J. Xia; Department of Neurology, Xiangya Hospital, Central South University, Jiangxi, China; email: xjian1216@csu.edu.cn		Portland Press Ltd						01435221; 14708736		CSCIA	40471587	English	Clin. Sci.	Article	Final	All Open Access; Green Accepted Open Access; Green Open Access; Hybrid Gold Open Access	Scopus	2-s2.0-105010752432
[truncated: 1,283 more rows]
